# Supplementary material for: Possible stochastic sex determination in Bursaphelenchus nematodes
Source: Nat Commun. 2022 May 11;13:2574. doi: 10.1038/s41467-022-30173-2 (PMC9095866; doi:10.1038/s41467-022-30173-2)
Supplement: Supplementary file 3 — Supplementary Data 1 [file 41467_2022_30173_MOESM3_ESM.xlsx]

## Sheet: FM_DEs
Supplmentary Data 1. Differentially expressed genes in B. okinawaensis wildtype hermaphrodites (WtHm) relative to wildtype males (WtMl). Genes upregulated in the hermaphrodites or males are defined as feminine genes (highlited in red) and masculine genes (highligted in blue), respectively.
GeneID	Comparison		logFC	logCPM	PValue	FDR	Gene Description	pFam domains	CPM in replicate samples
									WtHm 1	WtHm 2	WtHm 3	WtMl 1	WtMl 2	WtMl 3	sy867Ml 1	sy867Ml 2	sy867Ml 3	sy867Hm 1	sy867Hm 2	sy867Hm 3
BOKJ_0635700.1	WtHm	WtMl	17.9586	10.1682	4.07149e-215	2.51415e-211			1542.49	1465.48	1808.7	0	0	0	73.9368	97.9907	70.928	821.893	958.216	866.244
BOKJ_0376800.1	WtHm	WtMl	15.7722	7.98266	1.30041e-121	5.18067e-119			698.447	378.814	396.394	0	0	0	53.3974	74.4172	56.7357	302.335	286.186	299.085
BOKJ_1155300.1	WtHm	WtMl	14.9766	7.18781	5.12713e-154	6.332e-151	Transthyretin-like family	TTR-52	1039.07	1303.72	1615	0	0	0	144.404	122.579	116.611	1257.25	1424.34	1263.51
BOKJ_1035500.1	WtHm	WtMl	14.7535	6.96498	1.4493e-161	2.55697e-158	Peptidase inhibitor 16	CAP	571.184	483.979	630.929	0	0	0	8.21533	7.26627	6.37492	368.828	473.514	400.729
BOKJ_0661500.1	WtHm	WtMl	14.1153	8.24464	5.88413e-125	2.59532e-122			385.704	560.171	786.096	0	0	0	18.3521	16.4827	16.0481	344.801	411.517	385.895
BOKJ_0532000.1	WtHm	WtMl	14.0442	6.25699	1.61918e-70	8.36688e-69	Belongs to the peptidase A1 family	Asp	320.267	97.4871	200.404	0	0	0	3.07656	1.07851	0.242193	167.534	131.893	132.748
BOKJ_0464000.1	WtHm	WtMl	13.9353	12.7539	1.16476e-51	2.85412e-50	Precursor of the egg-yolk proteins that are sources of nutrients during embryonic development	DUF1943,VWD,Vitellogenin_N	4493.26	1677	2492.75	0.387374	0	0.136286	1247.74	1361.36	1312.77	989.663	1061.27	993.488
BOKJ_0663800.1	WtHm	WtMl	13.5455	5.7596	3.39631e-71	1.85595e-69	Peptidase C13 family	Peptidase_C13	183.995	62.4228	139.811	0	0	0	2.88765	0.618779	0	160.67	99.5853	102.653
BOKJ_1333300.1	WtHm	WtMl	13.3799	5.59455	1.61179e-115	5.2383e-113			1592.21	1595.53	2031.71	0	0	0	16.5099	9.18575	3.23376	1307.99	1260.21	1228.3
BOKJ_1454600.1	WtHm	WtMl	13.1742	5.38964	6.15371e-82	5.54732e-80			303.99	183.599	367.337	0	0	0	5.95645	2.69697	0.516512	339.289	310.662	291.417
BOKJ_1155200.1	WtHm	WtMl	13.1169	5.33253	2.30391e-99	4.9918e-97	Transthyretin-like family	TTR-52	409.024	318.468	378.307	0	0	0	16.6041	22.6663	8.17018	370.342	307.684	329.272
BOKJ_1007800.1	WtHm	WtMl	13.1028	5.31859	2.64776e-58	8.32057e-57	Gamma interferon inducible lysosomal thiol reductase (GILT)	GILT	308.901	100.163	264.476	0	0	0	6.271	1.23198	0.312486	196.405	165.785	162.894
BOKJ_0083600.1	WtHm	WtMl	12.4963	11.0252	4.04085e-98	8.31742e-96			5197.58	3652	3603.7	2.64739	0	0.759448	60.2435	76.2058	44.4879	2027.59	1968.86	1816.65
BOKJ_0198500.1	WtHm	WtMl	12.3393	7.76827	6.22958e-139	4.5256e-136			4288.21	3105.26	4359.09	3.77244	0	0	32.4681	36.1708	37.9739	1649.79	1880.2	1660.1
BOKJ_0671700.1	WtHm	WtMl	12.1627	4.38411	2.4963e-40	4.1605e-39	Peptidase C13 family	Peptidase_C13	69.44	23.0217	73.7081	0	0	0	1.87246	1.0324	0.332791	77.367	44.6473	41.1035
BOKJ_0317700.1	WtHm	WtMl	12.0742	7.88297	2.31474e-130	1.14443e-127			1439.36	953.542	1143.88	0	0	1.10136	3.79062	6.22087	2.01934	583.981	567.807	596.993
BOKJ_0856900.1	WtHm	WtMl	11.8823	8.44614	1.47962e-144	1.30524e-141			1252.12	1765.41	2005.06	0	0	0	16.7922	6.90503	9.4607	840.023	932.497	857.279
BOKJ_1304300.1	WtHm	WtMl	11.7198	7.82091	4.46135e-152	5.00887e-149	Chitin-binding domain type 2	CBM_14	377.466	318.079	412.042	0.437076	0	0	28.5095	29.3941	26.5503	223.135	224.9	206.248
BOKJ_0083700.1	WtHm	WtMl	11.5686	10.7127	9.0434e-121	3.49019e-118	-	-	8506.88	7030.07	7257.02	1.81958	0	0.433142	70.5988	88.2358	47.8085	2588.48	2582.04	2286.96
BOKJ_1370000.1	WtHm	WtMl	11.4439	3.67217	1.64383e-40	2.75458e-39			86.4091	126.421	185.807	0	0	0	42.5808	42.8683	36.102	63.1095	45.9125	42.5488
BOKJ_0563100.1	WtHm	WtMl	11.4251	3.65336	2.26784e-36	3.32634e-35			113.148	161.316	302.546	0	0	0	9.55811	14.8812	10.2064	58.9551	57.2874	54.7463
BOKJ_0822300.1	WtHm	WtMl	11.2246	9.57046	2.24134e-42	4.02919e-41	Chitin-binding domain type 2	CBM_14	884.204	926.481	904.688	0	0	0.855265	10.9479	12.6534	8.39134	510.519	525.64	457.272
BOKJ_1027900.1	WtHm	WtMl	10.6406	2.87968	9.16249e-14	5.49038e-13			84.5219	23.0304	704.889	0	0	0	303.835	0.599292	136.435	0.611739	0	0.654812
BOKJ_0629900.1	WtHm	WtMl	10.5948	2.83628	2.38158e-21	2.02985e-20			42.4222	82.4822	122.006	0	0	0	30.8304	31.6748	22.6269	138.913	167.765	117.184
BOKJ_0659900.1	WtHm	WtMl	10.5903	2.83245	1.10487e-23	1.03765e-22			42.1324	55.9753	135.818	0	0	0	2.82393	0	0.456388	357.37	300.549	275.295
BOKJ_1194300.1	WtHm	WtMl	10.586	10.1339	6.83191e-55	1.87916e-53	Precursor of the egg-yolk proteins that are sources of nutrients during embryonic development	DUF1943,VWD,Vitellogenin_N	997.833	216.68	297.077	0.402024	0.210261	0.424802	287.309	314.489	320.3	96.5769	146.331	167.998
BOKJ_0659800.1	WtHm	WtMl	10.5149	2.75774	1.7758e-19	1.40046e-18			16.6555	30.7936	95.9961	0	0	0	3.16525	0	0.773037	215.467	201.661	172.91
BOKJ_0065300.1	WtHm	WtMl	10.4869	12.0788	1.12398e-148	1.06778e-145	Chitin-binding domain type 2	CBM_14	7005.37	5400.66	4599.93	5.92359	2.85856	5.52193	63.6254	83.654	55.4567	1856.36	2039.05	1827.41
BOKJ_0311100.1	WtHm	WtMl	10.4314	5.34276	6.31167e-18	4.63156e-17	structural constituent of cuticle	Col_cuticle_N,Collagen	50.4058	3.38692	126.219	0.202771	0	0	64.0847	0.256983	32.6358	0.189887	0	0.0613179
BOKJ_1441800.1	WtHm	WtMl	10.3018	11.8795	2.80379e-191	1.15423e-187	-	-	15120	16280.9	12662.1	9.92709	14.542	16.084	404.974	630.601	464.777	10399.5	10364.4	9601.42
BOKJ_1035600.1	WtHm	WtMl	10.2143	7.51526	2.31666e-130	1.14443e-127	SCP / Tpx-1 / Ag5 / PR-1 / Sc7 family of extracellular domains.	CAP	724.981	864.544	971.43	0.372058	0	0.196906	0.396842	2.49773	0.375521	328.812	356.908	348.394
BOKJ_0062500.1	WtHm	WtMl	10.1936	2.44328	4.15631e-10	2.0051e-09	Zona pellucida (ZP) domain	Zona_pellucida	6.84091	0.390272	31.7991	0	0	0	24.8707	0.568125	15.0527	0.502688	0.392914	0.482866
BOKJ_0864500.1	WtHm	WtMl	10.1052	4.24385	1.55912e-60	5.34866e-59	Lipase (class 3)	Lipase_3	17.3739	16.4126	21.4922	0	0	0	0.265895	0.257524	0.240252	8.62927	9.18789	9.265
BOKJ_0660200.1	WtHm	WtMl	10.0883	2.34445	1.67757e-21	1.43875e-20			42.4407	25.2953	48.2181	0	0	0	0	0	0	129.971	126.136	136.184
BOKJ_0659600.1	WtHm	WtMl	10.0373	2.30236	1.02713e-12	5.76591e-12	Collagen triple helix repeat (20 copies)	Col_cuticle_N,Collagen	21.3302	2.60353	5.0652	0	0	0	0.545705	0.292539	0.476171	0.0559923	0.226531	0.0947787
BOKJ_0422100.1	WtHm	WtMl	10.0095	2.26538	8.56424e-09	3.72686e-08	intein-mediated protein splicing	-	4.43345	0.164137	16.253	0	0	0	6.07039	0.0553226	4.20538	0.0543084	0.103124	0
BOKJ_0114700.1	WtHm	WtMl	9.92458	5.73764	5.8757e-14	3.55884e-13			37.2454	1.13944	68.9173	0	0	0.190979	7.56236	0.155537	3.6306	0.041905	0.0505926	0
BOKJ_0719300.1	WtHm	WtMl	9.86974	2.13712	1.16548e-18	8.88497e-18			59.6568	29.4191	39.3872	0	0	0	2.65973	10.6052	1.06483	20.3502	1.61685	14.3527
BOKJ_0572200.1	WtHm	WtMl	9.8474	6.20809	3.53815e-114	1.12041e-111			374.602	369.881	549.145	0	0	0	8.98048	10.9382	4.7402	347.503	308.631	312.067
BOKJ_0671000.1	WtHm	WtMl	9.67682	8.02261	9.06335e-25	8.84142e-24			1269.08	1046.25	1617.68	1.73238	0	0	49.97	58.9632	45.142	497.603	423.496	431.564
BOKJ_1429500.1	WtHm	WtMl	9.62352	1.89529	1.45458e-15	9.5098e-15	DNA-binding transcription factor activity	-	9.05905	12.6362	22.9631	0	0	0	21.3138	19.0765	19.3393	4.24301	6.69721	7.46249
BOKJ_1002200.1	WtHm	WtMl	9.61344	1.89862	5.14915e-06	1.7113e-05	structural constituent of cuticle	Col_cuticle_N,Collagen	14.7428	0	3.07726	0	0	0	0.0653077	0.0525214	0.0612073	0	0	0.0567407
BOKJ_1233800.1	WtHm	WtMl	9.28333	10.6846	9.4616e-84	9.27387e-82	Precursor of the egg-yolk proteins that are sources of nutrients during embryonic development	DUF1943,VWD,Vitellogenin_N	1308.43	460.269	901.169	1.27335	1.97217	1.39357	424.099	403.494	431.013	216.183	265.889	277.777
BOKJ_0449100.1	WtHm	WtMl	9.24334	1.53498	5.24593e-15	3.34645e-14			9.6341	10.7203	15.2237	0	0	0	1.53218	1.44901	1.99118	10.3795	10.0186	8.03652
BOKJ_1281500.1	WtHm	WtMl	9.10071	1.40634	4.86846e-13	2.7963e-12	Nematode cuticle collagen N-terminal domain	Col_cuticle_N,Collagen	5.12551	2.06069	2.81642	0	0	0	0.345337	0.969203	0.506293	1.27383	1.18936	0.99227
BOKJ_0807200.1	WtHm	WtMl	9.06831	4.51288	5.77461e-56	1.65084e-54			79.047	100.447	144.028	0	0	0	4.03453	3.64212	2.26534	106.77	115.058	105.901
BOKJ_0658600.1	WtHm	WtMl	9.00843	5.77396	1.03117e-15	6.77751e-15	Collagen triple helix repeat (20 copies)	Col_cuticle_N,Collagen	73.2341	4.20387	153.183	0	0.166536	0.0776229	61.4031	0.346726	24.8165	0.136676	0.31439	0.0658145
BOKJ_1427300.1	WtHm	WtMl	8.85615	10.6927	2.63341e-139	2.03267e-136	-	-	7032.06	7884.33	5516.36	11.6613	18.2385	16.5943	66.7109	155.422	66.0045	5603.28	4142.43	4576.92
BOKJ_0740300.1	WtHm	WtMl	8.8321	6.45373	1.82418e-14	1.13896e-13	Nematode cuticle collagen N-terminal domain	Col_cuticle_N,Collagen	116.371	7.97176	222.044	0.161952	0	1.1111	121.321	0.139892	43.5039	0.066051	0.178698	0
BOKJ_1331100.1	WtHm	WtMl	8.74946	1.07714	5.22054e-12	2.83276e-11	serine-type endopeptidase activity	Trypsin	13.0616	6.96266	9.18845	0	0	0	0.44098	0.236556	0.283941	12.057	14.2391	13.5683
BOKJ_0660000.1	WtHm	WtMl	8.62718	5.20228	1.77458e-53	4.70302e-52			427.076	599.792	1119.31	0	0	0	13.8102	3.52437	1.22064	909.079	875.085	764.764
BOKJ_0589300.1	WtHm	WtMl	8.55699	11.743	6.79421e-138	4.66158e-135			3572.94	4754.21	3106.01	12.0226	12.1093	9.07288	131.587	210.157	167.783	3491.59	3510.37	3197.65
BOKJ_0615900.1	WtHm	WtMl	8.44714	0.794572	3.61132e-11	1.87001e-10			6.72106	6.2443	11.1567	0	0	0	1.01352	0.583548	0.839692	6.94794	6.53009	1.68936
BOKJ_0823000.1	WtHm	WtMl	8.38702	2.55844	6.86219e-17	4.79073e-16	mRNA, complete cds	Col_cuticle_N,Collagen	9.1245	1.87364	10.4275	0	0	0.0786016	0.480797	0.603653	0.636085	1.51678	1.02391	1.03956
BOKJ_1273600.1	WtHm	WtMl	8.27428	10.4141	1.51015e-131	8.10886e-129	positive regulation of deadenylation-independent decapping of nuclear-transcribed mRNA	zf-CCCH	3808.53	4175.73	3015.73	11.9268	19.7794	9.69444	119.991	189.567	154.627	2894.56	3089.45	2803.98
BOKJ_0274300.1	WtHm	WtMl	8.26572	0.632807	4.63162e-06	1.54596e-05			6.03083	0.121803	6.34184	0	0	0	0.0440915	0.106578	0.214801	0.0356685	0.161228	0.038413
BOKJ_1042500.1	WtHm	WtMl	8.1107	8.69634	1.10945e-80	9.44944e-79			580.998	738.563	615.915	1.23836	2.95484	4.75561	28.1376	46.6384	33.8699	717.281	719.372	672.862
BOKJ_1203400.1	WtHm	WtMl	8.04544	0.418757	3.49651e-06	1.18534e-05			0.118648	0.640036	2.833	0	0	0	3.00567	3.90017	8.04408	0.790594	0.125544	0.235253
BOKJ_0173000.1	WtHm	WtMl	7.97912	0.388578	3.0856e-07	1.17073e-06	mRNA, complete cds	Col_cuticle_N	4.14991	1.71671	0.644776	0	0	0	0	0.075902	0.118089	0	0	0.0547016
BOKJ_1463000.1	WtHm	WtMl	7.95623	2.13117	1.0474e-13	6.26714e-13	Trypsin-like serine protease	-	6.74923	7.53773	32.846	0.162058	0	0	0	0	0	10.9797	0.844357	0.764365
BOKJ_1019600.1	WtHm	WtMl	7.91041	5.80398	1.53804e-57	4.73684e-56			115.059	109.695	153.216	0	0.153902	2.54675	5.67225	4.87285	5.12525	111.784	112.461	109.364
BOKJ_1454700.1	WtHm	WtMl	7.87587	4.00202	6.59546e-35	9.06051e-34			121.638	83.9558	199.342	0	0	2.87329	3.72759	0.687148	0.819256	141.315	133.557	117.466
BOKJ_1279600.1	WtHm	WtMl	7.83024	0.242965	6.0282e-09	2.65413e-08	Belongs to the peptidase S10 family	Peptidase_S10	1.7939	2.37115	2.9419	0	0	0	0.0679533	0.165708	0.264864	6.66307	4.64478	4.60387
BOKJ_0417900.1	WtHm	WtMl	7.81665	5.35151	1.12594e-09	5.23545e-09	mRNA, complete cds	Collagen	175.785	4.0204	70.8304	0.116638	0	0.485353	3.4355	3.42485	0.943014	0.627016	0.545128	0.425375
BOKJ_0064900.1	WtHm	WtMl	7.80962	9.11801	2.52632e-103	6.11766e-101	mRNA, complete cds	adh_short	1305	1679.4	1439.68	2.45509	7.87901	5.19325	46.3933	70.9991	63.0707	1118.14	1184.5	1065.54
BOKJ_0441600.1	WtHm	WtMl	7.76817	10.4049	4.69977e-133	2.63828e-130	-	-	11044.9	14166.4	11144.5	46.4948	44.4865	54.5007	416.52	707.302	538.25	12884	12050.8	10812.8
BOKJ_0786100.1	WtHm	WtMl	7.75458	3.87582	5.77231e-14	3.49966e-13	Nematode cuticle collagen N-terminal domain	Col_cuticle_N,Collagen	19.5455	1.91664	39.3251	0.0641295	0	0.267945	18.1311	0.314844	6.91804	0.0177509	0.102314	0.0399235
BOKJ_0270400.1	WtHm	WtMl	7.75351	0.1735	1.73395e-07	6.73872e-07			4.44555	1.11423	3.48967	0	0	0	0.364969	0	0.352255	8.16491	3.82709	6.92358
BOKJ_1287700.1	WtHm	WtMl	7.62578	0.0694302	5.50012e-08	2.24106e-07	N-terminal half of MaoC dehydratase	MaoC_dehydrat_N,MaoC_dehydratas	4.47896	2.10823	3.20707	0	0	0	4.15617	3.71559	4.10017	2.81557	3.48823	2.79707
BOKJ_1042300.1	WtHm	WtMl	7.59307	7.48706	1.1965e-123	5.09544e-121			338.921	342.219	273.067	1.86626	1.13039	1.42413	9.45509	17.0732	9.90206	370.632	375.855	335.785
BOKJ_0824400.1	WtHm	WtMl	7.55338	7.4653	7.42638e-113	2.23697e-110			607.103	774.556	645.062	2.7466	1.53189	0.484554	21.5152	38.6768	28.3272	604.835	631.747	574.799
BOKJ_0900200.1	WtHm	WtMl	7.50122	-0.0409574	5.04149e-07	1.87143e-06	-	-	5.29567	0.480489	6.91281	0	0	0	2.96957	0.511715	1.38662	0	0.166654	0.478123
BOKJ_0445500.1	WtHm	WtMl	7.49896	-0.0419934	8.45779e-08	3.38513e-07			12.6379	8.17895	2.39145	0	0	0	4.30024	1.6257	1.66864	23.9035	15.2091	23.5235
BOKJ_0940100.1	WtHm	WtMl	7.46912	3.83469	2.68584e-33	3.50265e-32			38.1642	84.4322	82.8035	1.0219	0	0	2.62796	3.22384	2.02872	82.6258	79.5686	73.8531
BOKJ_0284000.1	WtHm	WtMl	7.45063	10.5844	1.17857e-118	4.4107e-116			2102.86	2115.75	1527.37	7.74106	12.5435	12.4233	53.1377	95.8936	68.3176	1403.77	1394.3	1310.7
BOKJ_0846600.1	WtHm	WtMl	7.4145	9.04988	1.31352e-106	3.77257e-104	Glyco_18	Glyco_hydro_18	416.167	453.102	401.568	3.78636	2.1362	1.68302	11.1998	11.5312	8.51039	259.692	280.996	252.318
BOKJ_1363500.1	WtHm	WtMl	7.23751	2.21835	2.35555e-17	1.67865e-16	Proteolipid membrane potential modulator	Pmp3	14.4576	0	53.2734	0	0	0	73.5133	97.6086	65.8944	88.6496	82.5519	96.0303
BOKJ_0355900.1	WtHm	WtMl	7.18396	4.69651	1.16549e-30	1.37345e-29	PFAM peptidase S1 and S6, chymotrypsin Hap	Trypsin	80.7055	147.803	142.953	2.64804	0	0	3.1333	4.0612	3.63559	61.4347	62.3711	60.2408
BOKJ_0648300.1	WtHm	WtMl	7.16599	4.93148	2.02415e-08	8.57572e-08	mRNA, complete cds	Col_cuticle_N,Collagen	85.9391	0.945165	66.5684	0	0	0.102629	8.42424	0.471158	1.76825	0.132435	0.183747	0.0893844
BOKJ_1296200.1	WtHm	WtMl	7.14791	5.13114	1.29899e-45	2.57918e-44	Gamma interferon inducible lysosomal thiol reductase (GILT)	-	159.581	58.7853	141.124	0	0	0	1.25805	1.0862	0.244065	140.204	105.522	108.249
BOKJ_1214800.1	WtHm	WtMl	7.13757	3.29948	2.001e-10	9.87705e-10	Nematode cuticle collagen N-terminal domain	Col_cuticle_N,Collagen	1.1153	0	1.59142	0	0	0	0.296065	0	0.160985	0	0	0
BOKJ_1042400.1	WtHm	WtMl	7.10703	7.20738	6.05417e-22	5.30653e-21			608.407	640.901	532.536	0	0	2.50648	16.7616	35.1318	21.3008	781.523	787.825	721.497
BOKJ_0493700.1	WtHm	WtMl	7.10173	8.84234	1.96759e-97	3.91931e-95	Leucine-rich repeats, typical (most populated) subfamily	LRR_8	410.789	434.757	322.228	4.12296	3.17698	2.04007	14.3547	27.6332	20.1846	488.239	436.602	423.265
BOKJ_1075800.1	WtHm	WtMl	7.08668	-0.389306	2.08373e-06	7.25516e-06			0.354384	1.90884	1.85759	0	0	0	0.957495	1.00776	0.844172	1.31442	1.16693	1.74486
BOKJ_1304700.1	WtHm	WtMl	7.06772	-0.398112	1.3312e-06	4.72966e-06			0	0	0	0	0	0	251.62	100.906	273.794	464.661	207.069	283.723
BOKJ_1212000.1	WtHm	WtMl	7.05726	-0.402846	1.6284e-06	5.75087e-06	Pao retrotransposon peptidase	Peptidase_A17	4.20373	3.72418	1.50772	0	0	0	2.70851	4.51024	4.57989	8.42462	9.80069	8.22847
BOKJ_1220000.1	WtHm	WtMl	6.99773	7.24333	1.01483e-26	1.06304e-25			795.736	815.366	666.974	0	0	8.70077	37.1221	59.5395	46.6883	619.464	780.094	717.545
BOKJ_0321500.1	WtHm	WtMl	6.97769	6.7251	4.03837e-64	1.57829e-62	Animal haem peroxidase	An_peroxidase	179.235	136.112	153.496	0.215579	2.15488	1.58915	2.5634	3.43992	2.64835	93.4581	86.9938	81.6404
BOKJ_1043800.1	WtHm	WtMl	6.9522	8.50933	1.2211e-40	2.06584e-39			1400	2095.97	1659.2	13.122	1.23405	24.3364	56.9554	83.9312	79.1471	1376	1527.05	1337.16
BOKJ_1363800.1	WtHm	WtMl	6.92331	-0.514	4.32378e-06	1.44908e-05			1.28869	0.795446	1.01523	0	0	0	0	0.0895839	0.053344	0.721126	1.23182	1.23251
BOKJ_0176800.1	WtHm	WtMl	6.91345	9.37	3.63821e-117	1.28377e-114	RNA-binding protein that binds to the consensus sequence 5'-CUCUGUAUCUUGU-3' in mRNA 3'-UTRs and modulates mRNA expression and stability. Functions redundantly with	PUF	965.965	1347.53	1104.62	7.43782	6.91045	9.88944	41.5132	59.9238	51.626	1042.79	1089.38	968.734
BOKJ_0403600.1	WtHm	WtMl	6.89112	-0.539016	1.89429e-05	5.88243e-05	Belongs to the peptidase C1 family	Peptidase_C1	3.67764	0.830837	4.61838	0	0	0	0.073115	0	0	3.06457	2.61314	2.08237
BOKJ_0978100.1	WtHm	WtMl	6.88832	7.20537	3.17615e-82	2.92727e-80			101.849	118.525	83.6789	0.781515	0.843048	1.78374	5.09207	7.727	6.12521	112.594	118.074	109.394
BOKJ_1359400.1	WtHm	WtMl	6.87555	6.07314	2.75361e-35	3.85131e-34			321.2	420.532	587.223	0	5.59115	5.01998	15.6601	16.0025	16.0398	170.016	188.454	181.096
BOKJ_1012100.1	WtHm	WtMl	6.85918	6.15546	2.29101e-36	3.35634e-35			216.15	362.108	455.22	0	0	0	24.9055	42.5703	30.352	543.8	609.689	549.295
BOKJ_0481700.1	WtHm	WtMl	6.84474	9.02037	6.38174e-90	8.66093e-88	molting cycle, collagen and cuticulin-based cuticle	Patched	647.4	707.725	503.65	4.60808	4.23135	8.37064	21.2118	35.1295	29.0806	594.146	559.312	512.128
BOKJ_1148000.1	WtHm	WtMl	6.84437	1.83834	4.02647e-08	1.65867e-07	mRNA, complete cds	Col_cuticle_N,Collagen	3.30626	1.18676	15.8711	0	0	0.208022	6.01053	0.114931	2.28403	0.138989	0.0321584	0
BOKJ_1209300.1	WtHm	WtMl	6.83068	8.1633	1.33854e-72	7.94759e-71			835.221	1069.85	870.601	4.32089	12.9131	10.9551	51.3458	84.6198	64.0744	1127.68	1133.2	1058.26
BOKJ_1052600.1	WtHm	WtMl	6.82139	3.54869	6.14292e-08	2.4931e-07			72.7406	2.69573	147.129	2.75268	0	0	51.4349	0.533536	20.9597	0.342139	0.296893	0.678668
BOKJ_1297200.1	WtHm	WtMl	6.80665	1.06256	1.47438e-10	7.36592e-10			3.21006	4.40298	8.73391	0	0.150306	0	3.73189	4.77182	11.3052	0.566813	0.5382	1.23273
BOKJ_0062600.1	WtHm	WtMl	6.71997	4.14019	4.11215e-11	2.12312e-10	Zona pellucida (ZP) domain	Zona_pellucida	36.6849	3.34301	77.8726	0.652707	0	0.68631	36.9313	0.597733	15.3385	0.265099	0.167867	0.163076
BOKJ_0553600.1	WtHm	WtMl	6.6551	3.58315	3.53936e-33	4.59633e-32			86.802	81.7997	120.054	3.85226	0	0	20.4073	22.8831	19.584	78.8654	85.4026	94.2881
BOKJ_1117200.1	WtHm	WtMl	6.59222	5.61226	1.18001e-09	5.47862e-09	structural constituent of collagen and cuticulin-based cuticle	Col_cuticle_N	58.911	6.05334	150.877	2.17276	0	0.940476	60.0563	0.751447	30.4857	0.372796	0.134744	0.173973
BOKJ_1330600.1	WtHm	WtMl	6.59	3.80218	3.04774e-32	3.80582e-31			38.7319	23.4156	42.4588	0.397855	0	0.740154	3.53543	3.26187	2.14383	24.4411	22.0227	20.8208
BOKJ_1161700.1	WtHm	WtMl	6.58304	1.60593	3.77521e-08	1.56072e-07	peptidase inhibitor activity	CAP	7.39664	0.812519	12.3594	0	0.177224	0	20.0122	19.4725	14.935	0.549826	0	0.0463349
BOKJ_1300400.1	WtHm	WtMl	6.57452	4.6887	1.16227e-45	2.31145e-44			32.5148	41.483	33.1558	0.487637	0	0.950411	3.5257	4.48148	4.33551	28.1432	31.8368	28.1446
BOKJ_0600900.1	WtHm	WtMl	6.57336	8.69762	1.46028e-71	8.16094e-70	Sulfotransferase domain	Sulfotransfer_1	1232	1485.06	1127.28	9.11094	28.2813	10.8519	48.1475	73.8387	55.6313	1275.47	1285.68	1165.83
BOKJ_1082700.1	WtHm	WtMl	6.56782	10.2615	1.23046e-82	1.16002e-80	Chitin-binding domain type 2	CBM_14	524.082	549.573	389.124	3.75838	5.47161	7.84736	19.1021	34.2053	23.6013	479.288	451.443	423.93
BOKJ_0407700.1	WtHm	WtMl	6.55662	0.827721	5.33083e-10	2.55177e-09	-	-	5.83387	4.51223	8.01613	0	0	0	17.9728	14.0641	15.0613	3.86093	5.14686	3.78898
BOKJ_1351000.1	WtHm	WtMl	6.52352	8.60232	1.08698e-89	1.41308e-87			915.361	990.124	720.011	16.4955	9.37351	9.92811	37.3499	60.364	48.427	926.098	906.737	866.122
BOKJ_0737800.1	WtHm	WtMl	6.52078	6.25752	3.47016e-43	6.36798e-42			761.048	239.924	775.684	2.44276	2.68244	9.51575	222.576	170.055	172.21	221.952	146.343	266.597
BOKJ_0172900.1	WtHm	WtMl	6.38929	4.50958	1.92126e-05	5.95423e-05	structural constituent of cuticle	Col_cuticle_N,Collagen	71.2674	0.592916	67.9674	1.82278	0	0	0.45297	0.245786	0.346065	0.263138	0.163375	0.23669
BOKJ_0076400.1	WtHm	WtMl	6.37325	4.85752	1.10036e-06	3.94928e-06	structural constituent of cuticle	Col_cuticle_N,Collagen	70.4965	0.472046	73.0339	1.63531	0	0.913917	6.1266	0.876737	2.31072	0.893768	0.594447	0.656534
BOKJ_0003400.1	WtHm	WtMl	6.36586	7.2222	4.23417e-95	7.57856e-93	Calcium-binding EGF-like domain	EGF	401.574	504.329	470.653	8.53886	3.66278	6.15295	27.6876	40.8822	33.9213	448.168	524.838	467.111
BOKJ_0198600.1	WtHm	WtMl	6.30472	7.82019	5.67512e-83	5.39137e-81	Protein tyrosine kinase	Pkinase	495.13	616.838	531.32	6.46594	7.04462	6.64058	21.1042	39.2791	32.4823	365.347	385.041	353.307
BOKJ_1406900.1	WtHm	WtMl	6.26552	4.51414	4.87547e-07	1.81252e-06	structural constituent of cuticle	Collagen	82.9013	1.13517	55.1885	0	1.93043	0.454414	1.57567	0.339002	0.327075	0.560608	0.614022	0.928104
BOKJ_0023600.1	WtHm	WtMl	6.26108	4.48977	4.66389e-31	5.58671e-30			441.644	450.146	668.42	0	0	0	10.7293	5.76825	2.31023	505.008	421.588	415.877
BOKJ_1052500.1	WtHm	WtMl	6.22134	4.84462	8.17869e-12	4.39351e-11			101.473	11.5264	211.05	0	5.99867	1.38915	77.8797	0.255929	30.1372	0.0816415	0.567693	0.27819
BOKJ_0819500.1	WtHm	WtMl	6.18041	4.65108	2.03808e-07	7.86818e-07	Ground-like domain	Ground-like	10.0443	1.76824	66.7754	0.393568	0.504609	0	28.2584	0.689856	10.3811	0.435706	0.526891	0.26661
BOKJ_1333400.1	WtHm	WtMl	6.17647	3.91097	3.93551e-08	1.62445e-07	structural constituent of cuticle	-	39.2129	1.75229	54.1592	0	0	1.34424	0.322839	0.494453	0.447154	0.485293	0.552453	0.312893
BOKJ_1331900.1	WtHm	WtMl	6.16447	8.81702	2.04085e-103	5.04091e-101	regulation of protein localization to plasma membrane	Ldl_recept_a	547.41	626.477	464.057	8.45738	7.66523	6.06432	21.4485	31.8829	24.0749	463.486	467.082	433.213
BOKJ_0455200.1	WtHm	WtMl	6.10697	7.78184	6.97408e-89	8.61298e-87	Belongs to the cyclin family	Cyclin_C,Cyclin_N	605.713	886.308	697.739	5.85013	5.67615	11.3986	27.5353	39.4744	29.3391	733.851	754.531	676.524
BOKJ_1214700.1	WtHm	WtMl	6.10349	1.63768	5.62133e-06	1.85826e-05	Nematode cuticle collagen N-terminal domain	Col_cuticle_N,Collagen	1.02951	0.101796	2.84183	0	0	0	0.33836	0	0.120739	0	0	0
BOKJ_1028000.1	WtHm	WtMl	6.09933	3.14139	3.91211e-06	1.31899e-05			112.311	7.49807	692.989	0	0	0	417.65	7.31314	206.104	1.24206	1.40128	0
BOKJ_1203800.1	WtHm	WtMl	6.06262	10.1088	2.89658e-90	4.01942e-88	Belongs to the argonaute family	PAZ,Piwi	549.42	612.768	433.133	7.86948	10.1554	10.8266	30.2678	47.6724	38.4697	690.539	657.933	638.399
BOKJ_0692200.1	WtHm	WtMl	6.05157	2.46781	1.08097e-13	6.46173e-13	-	-	9.07799	4.67365	13.297	0	0	0.422208	5.60056	7.12327	6.2651	1.54238	2.56355	2.39533
BOKJ_0837900.1	WtHm	WtMl	6.0123	7.67751	1.31108e-110	3.85521e-108	chitin binding	CBM_14,Glyco_hydro_18	327.448	314.678	335.843	5.34547	5.11996	5.53064	211.304	187.278	204.739	155.397	136.091	129.242
BOKJ_1155100.1	WtHm	WtMl	6.01166	0.346731	2.88953e-08	1.20927e-07			3.28444	10.5156	3.36505	0	0	0	15.5974	12.8055	15.7166	17.0692	14.2185	17.6732
BOKJ_1424000.1	WtHm	WtMl	6.00983	4.54142	3.46003e-20	2.81684e-19	Belongs to the AB hydrolase superfamily. Lipase family	Abhydro_lipase	67.5081	40.9813	64.4583	0.631868	0	1.73274	1.81969	0.987022	0.740657	19.8869	16.0115	17.3611
BOKJ_0041300.1	WtHm	WtMl	5.97254	3.04583	3.21088e-09	1.4378e-08			18.7906	1.44488	24.6653	0.599138	0	0.270434	0.655337	0.964202	0.920991	2.04949	2.84697	2.12409
BOKJ_0733300.1	WtHm	WtMl	5.96585	2.92912	2.13204e-16	1.44913e-15			49.8178	40.5201	47.7922	0	0	0	16.7007	23.8911	23.2488	34.6088	38.5261	34.6707
BOKJ_1082800.1	WtHm	WtMl	5.9432	8.58937	3.89917e-92	6.17368e-90	Zinc finger C-x8-C-x5-C-x3-H type (and similar)	zf-CCCH	1279.06	1487.06	998.702	16.8045	27.4001	13.9931	49.6126	75.4815	64.9682	903.975	911.02	842.499
BOKJ_0108900.1	WtHm	WtMl	5.9309	10.9412	1.36157e-99	3.00274e-97	Regulator of chromosome condensation (RCC1) repeat	RCC1	1043.71	1436.7	1232.27	20.9541	20.566	20.2373	43.1705	63.4478	49.2038	984.983	935.279	811.693
BOKJ_1024400.1	WtHm	WtMl	5.92037	8.71083	9.40936e-87	1.07598e-84	mRNA, complete cds	zf-CCCH	911.386	1115.91	828.223	7.43354	14.4371	14.6307	45.9077	67.0222	56.9074	838.172	896.404	826.807
BOKJ_1012200.1	WtHm	WtMl	5.91783	6.77597	7.43062e-95	1.29251e-92			798.731	1035.03	893.814	28.3276	53.9152	13.5374	135.437	197.784	170.091	2913.81	3138.9	2806.85
BOKJ_0441000.1	WtHm	WtMl	5.89549	3.7639	1.23072e-07	4.84986e-07	mRNA, complete cds	Col_cuticle_N,Collagen	20.3376	1.37995	45.8303	0.291045	0	0.302115	21.8783	0.728505	10.6344	0.697983	0.602453	0.668528
BOKJ_1262700.1	WtHm	WtMl	5.8783	8.42915	3.29081e-96	6.06589e-94	-	-	1720.82	1908.83	1637.31	26.6877	10.6815	19.9126	139.249	181.588	144.231	2720.54	3158.79	2845.91
BOKJ_1313100.1	WtHm	WtMl	5.83414	0.896304	3.77605e-08	1.56072e-07			8.08486	1.10707	0.588851	0	0	0	5.02156	3.78232	2.24404	7.94034	4.24225	6.78886
BOKJ_0321900.1	WtHm	WtMl	5.81684	2.96976	6.73473e-14	4.05529e-13	Chitin-binding domain type 2	CBM_14	25.421	39.2571	41.9971	0	2.69317	0	0.248107	0.804551	0.401528	16.0884	21.5631	17.1186
BOKJ_0535700.1	WtHm	WtMl	5.81396	8.73406	2.88823e-75	1.91772e-73	Sugar (and other) transporter	Sugar_tr	613.889	716.079	477.154	12.0717	11.1705	12.3832	47.8794	64.825	55.4528	572.811	583.663	555.298
BOKJ_0193000.1	WtHm	WtMl	5.77772	3.14535	2.55058e-05	7.75854e-05	structural constituent of cuticle	Col_cuticle_N	18.5296	0.242216	34.4985	0	0.118743	1.21962	0.326628	0.261825	0.271319	0.0276198	0.0319524	0.187578
BOKJ_0832100.1	WtHm	WtMl	5.74124	2.99968	9.74849e-05	0.000274246	structural constituent of cuticle	-	28.316	0	16.1058	0.61604	0.678543	0	0.0688498	0.221999	0.195118	0	0.123771	0.0600315
BOKJ_0832000.1	WtHm	WtMl	5.71485	4.0622	9.40748e-05	0.000265317	structural constituent of cuticle	-	57.69	0.40493	32.0434	0	2.48538	0	0.208521	0.224238	0.0328609	0.0544977	0	0.151731
BOKJ_1434500.1	WtHm	WtMl	5.69508	7.66851	1.21425e-66	5.23985e-65	protein ubiquitination	Ank_2	560.605	687.963	473.391	12.4884	3.43377	24.0665	33.5596	49.6286	35.4314	702.131	690.625	657.673
BOKJ_1155500.1	WtHm	WtMl	5.68117	2.69405	5.97825e-14	3.61741e-13	Peptidase C13 family	Peptidase_C13	14.0723	12.8529	11.5672	0	0	0	2.11427	2.57272	2.60507	9.03291	8.60202	10.7776
BOKJ_1308200.1	WtHm	WtMl	5.67663	8.51314	2.56769e-94	4.40429e-92	NHL repeat	NHL	505.882	648.503	519.147	8.33361	7.6332	9.71973	30.5791	51.841	37.7307	613.947	609.294	539.465
BOKJ_0089700.1	WtHm	WtMl	5.65881	7.70639	6.74799e-93	1.11117e-90	cell wall polysaccharide biosynthetic process	Chitin_synth_2	173.967	179.05	142.147	3.56631	2.93915	4.06939	10.0288	13.9143	11.273	187.903	191.79	175.05
BOKJ_0076200.1	WtHm	WtMl	5.64613	3.784	1.33605e-07	5.25151e-07	structural constituent of cuticle	Col_cuticle_N,Collagen	55.1564	3.84435	16.6791	0.285351	0	1.20421	0.827204	4.5602	0.719	0.155283	0.386344	0.260028
BOKJ_1277200.1	WtHm	WtMl	5.62417	0.0109679	3.35218e-06	1.13829e-05	PFAM heat shock protein DnaJ domain protein	-	15.6296	6.87593	17.914	0	0	0	0.220508	1.06837	0.832746	5.49414	7.16055	4.55673
BOKJ_1440700.1	WtHm	WtMl	5.57324	1.4994	6.80722e-09	2.98329e-08	G2F domain	-	57.8849	15.3779	36.8792	0	0	0	20.2637	26.9305	22.3352	119.469	105.949	97.0287
BOKJ_1218000.1	WtHm	WtMl	5.56479	7.25246	2.10879e-67	9.53977e-66	-	zf-nanos	494.378	668.241	482.296	8.67233	18.5318	13.0602	24.9443	34.2606	27.9025	448.453	465.111	420.466
BOKJ_0321200.1	WtHm	WtMl	5.56199	4.02765	2.07424e-35	2.91764e-34	-	-	59.6749	58.3184	61.6828	0	3.23738	1.25048	73.5128	67.0621	62.9229	0.152106	0.689164	0.166198
BOKJ_1205400.1	WtHm	WtMl	5.5608	4.53082	4.79497e-17	3.37616e-16			79.4778	125.435	122.223	0.287458	0	1.84545	4.72221	6.76493	6.05314	79.48	90.5369	73.8038
BOKJ_0145400.1	WtHm	WtMl	5.55969	10.2158	5.72103e-85	5.88789e-83	Belongs to the DEAD box helicase family	DEAD,Helicase_C	2738.2	3063.48	2371.37	51.664	58.4341	62.4174	188.507	248.004	224.802	3093.75	3153.49	2857.18
BOKJ_0822700.1	WtHm	WtMl	5.55788	7.81977	6.68824e-64	2.58933e-62	Protein kinase domain	-	389.8	517.966	474.35	10.67	16.0813	9.91941	25.341	37.6549	29.6554	501.255	544.268	494.041
BOKJ_0195000.1	WtHm	WtMl	5.55632	9.81324	1.91153e-67	8.67918e-66	C2 domain of PTEN tumour-suppressor protein	-	442.877	536.223	307.73	11.0486	9.63112	11.2747	21.8932	35.4314	29.0937	448.868	470.82	439.473
BOKJ_0586600.1	WtHm	WtMl	5.5398	5.43517	4.5658e-16	3.06122e-15	Belongs to the type-B carboxylesterase lipase family	COesterase	60.0031	81.0646	91.0605	2.32957	0	2.628	25.5832	27.3908	26.142	38.8834	49.9554	43.6956
BOKJ_0094700.1	WtHm	WtMl	5.53212	-0.0764369	2.50412e-05	7.6285e-05	mRNA, complete cds	Col_cuticle_N,Collagen	22.3985	0.304858	11.833	0.610454	0.558712	0.514731	0.179619	0.224465	0.24738	0.248292	0.178234	0.120745
BOKJ_0186800.1	WtHm	WtMl	5.5231	7.4367	3.87347e-89	4.88136e-87			434.168	560.629	503.841	10.9546	7.45134	11.6051	29.6099	52.1612	45.6294	459.715	497.615	474.433
BOKJ_0280900.1	WtHm	WtMl	5.5067	8.47346	4.90253e-71	2.65554e-69	transferase activity, transferring nitrogenous groups	GATase_6,SIS	478.604	513.644	378.573	13.6142	10.8697	8.14259	27.6445	38.7424	31.0952	422.252	470.998	415.766
BOKJ_1069300.1	WtHm	WtMl	5.46529	7.73282	3.22683e-76	2.27722e-74			1127.14	1300.52	953.728	28.2517	17.7265	23.6575	44.4887	66.063	54.1176	855.082	838.58	796.166
BOKJ_0947700.1	WtHm	WtMl	5.46467	3.69856	6.99336e-08	2.82156e-07	Ground-like domain	Ground-like	54.1116	3.19388	55.1416	2.55625	0	0.850441	1.36604	0.963215	1.26883	0.930777	0.734483	0.861165
BOKJ_0173700.1	WtHm	WtMl	5.43206	0.97903	1.26811e-05	4.03016e-05	mRNA, complete cds	Col_cuticle_N,Collagen	4.28831	0.602542	10.6319	0	0	0	8.98542	0.546526	2.92742	0.0978473	0.150601	0.25717
BOKJ_0637900.1	WtHm	WtMl	5.42876	6.63864	1.8708e-90	2.68656e-88	positive regulation of protein localization to cell cortex	Y_phosphatase	222.007	291.501	230.774	6.22986	6.64079	4.09713	13.0417	20.0304	15.6696	204.291	218.845	201.266
BOKJ_0083800.1	WtHm	WtMl	5.38996	3.66739	2.54568e-08	1.06936e-07			224.517	113.809	153.184	9.33523	0	0	2.19267	2.0357	0	56.7116	62.1123	70.1562
BOKJ_0202000.1	WtHm	WtMl	5.27315	4.3414	1.41678e-40	2.388e-39	Delta serrate ligand	DSL	35.5359	58.5112	42.5305	1.49355	1.6728	1.4844	1.17947	1.77131	0.972142	15.7246	18.0933	19.6964
BOKJ_1252100.1	WtHm	WtMl	5.26144	0.842964	1.60025e-08	6.81955e-08			20.2698	7.52121	7.75591	0	0	0	7.93185	8.13873	8.11268	35.6943	37.9005	36.1775
BOKJ_1087700.1	WtHm	WtMl	5.2294	9.64138	3.34084e-76	2.34428e-74	Belongs to the argonaute family	PAZ,Piwi	725.239	833.801	603.898	19.3064	17.0347	24.724	42.6553	58.9352	50.8796	657.537	688.724	625.923
BOKJ_0932300.1	WtHm	WtMl	5.21883	1.1664	1.36863e-08	5.86691e-08	-	-	5.15194	4.37885	7.95004	0	0	0	0.253902	0.720256	0.495634	3.61546	4.43354	4.6906
BOKJ_0369200.1	WtHm	WtMl	5.20692	6.97654	1.09375e-73	6.75393e-72			368.268	524.052	399.579	14.4672	6.14374	15.225	27.1024	31.8735	30.7518	290.052	338.99	287.585
BOKJ_0082200.1	WtHm	WtMl	5.20502	1.66678	7.65764e-10	3.60548e-09	chloride channel activity	Bestrophin	7.36514	4.04297	5.07115	0	0	0.503742	2.16133	2.24736	1.81206	4.96183	5.6299	4.6361
BOKJ_1267800.1	WtHm	WtMl	5.19072	8.4204	1.84489e-79	1.47951e-77	Belongs to the UDP-glycosyltransferase family	UDPGT	647.607	613.064	525.632	14.4193	16.9785	19.8779	36.6441	56.5015	49.7189	696.704	768.758	732.241
BOKJ_0440900.1	WtHm	WtMl	5.18284	4.42281	3.62582e-17	2.56319e-16	serine-type peptidase activity	Peptidase_S28	32.2633	12.4668	23.6332	0.940918	0	0.770326	1.80647	1.59466	1.558	21.9555	18.3315	16.4837
BOKJ_0173100.1	WtHm	WtMl	5.17404	4.29506	1.91214e-07	7.39586e-07	structural constituent of cuticle	Col_cuticle_N,Collagen	16.2415	0.84865	28.4157	0.216439	0.0815014	1.01534	2.66152	0.541653	1.21018	0.289675	0.264281	0.245872
BOKJ_0141400.1	WtHm	WtMl	5.13928	1.05308	0.0001752	0.000475409	glycoprotein 6-alpha-L-fucosyltransferase activity	-	15.5952	0.894833	38.6097	0	0	0	36.2975	0.33861	16.8693	0.346129	0.654264	0.375126
BOKJ_0291600.1	WtHm	WtMl	5.13569	4.74598	1.11409e-42	2.02041e-41	calcium ion binding	EF-hand_6	223.017	307.727	359.083	1.71807	6.24003	3.10246	22.8794	24.5789	24.207	129.083	118.468	123.985
BOKJ_1282900.1	WtHm	WtMl	5.12684	2.56621	0.000126655	0.000350322			49.0587	0.76086	54.5786	3.63708	0	0	31.6003	1.38872	8.73736	0.0704441	0.792817	0.376905
BOKJ_0551300.1	WtHm	WtMl	5.07926	5.82645	7.87242e-52	1.94449e-50	Patched family	Patched	54.4302	72.9823	49.7952	2.84686	1.47543	0.72782	5.87537	9.1099	8.65325	62.542	56.4455	54.7141
BOKJ_1216900.1	WtHm	WtMl	5.05277	3.61564	2.03023e-28	2.25277e-27			30.7878	28.1459	27.1342	0.715226	1.2641	0.759458	2.67096	6.53639	3.49922	42.0294	43.8913	47.3639
BOKJ_1228900.1	WtHm	WtMl	5.05176	10.2104	1.21768e-66	5.23985e-65			2105.67	2098.89	1420.2	56.8064	51.7142	66.0993	65.2481	96.3943	70.155	1986.77	1658.97	1879.58
BOKJ_0118800.1	WtHm	WtMl	5.03744	1.74906	7.49766e-07	2.73872e-06	Paired Box domain	PAX	5.05929	12.6628	14.5643	0	0	0.390614	12.294	6.30491	8.45941	4.79272	2.57102	4.83675
BOKJ_1288500.1	WtHm	WtMl	5.0226	5.92478	2.2407e-38	3.45476e-37			113.702	180.578	149.522	1.68692	6.68934	5.24733	10.1619	13.4027	9.89077	146.395	158.296	145.624
BOKJ_1122600.1	WtHm	WtMl	5.02202	-0.466887	1.928e-05	5.97362e-05			7.74918	3.37305	12.6279	0	0	0	1.55466	2.94013	2.48244	3.62808	5.34328	1.62035
BOKJ_0671500.1	WtHm	WtMl	5.01486	2.12461	1.35403e-08	5.80834e-08	Peptidase C13 family	Peptidase_C13	11.3945	6.15366	11.5236	0	0	0	0.0765373	0.155169	0	17.1668	6.59868	8.53305
BOKJ_0074500.1	WtHm	WtMl	5.00312	0.624924	3.55852e-08	1.47327e-07	Family of unknown function (DUF5346)	DUF5346	8.55345	8.37636	6.4708	0.367557	0	0	4.19285	4.77458	5.16338	7.321	8.81688	7.02943
BOKJ_1010400.1	WtHm	WtMl	4.9982	8.57214	1.96528e-75	1.33358e-73	steroid dehydrogenase activity, acting on the CH-CH group of donors	Steroid_dh	1138.35	1586.41	1292.5	31.8407	39.1315	35.6325	72.923	106.139	79.9302	1440.49	1524.21	1355.49
BOKJ_0543800.1	WtHm	WtMl	4.99029	6.28905	4.64702e-62	1.65869e-60	WD40 repeats	WD40	131.106	133.791	99.0736	5.5025	1.42611	4.40707	11.1622	18.0522	14.0025	158.624	168.368	160.07
BOKJ_0385200.1	WtHm	WtMl	4.98803	7.1584	2.68909e-63	1.00637e-61			1163.88	1576.93	1152.64	39.6073	47.9574	44.7515	89.4878	91.9174	77.7741	1028.44	1103.66	1005.18
BOKJ_0130000.1	WtHm	WtMl	4.9864	4.97824	1.2106e-41	2.13585e-40	ribosomal protein S6 kinase	Pkinase	378.096	572.886	433.995	24.7388	6.29194	4.7447	37.7161	53.3989	53.1846	495.514	509.891	442.085
BOKJ_0881200.1	WtHm	WtMl	4.98628	7.85637	1.37024e-61	4.80753e-60	FORKHEAD	Forkhead	199.561	202.42	121.845	7.95534	4.38215	6.40119	12.0661	17.3044	14.0574	125.254	125.773	117.269
BOKJ_0125300.1	WtHm	WtMl	4.97538	0.605446	2.01121e-07	7.76686e-07	MreB/Mbl protein	HSP70	7.3938	11.235	7.58745	0	0	0.472214	8.82245	6.92602	8.91213	14.759	17.1785	12.7965
BOKJ_0907300.1	WtHm	WtMl	4.94247	6.81092	3.4668e-64	1.36353e-62			445.176	578.478	504.794	6.73716	18.4832	16.2825	41.4948	53.6558	44.2452	581.27	659.352	602.292
BOKJ_0859700.1	WtHm	WtMl	4.9396	-0.550549	8.1732e-05	0.000232311	-	-	1.14175	3.21503	3.49214	0	0	0.318026	1.44674	2.27992	7.14789	0.603466	0.764358	1.04683
BOKJ_0853300.1	WtHm	WtMl	4.93919	6.78105	8.02801e-80	6.48013e-78			244.972	326.072	325.755	10.4912	7.56019	8.69272	18.999	25.4629	19.4925	317.125	364.041	329.494
BOKJ_0313200.1	WtHm	WtMl	4.92857	1.74004	2.45418e-05	7.48928e-05	DB module	DB	9.58219	1.66146	7.57041	0	0	0	24.5568	1.8698	8.14909	0.476096	0	1.04179
BOKJ_1251700.1	WtHm	WtMl	4.91181	1.98697	0.000365302	0.000944022	Belongs to the peptidase C1 family	Peptidase_C1	3.06478	0.126495	22.4163	0	1.439	0	26.4964	0.160697	9.58429	0.0800193	0.2272	0.17538
BOKJ_1373700.1	WtHm	WtMl	4.90779	7.54727	3.75596e-68	1.75705e-66	Protein tyrosine kinase	Pkinase	471.886	551.625	475.043	14.5959	13.9613	9.25309	28.4323	48.1571	41.6515	547.566	569.237	525.933
BOKJ_0337400.1	WtHm	WtMl	4.89399	0.847795	5.01557e-07	1.86237e-06			9.7493	6.53584	18.2412	0	0	0	5.24715	7.55572	6.87537	13.5827	11.2994	13.7281
BOKJ_0580600.1	WtHm	WtMl	4.88635	7.14483	3.46394e-32	4.31246e-31	Belongs to the major facilitator superfamily. Sugar transporter (TC 2.A.1.1) family	Sugar_tr	252.859	257.542	213.96	3.07213	8.09461	10.7061	17.6118	25.2877	21.2761	250.931	255.744	228.174
BOKJ_0757800.1	WtHm	WtMl	4.87522	3.96496	6.67882e-24	6.32057e-23	Tight junction protein, Claudin-like	-	72.4942	85.4972	87.6207	9.56057	0	0	15.4693	13.1074	11.6012	100.541	102.666	89.3143
BOKJ_1032700.1	WtHm	WtMl	4.86393	5.45246	7.37004e-39	1.15654e-37			217.133	216.613	179.7	2.19463	3.99743	9.83622	23.7317	28.9226	28.5301	208.682	225.321	212.692
BOKJ_0112500.1	WtHm	WtMl	4.86057	1.51211	0.000615596	0.00153309	Ground-like domain	Ground-like	30.2586	0.766138	2.98108	0	0	0	1.04638	1.16537	1.27535	0.923189	0.638949	1.87108
BOKJ_0400200.1	WtHm	WtMl	4.85317	2.25484	0.000299294	0.000781497			15.5813	1.4213	131.767	0	0	0	17.6661	3.33966	9.42581	6.44871	4.30024	4.33027
BOKJ_0876700.1	WtHm	WtMl	4.84386	8.41214	2.96854e-63	1.1076e-61	Wnt-activated receptor activity	-	155.56	210.736	131.881	5.64839	4.22486	6.21653	7.21697	10.2835	9.30882	125.974	121.288	108.37
BOKJ_0937600.1	WtHm	WtMl	4.83673	5.91369	1.18299e-26	1.23813e-25			76.5178	91.2255	66.6201	5.94814	1.63284	1.86673	6.79706	10.8708	10.3388	99.4547	100.396	96.3796
BOKJ_1312500.1	WtHm	WtMl	4.83122	0.479256	3.91414e-07	1.47108e-06			10.5317	8.82109	6.55521	0	0	0	0.304588	0.744514	0.592711	10.4803	10.2571	8.62346
BOKJ_0862500.1	WtHm	WtMl	4.8054	6.8254	3.80454e-64	1.49162e-62			109.743	124.227	102.494	3.54885	4.68859	3.35696	6.38034	8.78597	6.64846	104.564	115.866	109.226
BOKJ_1105300.1	WtHm	WtMl	4.80403	0.77544	2.08382e-07	8.03974e-07			9.69972	0	39.4508	0	0	0	6.34793	19.6516	13.0224	34.9294	52.8313	32.3468
BOKJ_0161800.1	WtHm	WtMl	4.79013	7.22127	1.81622e-74	1.1562e-72	Belongs to the cytochrome P450 family	p450	363.463	289.805	269.439	12.9224	14.3611	11.977	21.1515	36.5922	30.1484	444.298	437.928	402.187
BOKJ_0618300.1	WtHm	WtMl	4.7354	4.88852	1.38636e-46	2.85359e-45			141.867	101.519	134.158	2.67864	0	5.98716	17.3141	19.9336	14.124	130.977	104.887	101.583
BOKJ_0859100.1	WtHm	WtMl	4.73471	4.85118	3.00078e-35	4.1828e-34			55.2038	61.3641	42.8346	0.530939	2.12142	3.80733	6.74016	8.42875	7.44662	39.5338	38.6925	35.8657
BOKJ_1238300.1	WtHm	WtMl	4.7324	2.64203	3.3012e-08	1.37411e-07			26.9765	6.03437	9.75841	0	0.654071	0.902523	2.06199	0.402147	1.70525	0.340734	0.133214	0.351014
BOKJ_0069000.1	WtHm	WtMl	4.71981	8.63016	6.73989e-65	2.71132e-63			546.774	759.123	537.667	26.7185	23.5177	19.7153	34.0387	50.8507	39.2634	633.174	569.443	508.613
BOKJ_0532200.1	WtHm	WtMl	4.70236	4.81605	5.44957e-08	2.22119e-07	Belongs to the peptidase A1 family	Asp	21.4369	21.4993	43.3309	3.13011	0	0.821751	1.41699	1.5167	0.867951	19.6915	18.4566	16.1135
BOKJ_1381000.1	WtHm	WtMl	4.69279	0.699421	4.517e-07	1.68687e-06			13.2443	14.7198	11.1291	0	0	0	0.860802	4.1501	1.26068	43.4184	34.5203	36.7343
BOKJ_1218400.1	WtHm	WtMl	4.66021	4.67168	5.61937e-05	0.000163177	mRNA, complete cds	TTR-52	153.812	172.733	153.962	0.609475	0	0	55.5257	55.0214	39.4692	166.338	144.495	151.663
BOKJ_0469500.1	WtHm	WtMl	4.65899	5.75007	1.11441e-58	3.54716e-57	N terminus of Rad21 / Rec8 like protein	Rad21_Rec8,Rad21_Rec8_N	75.7197	86.7951	69.8142	5.08021	3.78429	1.77932	8.27992	12.2334	10.2722	87.3416	87.3591	83.0663
BOKJ_0639700.1	WtHm	WtMl	4.65695	6.09068	1.0326e-55	2.93164e-54	protein ubiquitination	Ank_2	160.779	217.809	217.25	11.2447	4.01213	2.82687	22.1095	30.3667	33.0579	234.366	237.562	215.429
BOKJ_1274800.1	WtHm	WtMl	4.64751	6.39991	6.56373e-50	1.51518e-48	Belongs to the peptidase S1 family	Trypsin	225.2	264.198	184.993	12.1394	5.79728	7.03296	15.818	19.932	18.5147	222.277	222.438	196.977
BOKJ_0654100.1	WtHm	WtMl	4.63471	0.654509	0.000850062	0.00206577	-	-	16.2166	0.261353	6.76655	0	0	0	2.31927	0.215767	0.77033	0.0713591	0.0813788	0
BOKJ_0028400.1	WtHm	WtMl	4.62916	7.13034	4.35671e-59	1.40852e-57	calcium ion binding	-	291.515	293.377	221.156	7.97801	15.0459	13.6118	25.0347	32.2324	29.7342	318.273	354.034	314.837
BOKJ_0048000.1	WtHm	WtMl	4.59296	5.88069	1.91849e-54	5.1959e-53	CYTH	CYTH	207.914	305.349	254.128	6.97718	11.4526	13.2488	48.3745	53.9462	61.1816	213.759	214.401	191.083
BOKJ_1456200.1	WtHm	WtMl	4.54742	5.13594	2.40977e-39	3.84009e-38	Structural component of the gap junctions	Innexin	61.6225	90.4978	71.4229	2.43354	0	4.09926	8.72888	12.2911	11.7796	63.5346	57.6314	50.6069
BOKJ_0740700.1	WtHm	WtMl	4.53456	0.828213	0.000653001	0.00161744	structural constituent of cuticle	Col_cuticle_N,Collagen	4.05651	0.17755	5.40401	0	0	0	5.85825	0.0308209	2.68021	0.059624	0	0.133309
BOKJ_0193600.1	WtHm	WtMl	4.53382	4.40652	9.88633e-15	6.23894e-14			89.2879	85.1818	53.4754	6.93836	0	3.15832	7.89815	12.3059	11.6233	56.2435	56.0087	60.0079
BOKJ_0321300.1	WtHm	WtMl	4.51363	3.98048	6.06933e-16	4.04513e-15	-	-	52.5918	69.4965	67.293	0	4.35787	5.26978	72.7081	71.5763	67.0981	0.0510765	0.86753	0.223173
BOKJ_0220800.1	WtHm	WtMl	4.50981	1.90729	9.3126e-05	0.000262761	structural constituent of cuticle	-	7.46942	0.419408	13.7948	0	0	0.337268	3.02789	0.750167	1.21008	0.360335	0.276099	0.336729
BOKJ_0929600.1	WtHm	WtMl	4.49454	2.03463	5.46744e-06	1.81026e-05	Acts downstream of daf-16 foxo to suppress tumors induced by disruption of gld-1. Potentially a direct target of daf-15 foxo	DUF5332	12.8266	20.0868	21.2039	0	0	4.32278	0.79594	0.481626	0.94506	11.8342	4.44465	4.99666
BOKJ_0939000.1	WtHm	WtMl	4.49177	7.6518	2.69007e-64	1.06142e-62	Required for the normal progression of embryogenesis and viability of the organism. Plays an indispensable role in establishing embryonic polarity and in recruiting and maintaining par-6 to the periphery, through interaction with par-3. Required for epithelial cell polarity in the distal spermatheca. Phosphorylates serine residues of num-1. Required for the expression of antimicrobial peptide nlp…	C1_1,PB1,Pkinase,Pkinase_C	275.001	307.195	250.292	12.4382	19.4745	11.2143	17.3277	27.6967	24.3997	324.326	333.877	296.607
BOKJ_0396500.1	WtHm	WtMl	4.47789	3.25394	0.000202163	0.000542175	structural constituent of cuticle	-	43.0859	1.19441	4.44198	2.42616	0	0.424489	0.613041	0.870903	0.340169	0.777645	0.351921	0.218437
BOKJ_0651400.1	WtHm	WtMl	4.4755	1.67367	2.54616e-05	7.74699e-05	Moulting cycle	-	6.8263	1.89249	2.33289	0	0	0	2.91692	2.53644	3.00986	4.77402	3.03578	3.27685
BOKJ_0953700.1	WtHm	WtMl	4.46912	6.44844	4.05306e-59	1.31618e-57	stress-activated protein kinase signaling cascade	Pkinase	63.1974	79.2817	58.9422	2.56385	3.46931	2.72016	5.32553	7.79101	6.73327	69.6808	71.4998	68.0276
BOKJ_0874300.1	WtHm	WtMl	4.45984	6.63136	4.76644e-45	9.29946e-44			116.512	138.189	103.383	6.89655	3.01057	6.68487	9.16014	14.2789	12.975	116.37	126.469	115.296
BOKJ_0018600.1	WtHm	WtMl	4.45451	3.33787	3.07116e-22	2.73262e-21	aspartic-type endopeptidase activity	Asp	23.6391	27.5038	27.2852	0.976541	2.03564	1.33603	18.3054	14.6681	15.9721	9.47544	12.7176	15.5326
BOKJ_0289000.1	WtHm	WtMl	4.44226	6.64226	2.6207e-54	7.08219e-53	Belongs to the short-chain dehydrogenases reductases (SDR) family	adh_short	262.786	355.219	336.516	21.2974	14.4956	8.58968	31.3352	48.2326	36.1977	494.971	488.436	471.5
BOKJ_0235000.1	WtHm	WtMl	4.42947	6.24437	2.66354e-51	6.47535e-50			283.504	361.611	276.489	6.17561	16.0291	11.376	34.9903	35.3997	33.8408	338.442	356.258	321.985
BOKJ_0657100.1	WtHm	WtMl	4.41006	9.84084	2.10021e-58	6.65065e-57	Adenylylsulphate kinase	APS_kinase,ATP-sulfurylase,PUA_2	1010.33	1115.98	757.185	53.0663	49.2475	52.0188	64.4966	86.4782	80.1029	835.739	805.446	768.852
BOKJ_0917700.1	WtHm	WtMl	4.38419	8.67893	5.97142e-60	2.004e-58	SET (Su(var)3-9, Enhancer-of-zeste, Trithorax) domain	Chromo,Pre-SET,SET	469.282	540.541	381.416	23.8298	24.7388	20.7086	42.3262	50.6354	48.4827	388.488	427.456	386.434
BOKJ_0139600.1	WtHm	WtMl	4.38338	5.99386	4.83662e-22	4.26964e-21	Glycosyltransferase family 92	Glyco_transf_92	110.407	153.635	140.178	3.99449	14.0911	2.89419	16.2406	15.4296	12.5877	164.974	147.426	138.148
BOKJ_1114500.1	WtHm	WtMl	4.37887	6.07489	2.41042e-63	9.07582e-62	The RING-variant domain is a C4HC3 zinc-finger like motif found in a number of cellular and viral proteins. Some of these proteins have been shown both in vivo and in vitro to have ubiquitin E3 ligase activity.	RINGv	307.546	336.142	261.985	13.2092	13.6034	15.1681	25.4435	34.4105	28.3644	304.649	315.9	289.084
BOKJ_0831800.1	WtHm	WtMl	4.37354	3.10519	0.000971963	0.00233354	structural constituent of cuticle	-	20.5457	0.770001	34.187	0	0	0	0.267412	0.373166	0.258053	0.274438	0.346163	0.167147
BOKJ_0226800.1	WtHm	WtMl	4.35359	8.10574	2.07574e-60	7.04269e-59			609.873	718.513	573.855	27.3394	39.2931	32.4419	36.5099	53.3989	46.3059	602.061	614.276	562.199
BOKJ_1445000.1	WtHm	WtMl	4.35347	2.08103	4.13915e-10	1.99916e-09	c4 zinc finger in nuclear hormone receptors	zf-C4	5.1818	4.79296	5.15882	0.493331	0	0.594877	0.337977	0.461319	0.197831	3.35883	2.82917	3.73306
BOKJ_0469000.1	WtHm	WtMl	4.34653	7.84207	1.05791e-59	3.51215e-58	Domain of unknown function (DUF758)	DUF758	859.829	1143.64	875.542	54.0878	31.272	54.7067	74.9995	92.617	78.1367	751.983	785.771	687.988
BOKJ_0195200.1	WtHm	WtMl	4.34349	6.72058	5.11269e-08	2.0894e-07	mRNA, complete cds	Col_cuticle_N,Collagen	317.425	16.6475	184.189	4.79905	15.7423	6.91525	39.2095	14.769	19.0281	3.19759	2.83835	2.35924
BOKJ_0414900.1	WtHm	WtMl	4.32438	3.85311	1.55346e-13	9.19272e-13	periodic partitioning	Hint	21.4102	17.114	15.9252	1.2211	2.31519	0.067728	3.68287	3.24564	3.81989	5.53696	5.23229	4.73535
BOKJ_1269400.1	WtHm	WtMl	4.3241	4.18543	4.1997e-09	1.86838e-08	SCP / Tpx-1 / Ag5 / PR-1 / Sc7 family of extracellular domains.	CAP	41.7575	22.276	35.6984	0	0	0	3.67235	3.5877	2.94129	29.0858	36.4675	35.1369
BOKJ_0816000.1	WtHm	WtMl	4.31023	2.38468	2.93666e-06	1.00632e-05	Ground-like domain	Ground-like	23.2877	7.29537	147.296	0	0	14.3467	84.3337	6.24684	42.3338	1.42859	1.20355	3.04871
BOKJ_0635300.1	WtHm	WtMl	4.27524	5.10569	1.1509e-43	2.11827e-42	Transcriptional activator. Interacts with promoter regions for tbx-8.9, tbx-9, elt-1, hnd-1, scrt-1, and vab-7 genes. Binds the sequence ATTTATGAC. Binds to the enhancer region of the hlh-1 gene promoter during embryonic body wall muscle development. Activates the gene for mab-5 in embryo development. Necessary for vab-7 expression in C blastomeres in the posterior of embryos. Required for poster…	Homeobox	98.2724	128.827	83.4703	6.37488	1.94795	3.49544	12.976	13.2615	15.4699	68.818	79.8583	67.3816
BOKJ_0678500.1	WtHm	WtMl	4.26486	7.5471	2.89708e-52	7.30184e-51	RNA splicing	Y_phosphatase	310.512	345.934	275.433	12.5301	22.6357	14.4395	22.2421	33.0378	25.9313	371.776	352.101	331.49
BOKJ_0938800.1	WtHm	WtMl	4.23763	7.19252	7.43474e-40	1.21615e-38			96.581	106.472	69.495	4.87628	3.955	8.25199	7.29344	12.76	9.67853	128.798	115.939	111.893
BOKJ_0195300.1	WtHm	WtMl	4.23435	7.54273	2.02254e-05	6.2446e-05	mRNA, complete cds	Col_cuticle_N,Collagen	324.452	14.096	122.646	1.17267	16.9165	3.2971	36.1389	23.4741	19.6642	3.50746	2.88842	2.63514
BOKJ_1104700.1	WtHm	WtMl	4.22329	3.78508	8.55133e-07	3.10523e-06	Hint module	Hint	9.11586	0.300852	5.766	0.111708	0	0.33421	2.90971	0.330614	1.70446	0.257165	0.270855	0.345367
BOKJ_0822800.1	WtHm	WtMl	4.21214	6.636	2.86923e-50	6.73669e-49	protein kinase activity	-	198.449	197.35	207.17	15.6107	12.1291	8.46727	14.3615	23.1118	14.6995	302.593	299.399	269.751
BOKJ_1137500.1	WtHm	WtMl	4.20004	7.17708	1.06359e-47	2.25693e-46	Mex-3 RNA binding family member	KH_1	218.329	221.968	145.953	12.753	9.09855	14.6078	19.4048	27.4521	27.7196	126.271	130.454	120.148
BOKJ_0076800.1	WtHm	WtMl	4.18903	6.8776	4.61389e-26	4.70922e-25	Serine carboxypeptidase S28	Peptidase_S28	144.662	126.642	195.359	12.674	2.61446	11.3804	13.4044	12.6523	11.6057	97.0942	101.402	98.7282
BOKJ_1120200.1	WtHm	WtMl	4.18509	1.1637	2.26257e-05	6.94746e-05	aminopeptidase activity	Peptidase_M1	6.25427	1.77896	2.60732	0	0	0	0.565839	1.37255	0.759463	4.89437	4.07976	5.22854
BOKJ_0330700.1	WtHm	WtMl	4.17902	5.68444	1.84822e-38	2.86753e-37			91.5873	102.183	67.4832	4.29734	3.54406	5.34047	10.4184	14.8053	14.8946	87.7768	94.7208	84.9937
BOKJ_0283100.1	WtHm	WtMl	4.17636	6.50049	4.06045e-59	1.31618e-57	Involved in nucleolar processing of pre-18S ribosomal RNA	-	106.948	131.529	106.334	8.75277	6.74549	4.63489	12.2374	15.3563	14.6718	131.744	131.504	121.212
BOKJ_0206200.1	WtHm	WtMl	4.1683	5.83152	3.61522e-41	6.23575e-40	VEFS-Box of polycomb protein	VEFS-Box	37.452	45.7716	28.9015	2.61108	1.0324	3.08036	4.06885	5.45461	5.24922	45.4394	44.4536	41.9281
BOKJ_0028500.1	WtHm	WtMl	4.16605	5.93918	2.49196e-63	9.35433e-62	calcium ion binding	EGF	220.335	272.365	194.716	5.49358	0	12.4931	27.3456	33.9538	29.884	345.11	390.426	351.835
BOKJ_0156800.1	WtHm	WtMl	4.15163	8.90674	6.06871e-59	1.94167e-57	Acts as a negative regulator of entry into mitosis (G2 to M transition) by phosphorylation of the CDK1 kinase	Pkinase	918.631	1126.53	804.078	47.8175	46.012	47.2821	114.634	123.673	124.681	950.515	960.396	884.806
BOKJ_1086500.1	WtHm	WtMl	4.15022	0.237009	0.000502014	0.00126813	EF-hand, calcium binding motif	EF-hand_5	1.55696	0.152551	1.41779	0	0	0.186587	0.364434	0.230607	0.213961	0.140105	0.144841	0.194847
BOKJ_0394900.1	WtHm	WtMl	4.14658	2.51325	3.03543e-13	1.76329e-12			49.2516	45.5354	19.2484	4.66666	0	0	11.0001	15.6609	12.5638	95.4192	126.085	117.194
BOKJ_0130100.1	WtHm	WtMl	4.14442	5.10791	2.04411e-44	3.8958e-43	ribosomal protein S6 kinase	Pkinase	155.369	199.695	156.5	7.13893	10.5511	8.09182	16.3437	24.7327	21.5827	204.532	223.116	201.151
BOKJ_1217800.1	WtHm	WtMl	4.11282	5.28495	1.92913e-25	1.92913e-24	histone H2A-K13 ubiquitination	zf-C3HC4_2	170.544	256.961	192.446	8.55285	0	4.38905	13.3633	14.2372	10.8707	143.302	149.69	146.031
BOKJ_0810900.1	WtHm	WtMl	4.107	5.7979	6.62602e-46	1.33059e-44			69.3389	42.3992	37.3807	2.51514	2.76396	1.68094	4.51158	8.56539	8.00482	41.9447	62.4437	54.7206
BOKJ_1353300.1	WtHm	WtMl	4.10697	7.5966	1.42659e-52	3.6477e-51	ubiquitin-protein transferase activity	RINGv	690.115	1010.08	719.571	55.7755	36.2526	48.2574	82.6664	92.9266	90.2696	695.686	784.527	661.35
BOKJ_0293200.1	WtHm	WtMl	4.09528	5.00188	1.57197e-22	1.41501e-21			220.401	240.29	320.69	9.39604	29.1238	9.17008	130.505	143.282	141.947	173.062	192.56	173.527
BOKJ_0938900.1	WtHm	WtMl	4.08971	7.46341	5.03587e-42	8.97445e-41			104.809	111.211	59.8465	5.97724	4.83066	6.1632	7.46729	11.9062	9.68458	114.612	101.3	100.74
BOKJ_0888000.1	WtHm	WtMl	4.08545	6.31623	1.53605e-45	3.03038e-44	Belongs to the SKP1 family	Skp1,Skp1_POZ	224.746	228.996	193.474	13.2561	24.257	10.4084	19.5702	19.6544	21.9957	194.562	206.919	197.68
BOKJ_0071100.1	WtHm	WtMl	4.07831	7.61284	4.02537e-39	6.37351e-38			197.375	226.815	181.269	14.0289	8.33428	16.003	22.1	32.806	29.2979	251.268	252.742	236.133
BOKJ_0415100.1	WtHm	WtMl	4.06711	6.58558	3.04201e-32	3.80251e-31	hydrolase activity	Lactamase_B	229.308	222.052	148.521	6.51806	17.4861	14.9321	15.6139	20.3992	18.5131	158.001	143.626	133.565
BOKJ_0487500.1	WtHm	WtMl	4.06399	5.54827	1.31691e-48	2.88879e-47			145.075	170.517	167.728	10.4675	12.6093	5.92508	17.2232	23.202	20.4977	166.52	190.627	179.377
BOKJ_1072400.1	WtHm	WtMl	4.05725	9.85482	1.90882e-54	5.19091e-53	FDF	FDF,LSM14	3400.1	2800.2	2451.8	169.156	165.693	181.787	190.138	240	231.658	2602.45	2466.73	2375.83
BOKJ_1369000.1	WtHm	WtMl	4.04809	0.145931	7.48776e-05	0.000213961	catalytic activity	AMP-binding,AMP-binding_C	0.831647	2.58255	1.64723	0	0	0.335789	1.42627	0.950812	1.21935	0.223684	0.101338	0.121067
BOKJ_0291500.1	WtHm	WtMl	4.04449	-0.202056	0.000285275	0.000747539	Zona pellucida (ZP) domain	VWA	0.351851	0.193145	0.660725	0.0289065	0	0	0.382884	0.468573	0.519232	0.189835	0.215419	0.180108
BOKJ_0733400.1	WtHm	WtMl	4.04193	4.96008	1.46086e-39	2.35531e-38			89.3022	136.541	121.653	4.16622	11.5414	4.72472	14.9425	20.287	18.81	127.132	142.546	127.355
BOKJ_0824800.1	WtHm	WtMl	4.02527	5.05411	9.75025e-40	1.5865e-38			260.337	325.687	334.393	15.651	41.4752	11.068	29.7408	41.0598	35.9008	343.014	411.824	327.159
BOKJ_0508800.1	WtHm	WtMl	4.02457	6.71484	1.13934e-53	3.0325e-52	Phosphoserine aminotransferase	Aminotran_5	223.101	311.149	229.04	13.528	19.8636	11.9341	29.3932	35.3826	29.6168	187.531	188.752	177.345
BOKJ_1227700.1	WtHm	WtMl	4.00799	7.45601	1.14464e-49	2.62269e-48	L-cysteine:2-oxoglutarate aminotransferase activity	Aminotran_1_2	296.995	386.344	259.097	17.1193	23.6616	22.0669	24.4452	33.5817	29.3544	364.054	308.75	318.185
BOKJ_0076300.1	WtHm	WtMl	3.99649	3.45825	3.05923e-05	9.20826e-05	structural constituent of cuticle	Col_cuticle_N,Collagen	47.3078	1.69036	3.35236	0	1.80239	1.28193	1.13189	1.09745	0.463808	0.408352	0.287722	0.127354
BOKJ_0080400.1	WtHm	WtMl	3.99376	2.19314	9.97576e-05	0.000279938	Collagen triple helix repeat (20 copies)	Col_cuticle_N,Collagen	6.23072	0.73817	16.6006	0	0.950107	0.691334	6.50128	0.794981	5.28301	0.774074	0.911157	0.880334
BOKJ_0740200.1	WtHm	WtMl	3.9766	2.4991	0.000593724	0.00148281	structural constituent of cuticle	Col_cuticle_N,Collagen	20.6737	0.503634	1.08609	0.201761	1.14198	0.420437	0.407883	0.385125	0.339047	0.515044	0.361255	0.248919
BOKJ_0418100.1	WtHm	WtMl	3.97264	5.63183	9.17305e-42	1.62302e-40			236.053	314.38	237.429	16.8449	23.0651	7.75576	22.7462	30.0664	28.0135	355.516	341.831	355.578
BOKJ_1160700.1	WtHm	WtMl	3.96243	7.03342	1.85181e-56	5.40657e-55	nitrile biosynthetic process	Kelch_4	201.785	226.637	167.33	12.6854	11.727	11.1948	15.6638	23.6573	17.534	201.602	216.284	203.318
BOKJ_0329600.1	WtHm	WtMl	3.95253	3.71366	9.87328e-19	7.53615e-18	Belongs to the G-protein coupled receptor 1 family	7tm_1	31.5378	43.2574	37.2738	4.35146	3.40311	0.957148	3.16586	4.42704	4.09369	41.1049	39.5808	35.6174
BOKJ_0193700.1	WtHm	WtMl	3.95222	4.2362	7.75267e-27	8.14855e-26	C2 domain of PTEN tumour-suppressor protein	-	69.7474	71.6584	59.6458	3.08284	0.376924	10.277	9.66306	14.0653	11.0548	57.1899	54.4891	53.7344
BOKJ_0367300.1	WtHm	WtMl	3.94901	5.39289	3.1448e-28	3.46771e-27	alpha/beta hydrolase fold	Abhydrolase_1	90.5015	115.343	110.617	3.11242	10.7863	13.8557	15.2166	13.3011	12.7631	59.466	56.3703	53.5679
BOKJ_1390400.1	WtHm	WtMl	3.94775	0.538647	5.25203e-06	1.74409e-05	structural constituent of cuticle	Col_cuticle_N,Collagen	3.42196	2.17206	2.83563	0.260694	0	0.55009	1.45351	0.642257	1.17158	1.78866	1.45381	1.40546
BOKJ_1133900.1	WtHm	WtMl	3.93538	7.77221	2.24788e-57	6.83777e-56	Element of the TORC1 signaling pathway that acts as a mediator of diverse signals and that represses RNA polymerase III transcription. Inhibits the de novo assembly of TFIIIB onto DNA	Maf1	589.881	664.235	530.036	55.2914	43.0931	32.0647	53.1541	55.7177	56.2049	622.587	632.553	586.394
BOKJ_0849600.1	WtHm	WtMl	3.92517	9.69811	2.03785e-48	4.4387e-47	RNA recognition motif	RRM_1	902.934	991.169	702.899	67.3647	49.9609	67.596	86.1182	110.328	95.4558	966.875	1019.7	944.699
BOKJ_0396900.1	WtHm	WtMl	3.88303	2.59149	3.27237e-11	1.70307e-10	Nematode cuticle collagen N-terminal domain	Col_cuticle_N,Collagen	11.8742	9.57269	15.9817	0.350604	1.95297	0.494083	8.91893	1.54253	4.51446	0.238943	0.38031	0.542607
BOKJ_0639800.1	WtHm	WtMl	3.8739	6.12616	1.41136e-48	3.09048e-47	protein ubiquitination	Ank_2	232.475	257.734	176.137	15.1688	8.96239	16.9713	27.8052	41.1734	37.4829	236.343	231.822	221.696
BOKJ_0154300.1	WtHm	WtMl	3.87147	7.38605	1.73724e-39	2.79361e-38	-	-	151.091	153.046	99.4914	13.1961	4.7486	7.90787	16.6306	19.8918	17.5161	130.43	132.515	131.555
BOKJ_1310500.1	WtHm	WtMl	3.87083	4.73907	3.89333e-30	4.5361e-29	DNA replication complex GINS protein	-	102.03	153.665	89.7452	10.4684	4.06183	11.0794	19.3233	22.6949	24.3575	119.236	114.066	106.639
BOKJ_1131100.1	WtHm	WtMl	3.86896	7.59382	1.00291e-43	1.85697e-42	Homodimerisation region of STAR domain protein	KH_1,STAR_dimer	779.337	540.391	507.052	35.8752	42.6001	47.3983	66.8248	92.5158	83.1093	838.066	909.596	859.049
BOKJ_0088300.1	WtHm	WtMl	3.84787	2.20047	1.24557e-07	4.90678e-07	nucleic acid binding	Peptidase_A17	3.61137	4.10726	2.09044	0.338823	0	0.177963	0.745409	1.04456	0.587677	4.15542	5.35691	4.30693
BOKJ_0757300.1	WtHm	WtMl	3.83388	2.79074	5.6743e-08	2.30898e-07	Belongs to the TRAFAC class dynamin-like GTPase superfamily. Dynamin Fzo YdjA family	Dynamin_N	25.7783	14.8268	28.7863	0	1.07103	3.03191	3.63234	4.73928	3.4941	37.8585	35.6634	33.1293
BOKJ_0541800.1	WtHm	WtMl	3.82797	7.93433	1.48345e-47	3.13708e-46			92.3083	111.901	80.9097	6.94087	6.05176	8.35973	11.2527	17.7265	15.3091	112.214	111.484	107.168
BOKJ_0441500.1	WtHm	WtMl	3.82566	1.09509	4.82211e-06	1.60694e-05	Collagen triple helix repeat (20 copies)	Col_cuticle_N	5.34192	3.43586	3.45813	0.53532	0.600504	0	0.534694	1.06503	0.505719	2.69816	2.52031	2.23729
BOKJ_0593100.1	WtHm	WtMl	3.82543	5.40715	3.82761e-13	2.21203e-12			251.044	307.836	296.954	39.7766	0	36.6576	20.4085	28.5789	25.492	238.249	223.478	208.111
BOKJ_0736500.1	WtHm	WtMl	3.82452	5.6502	8.65838e-46	1.73027e-44	planar cell polarity pathway involved in neural tube closure	DEP	46.206	48.427	32.6622	2.40842	5.76	2.85743	6.02411	7.52173	8.419	48.9734	49.0695	45.3657
BOKJ_0828600.1	WtHm	WtMl	3.82452	3.15455	6.36339e-07	2.33823e-06	structural constituent of cuticle	-	21.6514	2.35443	31.0497	1.6567	1.86462	1.3848	1.86322	1.81691	1.66005	4.29898	3.88165	3.12583
BOKJ_0737000.1	WtHm	WtMl	3.80115	2.75689	0.00473724	0.00996676	transmembrane transport	-	10.0288	2.91989	59.4765	0	0	4.65064	51.7096	1.25319	19.0279	0.510845	0.64225	1.11037
BOKJ_0944100.1	WtHm	WtMl	3.77785	3.24466	9.10265e-05	0.000257249	-	-	5.78745	67.8911	26.9184	0	4.48324	3.1898	5.83274	5.24814	3.83925	0	0.759056	0.242829
BOKJ_0864600.1	WtHm	WtMl	3.76603	6.97204	3.00202e-34	4.02988e-33	Pterin 4 alpha carbinolamine dehydratase	Pterin_4a	179.366	226.766	179.946	13.117	25.7079	13.9434	28.5803	36.2742	29.7368	201.663	221.793	192.455
BOKJ_1115300.1	WtHm	WtMl	3.74857	5.79723	5.14305e-52	1.28058e-50	Paired Box domain	Homeobox,PAX	151.159	176.574	117.306	12.6684	12.5992	4.67935	15.0948	18.0897	16.085	141.547	150.631	135.153
BOKJ_0236700.1	WtHm	WtMl	3.71834	6.12691	3.05858e-47	6.3699e-46			189.093	244.931	232.927	9.97578	5.8739	14.9265	25.8261	26.7136	28.3793	245.625	277.627	253.11
BOKJ_0062400.1	WtHm	WtMl	3.70944	3.43007	2.43739e-05	7.44355e-05	Zona pellucida (ZP) domain	Zona_pellucida	15.746	1.79473	40.3376	2.30172	0.128034	0.485895	24.2289	0.303809	11.4686	0.603249	0.378415	0.433263
BOKJ_1158100.1	WtHm	WtMl	3.70918	-0.122855	0.000270967	0.000712162			3.66385	0.936048	2.3488	0	0	0	3.24977	3.71283	3.86561	1.33037	2.50392	2.16522
BOKJ_0309500.1	WtHm	WtMl	3.70011	5.64573	4.8284e-32	5.97503e-31			55.4127	81.4754	64.0769	4.07848	9.73424	4.66303	12.2723	13.7758	14.6925	65.0373	64.0741	57.2213
BOKJ_0330400.1	WtHm	WtMl	3.69309	6.58349	5.23441e-40	8.59641e-39	efflux transmembrane transporter activity	ABC_membrane,ABC_tran	63.1269	70.4051	43.2739	4.37431	6.15632	4.10801	4.01732	7.29082	5.32792	63.3983	58.3655	54.6267
BOKJ_0956200.1	WtHm	WtMl	3.68777	4.96235	2.08412e-23	1.93817e-22	Transposase (partial DDE domain)	-	163.605	206.374	178.811	30.3898	15.9238	14.9983	17.4742	24.2188	28.6445	178.776	215.451	188.247
BOKJ_0315500.1	WtHm	WtMl	3.68217	1.69281	1.5848e-05	4.97389e-05	structural constituent of cuticle	Col_cuticle_N,Collagen	5.07655	1.78852	8.36465	0.342169	0	0	5.71002	0.244934	2.12633	1.4384	0.658277	1.1643
BOKJ_1305100.1	WtHm	WtMl	3.68173	4.6124	2.99546e-17	2.12608e-16	protein serine/threonine kinase activity	Pkinase	65.1953	81.8466	74.0407	7.04346	2.04825	7.06059	9.85652	11.6672	11.0374	91.2668	90.495	83.2308
BOKJ_0796400.1	WtHm	WtMl	3.67918	3.0268	6.91839e-05	0.000198795	-	-	8.19851	10.4233	6.82368	0.207246	0	2.07552	1.48899	2.21178	1.83302	6.89485	7.33196	6.94357
BOKJ_1231600.1	WtHm	WtMl	3.67888	6.96596	4.50334e-31	5.40489e-30	-	-	238.142	333.865	245.786	18.8341	12.4542	33.4805	20.916	24.9633	26.3882	202.693	203.474	174.794
BOKJ_1166100.1	WtHm	WtMl	3.668	5.36268	1.89443e-40	3.16593e-39	EGF-like domain	-	248.535	371.425	312.673	10.6069	21.063	15.319	31.3229	41.157	38.3309	312.326	307.723	279.663
BOKJ_0940200.1	WtHm	WtMl	3.65651	2.37598	1.63689e-05	5.12175e-05			6.47739	11.6783	16.2288	0	3.22062	0.14094	6.58336	6.09323	9.35278	4.00541	3.55091	4.09257
BOKJ_1178400.1	WtHm	WtMl	3.65625	0.303048	0.0018123	0.00413867	ganglioside catabolic process	-	2.90999	0.24588	2.42182	0	0	0.901772	3.71426	0.321342	1.67678	0.241352	0.317748	0.260363
BOKJ_0338800.1	WtHm	WtMl	3.65562	7.98132	1.04246e-49	2.39747e-48			937.335	1133.43	1024.17	76.1189	67.406	79.6227	116.966	159.771	146.313	1242.69	1251.18	1105.57
BOKJ_1063500.1	WtHm	WtMl	3.65197	7.18286	1.43667e-52	3.66587e-51	Involved in the biosynthesis of glycosaminoglycans	UDPG_MGDP_dh,UDPG_MGDP_dh_C,UDPG_MGDP_dh_N	214.813	227.93	221.097	17.6113	14.4835	16.0309	27.3484	33.1329	26.0762	151.153	140.169	126.594
BOKJ_0532400.1	WtHm	WtMl	3.64652	1.52815	5.11589e-05	0.000149435	Belongs to the peptidase A1 family	Asp	13.4777	2.62747	4.85762	0	0	1.07072	0.45208	0.291908	0.175997	8.9024	6.08528	7.54276
BOKJ_0189100.1	WtHm	WtMl	3.64377	6.1155	4.78146e-46	9.68051e-45	-	-	166.525	141.79	113.587	11.0726	11.5138	19.5256	20.379	22.3467	16.7835	127.674	84.3654	106.193
BOKJ_0037600.1	WtHm	WtMl	3.63242	5.75932	7.27317e-45	1.4101e-43	cellular response to cell-matrix adhesion	F-box-like	158.147	217.967	179.88	18.6493	7.10247	11.3146	17.4617	22.6184	22.31	184.827	210.388	186.522
BOKJ_0958200.1	WtHm	WtMl	3.6282	4.68314	1.08978e-32	1.39325e-31			59.7447	72.6399	68.4432	4.0546	0	8.28499	13.2861	16.1451	13.4148	94.3873	108.318	96.2337
BOKJ_0824500.1	WtHm	WtMl	3.6259	6.32752	1.82773e-47	3.83931e-46			224.17	288.798	282.327	13.0063	22.7379	15.7634	39.6914	43.4719	47.4279	345.022	365.631	329.831
BOKJ_0978200.1	WtHm	WtMl	3.61764	7.36142	5.32552e-46	1.07292e-44	mRNA, complete cds	Arrestin_C,Arrestin_N	219.915	260.152	221.275	20.6176	17.7055	14.8666	37.6489	37.6321	38.1087	245.266	257.15	239.415
BOKJ_0559400.1	WtHm	WtMl	3.61736	2.31307	0.00131199	0.00308394			9.23153	34.0746	19.971	0	0	0	11.8912	10.0542	5.68236	49.6911	57.9847	40.602
BOKJ_0042500.1	WtHm	WtMl	3.61629	2.15784	3.8566e-05	0.000114548	N-acylneuraminate-9-phosphatase activity	HAD_2	12.8204	9.2168	38.4914	1.04285	0	3.08575	248.654	212.265	235.682	10.7884	20.9179	28.6083
BOKJ_0198300.1	WtHm	WtMl	3.61576	8.34717	1.39611e-45	2.76314e-44	UTP--glucose-1-phosphate uridylyltransferase	UDPGP	620.65	709.8	603.537	44.9297	60.2683	44.2967	70.1784	82.4903	71.7981	664.54	665.03	625.395
BOKJ_1333800.1	WtHm	WtMl	3.61177	8.31826	1.35815e-05	4.29861e-05	structural constituent of cuticle	-	1135.96	53.344	236.111	15.5713	100.247	43.2632	215.013	244.99	184.201	87.3631	36.8513	48.2012
BOKJ_0460700.1	WtHm	WtMl	3.60526	6.37446	2.67759e-50	6.31073e-49			193.535	275.685	240.662	19.3328	21.5861	17.1538	16.3065	22.9613	20.197	246.737	260.582	236.264
BOKJ_1252000.1	WtHm	WtMl	3.60175	1.12952	0.000503282	0.00127084	Belongs to the G-protein coupled receptor 1 family	7tm_1	4.45992	3.93768	4.95899	0	0	1.72205	1.01281	0.969379	0.935329	2.9201	2.35876	2.25467
BOKJ_0648600.1	WtHm	WtMl	3.59513	0.438671	0.000498835	0.00126061	-	-	2.05714	8.14723	4.25094	0	0	0	0.372645	0.603097	0.791591	4.38941	6.12577	6.43681
BOKJ_1219400.1	WtHm	WtMl	3.5917	4.85394	2.88124e-29	3.28563e-28			4.6032	2.25758	2.27468	0	0	0	1.02531	1.24299	1.639	15.1167	16.4291	15.0053
BOKJ_0921400.1	WtHm	WtMl	3.57889	0.421037	0.00081229	0.00197749			1.01452	0.381848	2.90187	0	0	0.689566	2.12204	0.528921	1.70391	0.4651	0.66743	0.713334
BOKJ_1305900.1	WtHm	WtMl	3.57145	6.71519	8.97931e-60	2.98907e-58	Ferric-chelate reductase 1	Cytochrom_B561,DOMON	157.448	169.159	151.814	12.0008	7.62929	11.9302	13.1429	21.274	14.8281	171.302	165.475	159.204
BOKJ_0534000.1	WtHm	WtMl	3.56707	6.02447	5.54483e-33	7.17054e-32	procollagen-proline 4-dioxygenase activity	2OG-FeII_Oxy_3,P4Ha_N	73.2126	97.0315	98.0845	9.81442	6.38827	5.53751	50.5751	41.2968	49.772	53.407	53.8124	48.3909
BOKJ_0023000.1	WtHm	WtMl	3.56292	0.420707	0.000394789	0.00101491			38.3632	9.98034	0	0	0	0	69.6792	62.7437	70.3172	221.225	257.037	178.254
BOKJ_0811000.1	WtHm	WtMl	3.55166	4.82333	6.11181e-26	6.20731e-25			26.5286	33.1642	33.9757	1.31581	2.01408	2.60519	3.37886	5.3284	4.20492	39.9139	37.7148	33.8335
BOKJ_1003700.1	WtHm	WtMl	3.54278	5.76313	4.39017e-35	6.08515e-34	Chondroitin proteoglycan 4	CPG4	77.4798	102.056	96.7902	10.1688	12.2032	7.84179	6.51963	5.82296	5.1877	50.8651	57.3484	51.4462
BOKJ_0690700.1	WtHm	WtMl	3.51387	6.46117	1.70272e-54	4.65236e-53	transcription regulatory region sequence-specific DNA binding	bZIP_Maf	255.303	244.537	220.179	20.1943	21.2295	23.5846	20.9321	27.1306	24.7818	285.06	282.266	275.141
BOKJ_0386400.1	WtHm	WtMl	3.5114	6.17198	8.73518e-32	1.0745e-30			153.687	229.188	216.614	4.4343	42.2766	9.91686	28.0228	34.0086	31.5455	256.631	286.717	262.533
BOKJ_1068600.1	WtHm	WtMl	3.50702	6.19789	3.74152e-41	6.43563e-40			301.705	366.773	321.055	27.6298	18.2689	25.6582	45.4133	53.5313	50.5993	509.664	512.555	475.865
BOKJ_0943500.1	WtHm	WtMl	3.49821	7.32833	8.90474e-47	1.84519e-45	1-acyl-2-lysophosphatidylserine acylhydrolase activity	LRAT	465.618	545.725	384.829	34.8938	40.4716	32.2339	39.2947	47.7807	45.4588	380.105	366.626	347.489
BOKJ_0531000.1	WtHm	WtMl	3.48897	6.23166	6.32904e-50	1.46374e-48	Zinc finger, C3HC4 type (RING finger)	zf-C3HC4_2	192.861	255.149	225.043	14.1795	13.6382	15.347	14.9791	18.8408	16.8048	110.057	129.316	121.227
BOKJ_0807100.1	WtHm	WtMl	3.48833	6.19179	2.77674e-45	5.46062e-44			147.412	165.19	129.085	19.021	9.13011	12.4439	21.5765	22.4595	23.8525	169.369	172.199	156.608
BOKJ_1236600.1	WtHm	WtMl	3.47587	5.66546	2.93402e-23	2.71221e-22	-	-	87.5909	105.912	82.3409	6.03588	5.73434	14.2141	13.0961	13.1805	11.779	107.066	121.466	114.311
BOKJ_0467000.1	WtHm	WtMl	3.47201	5.18241	1.40696e-18	1.06666e-17	icosanoid transport	-	135.81	189.259	148.847	0	0	22.4108	39.1664	42.5471	31.3345	357.136	364.342	353.284
BOKJ_0890400.1	WtHm	WtMl	3.46152	7.38828	5.82794e-44	1.0856e-42	Belongs to the UDP-glycosyltransferase family	UDPGT	82.0904	109.191	90.9094	9.10771	10.9602	9.7428	15.9099	17.8231	15.0868	89.4816	101.589	90.9832
BOKJ_0463400.1	WtHm	WtMl	3.45789	5.01782	2.3992e-28	2.65028e-27	spectrin binding	Ank_2	120.194	163.532	113.716	0	10.4041	12.0166	14.3357	15.3834	14.7758	117.487	127.807	116.233
BOKJ_0889800.1	WtHm	WtMl	3.44548	4.44771	5.21863e-26	5.31328e-25			101.217	119.9	99.057	6.38904	2.5304	10.5009	12.6047	12.5538	12.481	78.8094	92.3127	87.3553
BOKJ_1130900.1	WtHm	WtMl	3.44461	5.38419	3.03209e-25	3.00532e-24	Structural component of the gap junctions	Innexin	91.2941	90.0351	87.2303	11.0943	2.82585	9.53794	15.1985	23.0927	19.7602	116.359	106.427	98.9425
BOKJ_1133100.1	WtHm	WtMl	3.42938	2.69325	1.09448e-05	3.50281e-05	steroid hormone receptor activity	Hormone_recep,zf-C4	10.2238	8.82171	4.65361	0	1.09374	1.25409	1.4881	2.57926	2.63699	7.78276	7.65575	7.66961
BOKJ_1387700.1	WtHm	WtMl	3.42556	6.82134	4.29196e-48	9.20238e-47	Lipase (class 2)	Lipase_2	364.932	371.801	273.209	37.1423	24.8088	38.2029	29.3275	37.3796	29.8795	266.387	256.087	245.946
BOKJ_0013500.1	WtHm	WtMl	3.41507	6.2792	1.48737e-45	2.93905e-44	FAD binding domain	FAD_binding_4	113.58	105.148	100.643	8.46637	8.58983	8.38044	20.2457	24.0577	22.0345	111.538	109.707	107.936
BOKJ_0744900.1	WtHm	WtMl	3.40937	4.77961	1.45392e-22	1.31161e-21	alcohol dehydrogenase (NAD) activity	ADH_N,ADH_zinc_N	74.313	63.5002	53.9792	4.00748	8.46492	8.72409	91.4704	84.0671	92.8356	22.9459	30.2988	26.6314
BOKJ_0802000.1	WtHm	WtMl	3.39891	5.19037	1.63072e-27	1.74821e-26			179.366	248.905	195.061	18.2956	14.5319	27.9114	37.9369	40.3856	41.2778	267.555	295.05	267.879
BOKJ_0639500.1	WtHm	WtMl	3.39754	1.51777	1.44694e-05	4.56676e-05			0.170968	0.0466939	0	0	0	0.38366	0.313558	0.314002	0.288566	0.225923	0.153425	0.242872
BOKJ_0973700.1	WtHm	WtMl	3.39598	6.74398	3.73015e-41	6.42502e-40	Immunoglobulin	Ig_3	95.7888	108.036	74.6552	6.90158	11.8516	8.68919	9.62987	12.5081	12.7132	50.8528	52.7421	49.5949
BOKJ_0436500.1	WtHm	WtMl	3.39533	8.45597	4.05992e-40	6.71218e-39	molting cycle, collagen and cuticulin-based cuticle	Patched	290.083	394.783	263.315	28.4027	28.4602	32.8033	31.9754	39.2056	35.5202	327.391	273.157	280.526
BOKJ_0330200.1	WtHm	WtMl	3.39227	5.81477	1.34025e-20	1.11088e-19			56.2327	81.3586	64.1523	8.34621	5.2107	4.06231	8.89643	10.6874	8.80638	71.144	71.1542	70.2028
BOKJ_0243800.1	WtHm	WtMl	3.38654	6.91604	1.86392e-44	3.55786e-43	hydrolase activity	Metallophos	214.252	265.424	259.314	23.6812	15.5384	27.1209	42.2938	40.3159	38.586	131.804	137.735	128.474
BOKJ_0176600.1	WtHm	WtMl	3.37769	4.64191	1.91899e-16	1.30936e-15	ABC-2 type transporter	ABC2_membrane,ABC_tran	31.5304	35.5702	31.0215	0.756436	2.71213	5.67455	6.24754	8.72711	6.2783	41.994	33.4967	32.0606
BOKJ_0265300.1	WtHm	WtMl	3.37034	8.20212	2.14324e-39	3.4242e-38			1048.57	1265.24	885.461	113.087	110.051	89.8966	104.815	132.188	120.383	807.27	806.476	764.96
BOKJ_1145600.1	WtHm	WtMl	3.36687	6.42777	2.14211e-39	3.4242e-38	Alcohol dehydrogenase transcription factor Myb/SANT-like	MADF_DNA_bdg	187.957	225.147	184.034	23.4651	10.34	17.6261	22.0612	28.9805	27.3819	179.043	178.566	165.68
BOKJ_1303100.1	WtHm	WtMl	3.33993	4.96219	6.00096e-20	4.83443e-19	Broad-Complex, Tramtrack and Bric a brac	BTB	63.4814	82.497	79.246	14.5689	6.286	7.94488	11.8673	13.3563	10.8411	108.188	119.237	109.415
BOKJ_0872900.1	WtHm	WtMl	3.33152	7.06274	1.35412e-12	7.56032e-12	C-type lectin domain family 1, member B	Lectin_C	93.485	24.9715	42.9682	2.73732	9.26039	5.56872	54.7492	47.2431	53.1625	19.5037	19.2942	20.0774
BOKJ_0815200.1	WtHm	WtMl	3.33092	6.7305	8.73418e-46	1.7426e-44	Regulator of microtubule dynamics protein	-	180.729	260.99	211.397	21.5001	10.1038	20.7789	24.331	25.5494	30.5665	184.41	188.565	166.358
BOKJ_0432000.1	WtHm	WtMl	3.32994	2.64487	2.7557e-05	8.33119e-05			37.7782	49.8744	45.1185	0	26.7778	9.39924	12.6563	10.3351	9.6877	51.5184	57.4164	63.4631
BOKJ_0518200.1	WtHm	WtMl	3.32197	5.2433	6.54396e-18	4.79347e-17	structural constituent of cuticle	-	53.1751	68.3394	46.9404	5.60622	2.67399	7.05182	9.70562	12.1699	11.4499	63.3521	59.4912	54.9995
BOKJ_0151100.1	WtHm	WtMl	3.31399	3.01867	4.44491e-06	1.48766e-05	structural constituent of cuticle	-	7.09853	2.05443	27.1811	2.42297	1.75874	0.485117	18.7275	1.97979	8.03942	1.43917	1.13912	1.46499
BOKJ_0898500.1	WtHm	WtMl	3.31039	4.84597	7.48839e-18	5.46905e-17			34.3532	48.081	41.9318	9.58348	3.57523	3.52818	6.32229	7.38644	5.98468	42.9252	43.3043	41.764
BOKJ_0467200.1	WtHm	WtMl	3.29997	5.98762	1.52858e-31	1.86357e-30	Protein of unknown function (DUF2650)	DUF2650	232.442	263.385	156.522	16.3559	22.8859	0	124.48	134.808	108.368	408.823	450.454	401.313
BOKJ_0104200.1	WtHm	WtMl	3.28422	5.46623	9.23992e-20	7.38118e-19	Belongs to the two pore domain potassium channel (TC 1.A.1.8) family	-	184.986	152.122	213.788	25.397	7.70627	20.1639	19.1097	19.3302	16.0134	91.1037	84.397	75.3286
BOKJ_0698700.1	WtHm	WtMl	3.28369	1.11131	0.0011462	0.0027217			45.4102	3.63198	45.157	0	0	0	31.2765	4.97872	19.1282	4.65528	6.5607	6.32332
BOKJ_1004300.1	WtHm	WtMl	3.27675	6.03187	1.54533e-32	1.96144e-31	E2F/DP family winged-helix DNA-binding domain	E2F_TDP	58.4993	79.0177	51.1502	5.39844	8.99501	7.76027	8.52331	10.6023	10.9372	66.0026	64.2366	60.6024
BOKJ_1122300.1	WtHm	WtMl	3.27457	6.25523	9.38164e-31	1.1098e-29	Belongs to the SKP1 family	Skp1,Skp1_POZ	230.709	337.717	284.367	29.3053	30.3438	41.2895	49.4313	50.9689	63.4981	262.065	288.969	275.459
BOKJ_1419500.1	WtHm	WtMl	3.26871	6.05733	4.116e-48	8.85585e-47	ABC-2 type transporter	ABC2_membrane,ABC_tran	92.4384	96.7617	92.9877	9.8935	5.97305	9.36224	18.3776	21.6128	19.1901	131.729	122.078	116.278
BOKJ_0973100.1	WtHm	WtMl	3.25096	1.51436	6.32692e-05	0.000182564	Fucosyltransferase, N-terminal	Glyco_transf_10	7.5084	6.35778	12.7072	1.86439	0	0	13.7957	13.58	12.0265	15.4324	18.4889	15.8747
BOKJ_1419200.1	WtHm	WtMl	3.24369	7.4226	1.02868e-42	1.86827e-41	-	-	215.001	267.237	194.62	28.84	30.0162	27.4388	35.3941	38.6138	40.2166	194.159	199.406	184.537
BOKJ_0913300.1	WtHm	WtMl	3.24183	0.964122	0.000670941	0.00165722			15.1601	0	9.12279	0	0	0	7.79616	3.84113	18.3496	5.984	2.21189	1.39591
BOKJ_0898600.1	WtHm	WtMl	3.23769	2.95782	2.76693e-08	1.15915e-07	Zona pellucida (ZP) domain	PAN_1	6.39323	1.9422	2.60409	0.222403	0.806275	0.408721	1.39529	1.7183	1.08808	0.266622	0.286835	0.487508
BOKJ_0602400.1	WtHm	WtMl	3.23531	5.48384	1.20019e-33	1.58358e-32	-	-	144.446	182.761	135.134	12.8032	20.2486	24.1443	21.2013	32.4352	28.5171	158.166	203.134	166.67
BOKJ_0700500.1	WtHm	WtMl	3.22235	5.74126	2.78546e-31	3.3627e-30			149.121	174.366	145.681	13.0331	10.2034	19.7225	30.1823	34.4806	28.8157	172.917	190.059	176.359
BOKJ_1036100.1	WtHm	WtMl	3.21685	7.88707	2.43132e-38	3.74399e-37	Hydrolase that can remove conjugated ubiquitin from proteins and plays an important regulatory role at the level of protein turnover by preventing degradation. Specifically cleaves 'Lys-48'-linked polyubiquitin	Peptidase_C65	700.062	869.347	643.545	87.4554	66.5811	77.6639	81.8668	94.2042	86.3438	631.84	689.735	622.625
BOKJ_0021400.1	WtHm	WtMl	3.20917	3.58884	1.53949e-05	4.84155e-05	structural constituent of cuticle	Col_cuticle_N,Collagen	40.6869	2.5732	12.8572	2.43327	2.1434	3.13345	1.93182	2.05384	3.25944	3.43262	2.5145	2.57223
BOKJ_0211300.1	WtHm	WtMl	3.20248	7.39713	1.37131e-36	2.02822e-35			349.708	405.371	294.351	31.0675	38.2651	35.9249	49.6547	57.4342	60.6083	280.746	313.555	288.535
BOKJ_1096400.1	WtHm	WtMl	3.20141	7.834	1.60972e-40	2.70844e-39	Belongs to the MCM family	MCM,MCM_N,MCM_OB	283.734	327.656	242.496	31.4304	33.9392	32.8425	43.3511	48.8427	53.4883	256.223	267.989	249.678
BOKJ_0406700.1	WtHm	WtMl	3.19023	7.67978	2.88968e-39	4.59891e-38	Belongs to the MCM family	MCM,MCM_N,MCM_OB	262.594	272.211	204.819	30.0938	19.2865	29.4756	44.1446	60.3951	56.8271	271.934	283.698	268.811
BOKJ_0498400.1	WtHm	WtMl	3.18643	4.87239	2.71345e-25	2.69599e-24	Histone-lysine N-methyltransferase	SET	113.383	136.548	131.437	14.4264	15.4774	21.2307	13.6352	15.8157	15.9531	96.1352	91.7597	98.0949
BOKJ_1207600.1	WtHm	WtMl	3.18489	7.70893	5.20902e-35	7.18786e-34	Belongs to the argonaute family	ArgoN,Piwi	156.384	160.44	105.836	18.8805	15.2282	19.1178	16.4709	23.3399	21.8724	118.771	121.472	120.972
BOKJ_1236100.1	WtHm	WtMl	3.18444	8.54936	2.95156e-37	4.42375e-36	CCR4-NOT transcription complex subunit	CNOT1_CAF1_bind	272.558	309.804	218.211	33.3154	33.777	28.2334	34.4316	41.1635	39.1737	264.519	252.457	244.897
BOKJ_0283800.1	WtHm	WtMl	3.17577	5.82433	1.33652e-39	2.1633e-38	Uncharacterized conserved protein (DUF2045)	DUF2045	112.006	140.601	102.73	8.88188	14.9885	7.78704	14.347	18.944	18.4807	103.084	110.023	102.95
BOKJ_1080500.1	WtHm	WtMl	3.16963	8.52587	2.09948e-31	2.55203e-30	catalytic activity	ADH_zinc_N,Acyl_transf_1,KAsynt_C_assoc,KR,Ketoacyl-synt_C,PP-binding,PS-DH,Thioesterase,ketoacyl-synt	117.388	79.504	72.1814	11.0892	12.7667	11.8204	22.3818	25.9512	21.2892	53.7806	52.234	51.6185
BOKJ_1339500.1	WtHm	WtMl	3.16441	5.37592	1.19897e-21	1.03692e-20			45.301	52.1285	46.8822	11.7044	1.05925	7.35274	8.4877	9.31992	8.51147	54.0511	56.9851	55.8928
BOKJ_0101900.1	WtHm	WtMl	3.15243	7.12446	9.37959e-33	1.20289e-31	ATPase activity, coupled to transmembrane movement of substances	ABC_membrane,ABC_tran	95.9008	72.4096	71.9386	6.76777	8.84364	10.3991	12.5972	16.193	14.4607	119.986	106.391	102.838
BOKJ_0568700.1	WtHm	WtMl	3.13925	7.96885	7.97018e-36	1.14323e-34	ATPase activity, coupled to transmembrane movement of substances	ABC_membrane,ABC_tran	344.527	236.511	228.873	35.7348	37.7972	32.8148	35.4217	50.9214	43.3461	454.244	421.017	407.722
BOKJ_0039100.1	WtHm	WtMl	3.13624	3.66134	1.79045e-12	9.9559e-12			25.5241	40.3879	40.6854	1.37377	0	4.00286	6.89937	7.96416	6.42492	48.5418	46.7748	41.0716
BOKJ_0574300.1	WtHm	WtMl	3.12841	5.98234	2.96552e-35	4.13833e-34	Zinc finger, C3HC4 type (RING finger)	zf-C3HC4_2	101.858	128.49	109.127	16.7047	8.18548	11.2647	20.307	21.5011	23.4295	132.298	140.444	128.994
BOKJ_0032100.1	WtHm	WtMl	3.12092	3.33128	2.90687e-09	1.30735e-08	Sterol-sensing domain of SREBP cleavage-activation	Patched	8.61374	9.10012	9.19263	0.471748	2.70037	0.165108	2.81699	2.22824	2.40767	7.43537	8.06655	7.53917
BOKJ_1100600.1	WtHm	WtMl	3.1207	6.3999	1.38732e-21	1.19647e-20	-	-	58.2422	25.0565	43.4342	3.59222	5.33401	6.91663	16.2906	19.4528	17.3766	12.7778	13.9582	15.9041
BOKJ_1456800.1	WtHm	WtMl	3.12012	3.33324	1.16089e-11	6.1904e-11	Belongs to the peptidase A1 family	Asp	61.5894	39.6772	56.6844	12.6151	6.6844	10.7647	19.7074	49.1796	21.8816	30.9494	10.2471	32.1946
BOKJ_0084700.1	WtHm	WtMl	3.11885	5.57752	3.74806e-32	4.65679e-31			62.8188	75.4098	54.9916	7.57953	9.89691	9.79361	12.0467	12.4048	11.4325	66.3242	71.9253	66.0518
BOKJ_0786900.1	WtHm	WtMl	3.11334	2.6852	1.58765e-05	4.98032e-05	-	-	21.304	2.77806	10.7934	0.795127	1.88791	2.65205	8.00471	3.23217	5.65796	0.586535	0.496207	0.582679
BOKJ_0282900.1	WtHm	WtMl	3.11197	4.3174	1.12765e-20	9.35294e-20	development of primary sexual characteristics	-	28.1592	32.3742	21.3976	2.79905	2.90485	3.61813	13.1789	13.4876	11.2671	26.2221	24.4195	22.9521
BOKJ_0965700.1	WtHm	WtMl	3.1106	7.97955	1.51895e-20	1.25563e-19	Belongs to the D-isomer specific 2-hydroxyacid dehydrogenase family	2-Hacid_dh,2-Hacid_dh_C	300.455	401.681	321.863	67.132	22.7029	35.1907	153.678	167.606	140.912	215.572	228.788	226.766
BOKJ_0877800.1	WtHm	WtMl	3.10862	1.56677	0.000173974	0.000472421			7.12806	10.3259	20.1317	0	3.14165	0	3.35855	2.54058	2.00548	7.92753	7.31162	8.51485
BOKJ_1204200.1	WtHm	WtMl	3.10504	5.87167	1.09786e-31	1.34376e-30	M-phase phosphoprotein 8	Chromo	33.3971	36.854	23.5054	3.47961	3.73091	4.00774	3.97207	5.20466	5.47635	32.7598	32.4858	32.1871
BOKJ_0189200.1	WtHm	WtMl	3.10452	7.13537	6.47127e-38	9.91565e-37			238.234	271.313	193.485	20.5723	18.2092	28.3327	20.409	24.747	23.9095	140.367	164.431	146.118
BOKJ_0789200.1	WtHm	WtMl	3.09749	7.28968	2.94064e-39	4.674e-38	Belongs to the MCM family	MCM,MCM_N,MCM_OB	145.355	172.569	132.376	16.8037	15.2987	20.1019	24.8147	32.5771	31.6294	122.593	129.293	123.998
BOKJ_0501600.1	WtHm	WtMl	3.09466	0.0465656	0.000867274	0.00210512	high mobility group	HMG_box	3.13255	5.96532	1.83322	0	0	0	4.64831	3.25026	5.82663	1.67016	1.62601	1.42967
BOKJ_1340400.1	WtHm	WtMl	3.08912	9.53976	1.3235e-32	1.68507e-31	histone exchange	-	1116	1308.98	965.956	163.754	110.625	119.204	121.596	155.689	143.698	945.55	937.555	872.894
BOKJ_0066000.1	WtHm	WtMl	3.08253	5.71611	9.1742e-34	1.21308e-32	Origin recognition complex subunit 2	ORC2	156.67	168.67	176.889	12.0514	21.699	28.0497	27.5425	29.6814	28.5699	172.952	174.507	158.457
BOKJ_0748200.1	WtHm	WtMl	3.07945	6.53597	4.64438e-35	6.43028e-34			175.851	259.67	270.588	17.1365	17.8434	24.7395	41.4659	42.6427	40.3208	196.429	210.12	183.695
BOKJ_0241500.1	WtHm	WtMl	3.07589	3.93566	1.56906e-10	7.81364e-10	metallocarboxypeptidase activity	Peptidase_M14	34.6789	30.3163	46.4221	1.90253	7.02975	4.83155	5.99613	6.7976	5.51269	22.7843	23.4835	20.8773
BOKJ_1267100.1	WtHm	WtMl	3.07084	6.76357	3.47699e-20	2.82878e-19			176.889	352.105	366.744	44.5602	34.0721	29.1205	284.351	333.021	248.563	40.1583	30.7943	28.3204
BOKJ_0658700.1	WtHm	WtMl	3.06183	5.49503	1.17491e-34	1.59804e-33	-	-	108.768	108.855	86.5023	12.3984	11.6176	12.6429	12.4153	14.8557	16.8624	106.062	114.034	105.048
BOKJ_0762100.1	WtHm	WtMl	3.05946	7.00157	8.3482e-37	1.24068e-35	such methylation being required for the assembly and biogenesis of snRNP core particles. Specifically mediates the symmetric dimethylation of histone H4 'Arg-3' to form H4R3me2s. Plays a role in gene imprinting by being recruited by CTCFL at the H19 imprinted control region (ICR) and methylating histone H4 to form H4R3me2s, possibly leading to recruit DNA methyltransferases at these sites. May al…	PrmA	148.482	163.225	114.911	21.1441	13.2922	17.8146	23.3246	27.7466	25.5413	170.42	180.346	174.498
BOKJ_0773000.1	WtHm	WtMl	3.05825	7.17663	2.22094e-37	3.33681e-36	Belongs to the TRAFAC class TrmE-Era-EngA-EngB-Septin- like GTPase superfamily. Septin GTPase family	Septin	258.327	301.673	232.91	33.5089	26.9953	40.128	41.3968	55.3803	53.796	231.355	235.368	218.1
BOKJ_0689500.1	WtHm	WtMl	3.05697	3.22887	7.78694e-13	4.40737e-12	Sterol-sensing domain of SREBP cleavage-activation	Patched	7.53096	7.29262	11.5214	1.06232	1.58001	1.07283	4.61178	1.51139	3.29839	2.76219	4.22889	4.21767
BOKJ_0979700.1	WtHm	WtMl	3.05254	8.65055	2.11301e-32	2.66555e-31	Transfers the glycosyl residue from UDP-Glc to the non- reducing end of alpha-1,4-glucan	Glycogen_syn	521.901	517.712	411.039	48.2394	70.619	59.9933	67.313	79.1765	67.5579	460.758	454.233	443.542
BOKJ_0165800.1	WtHm	WtMl	3.04254	6.79998	1.69598e-28	1.89038e-27	dUTPase	dUTPase	339.164	435.436	355.592	41.6462	41.757	68.1362	119.616	133.642	147.964	713.923	765.988	733.098
BOKJ_0978000.1	WtHm	WtMl	3.04204	5.47859	2.57055e-33	3.35585e-32			45.7084	52.1076	40.447	6.09565	6.41759	4.57461	6.65397	8.57408	8.43302	52.2213	56.2385	52.6787
BOKJ_0990700.1	WtHm	WtMl	3.04179	8.44843	5.53122e-36	7.98021e-35			527.322	640.549	494.438	69.6601	68.9449	63.2007	80.253	78.7716	85.4378	399.433	400.842	365.53
BOKJ_1298300.1	WtHm	WtMl	3.03904	6.91613	2.15331e-26	2.22725e-25	Pellino	Pellino	158.875	202.21	144.408	31.3062	14.9533	19.6581	27.3614	34.1655	27.5515	144.407	141.992	129.317
BOKJ_0953100.1	WtHm	WtMl	3.03264	6.18652	1.21291e-33	1.59865e-32	It is involved in the biological process described with DNA replication	-	92.7191	93.0366	65.8288	11.971	7.85233	9.91421	9.03933	13.5585	11.6328	82.0023	79.4521	75.4236
BOKJ_0672100.1	WtHm	WtMl	3.01277	5.31286	1.85511e-18	1.39869e-17	Major Facilitator Superfamily	MFS_1	78.4754	74.8828	69.7623	11.292	6.65647	9.6397	10.8431	15.7404	12.4589	94.0649	90.6615	85.2961
BOKJ_0698500.1	WtHm	WtMl	3.00829	7.66644	3.7357e-33	4.8462e-32	Sodium potassium-transporting ATPase subunit alpha	Cation_ATPase,Cation_ATPase_C,Cation_ATPase_N,E1-E2_ATPase	185.078	164.061	133.775	20.2114	20.6077	26.7161	17.2238	26.7291	23.3622	166.516	168.88	163.254
BOKJ_0648000.1	WtHm	WtMl	3.00691	4.83242	7.53173e-06	2.45492e-05	Belongs to the cytochrome P450 family	p450	38.2135	37.1675	59.0797	0.0886333	7.06422	10.4938	11.8028	13.7301	11.5825	35.8284	38.3908	40.8808
BOKJ_0277200.1	WtHm	WtMl	2.99886	5.29894	3.77727e-28	4.13924e-27	HELICc2	DEAD_2,Helicase_C_2	51.6024	44.8311	40.6723	5.52606	5.0104	6.10586	9.0412	11.3649	9.79963	64.181	69.4717	60.7365
BOKJ_0071000.1	WtHm	WtMl	2.98858	4.34954	2.50152e-19	1.96276e-18			67.8867	66.0453	50.2747	3.05827	6.58451	10.8684	14.6471	18.7781	13.4038	68.5723	66.2661	63.3915
BOKJ_0212600.1	WtHm	WtMl	2.98437	3.06999	1.45598e-07	5.70655e-07	Thyroglobulin type I repeats.	-	129.421	102.453	147.165	16.5083	0	23.3305	76.5961	61.5309	51.6593	97.6377	89.0755	99.0772
BOKJ_0211400.1	WtHm	WtMl	2.97957	6.96838	1.53181e-37	2.32121e-36			483.426	527.725	389.751	63.5113	46.5205	64.0342	54.3452	58.4888	58.4332	293.698	328.452	279.786
BOKJ_0957500.1	WtHm	WtMl	2.97191	7.65007	1.71397e-33	2.24471e-32	Belongs to the protein kinase superfamily. AGC Ser Thr protein kinase family. S6 kinase subfamily	Pkinase	228.961	230.647	171.173	23.9482	24.0873	26.8224	35.3733	38.8767	39.6173	249.656	228.614	215.613
BOKJ_0458600.1	WtHm	WtMl	2.96966	3.62441	3.28482e-11	1.70811e-10	steroid hormone mediated signaling pathway	-	46.9118	60.4706	52.4051	7.04344	0	8.84017	14.8588	13.9601	13.254	42.0445	48.9634	44.224
BOKJ_0089400.1	WtHm	WtMl	2.96959	7.11377	2.29423e-30	2.68312e-29	N,N-dimethylaniline monooxygenase activity	FMO-like	180.109	243.285	210.735	23.3619	36.5122	32.803	42.7882	32.3856	44.8142	126.302	108.742	111.854
BOKJ_0049700.1	WtHm	WtMl	2.95611	4.57483	5.09461e-14	3.10402e-13			384.86	665.249	363.487	76.897	266.115	154.258	220.783	209.348	211.673	1245.66	1298.02	1253.32
BOKJ_0288100.1	WtHm	WtMl	2.95394	7.33699	1.72378e-33	2.25515e-32	NOT2 / NOT3 / NOT5 family	NOT2_3_5,Not3	150.244	170.258	119.9	21.9978	20.1215	17.5635	23.7827	28.7174	23.7973	158.788	157.621	154.842
BOKJ_0743000.1	WtHm	WtMl	2.9539	5.36563	7.38046e-29	8.3089e-28			92.2373	144.858	119.565	16.5479	21.1339	22.5187	18.7794	22.8155	23.7398	134.934	132.7	122.856
BOKJ_1169200.1	WtHm	WtMl	2.9517	4.93751	5.64964e-13	3.22874e-12	ATPase family associated with various cellular activities (AAA)	AAA	79.4045	111.146	82.8109	15.5665	1.43555	13.8716	22.5657	23.3908	26.5938	87.117	96.7393	90.1793
BOKJ_0744600.1	WtHm	WtMl	2.9469	4.73581	2.68719e-19	2.10442e-18			35.0771	41.09	31.2203	2.68818	7.06246	6.99689	8.81702	10.8503	10.1352	30.0088	28.4081	27.6601
BOKJ_0077600.1	WtHm	WtMl	2.94592	6.88859	4.88716e-40	8.04753e-39	histone methyltransferase activity (H3-K4 specific)	PHD	227.998	267.865	220.562	36.9487	36.8279	28.616	19.2537	25.1859	24.0418	194.84	205.351	190.532
BOKJ_0170200.1	WtHm	WtMl	2.94381	5.79819	8.96929e-33	1.15266e-31			190.748	235.56	163.137	30.1012	34.5769	19.5703	31.8293	29.7477	37.3685	240.295	262.89	241.243
BOKJ_0697100.1	WtHm	WtMl	2.9412	0.57394	0.00228707	0.00513645			10.9619	3.32088	7.25998	1.23497	0	0.452354	5.80387	10.3929	8.42299	4.44472	4.80493	4.51404
BOKJ_0275200.1	WtHm	WtMl	2.94116	7.49114	3.18503e-29	3.62202e-28	Transcription factor AP-2	TF_AP-2	117.078	144.296	113.916	22.8733	13.649	18.5479	24.185	25.432	25.1467	124.3	134.926	119.61
BOKJ_1134000.1	WtHm	WtMl	2.93423	4.57502	6.31655e-21	5.29955e-20	Calponin homology domain	CH	117.372	123.583	127.262	13.849	43.4099	16.1007	104.34	110.25	88.359	100.263	95.92	102.14
BOKJ_0574800.1	WtHm	WtMl	2.93271	2.27183	0.000243594	0.0006453	structural constituent of cuticle	-	10.4011	8.37026	8.37846	0.313913	3.97355	0.330916	5.80925	5.34746	4.30853	1.24694	0.561963	0.212746
BOKJ_0231400.1	WtHm	WtMl	2.93187	6.25672	1.41487e-38	2.19794e-37	PFAM Short-chain dehydrogenase reductase SDR	adh_short_C2	119.387	159.028	145.256	18.163	15.9846	19.7236	23.7851	29.5562	29.9212	163.651	167.513	156.585
BOKJ_0205200.1	WtHm	WtMl	2.93132	7.05243	3.54845e-37	5.30549e-36			267.683	316.709	237.174	39.6037	32.5241	39.2294	46.7548	49.8447	52.2692	248.223	257.442	241.267
BOKJ_0139000.1	WtHm	WtMl	2.92981	5.68592	2.50997e-12	1.3857e-11	-	-	199.019	137.362	220.471	7.78648	39.675	21.882	204.851	169.867	168.964	77.925	86.6294	86.7418
BOKJ_0534600.1	WtHm	WtMl	2.92949	7.96041	2.9671e-37	4.44166e-36	Belongs to the mitochondrial carrier (TC 2.A.29) family	Mito_carr	687.658	721.499	586.526	101.056	105.996	103.806	127.5	142.134	127.328	631.312	568.64	569.935
BOKJ_1032800.1	WtHm	WtMl	2.92947	3.20857	1.58326e-07	6.17211e-07	-	CUB	23.6498	31.5671	49.407	2.49098	0	11.2178	23.687	23.3292	24.403	19.9534	26.0918	25.4006
BOKJ_0169300.1	WtHm	WtMl	2.92305	3.62065	0.000538733	0.00135451	mRNA, complete cds	Col_cuticle_N,Collagen	19.7044	3.0558	27.5674	0.332409	3.80382	1.81528	1.02114	10.3526	0.366839	0.669179	0.665219	0.310586
BOKJ_0380700.1	WtHm	WtMl	2.91796	5.926	1.57825e-33	2.07135e-32	SAPK-interacting protein 1 (Sin1), middle CRIM domain	CRIM	61.726	77.9827	60.2771	6.05735	11.7636	8.1283	9.70347	11.1025	10.4107	66.5116	61.1327	59.5816
BOKJ_1406600.1	WtHm	WtMl	2.90863	6.72561	1.69895e-31	2.06924e-30	Zinc carboxypeptidase	Peptidase_M14,Propep_M14	111.533	118.829	82.7893	13.0914	16.3259	17.5873	10.9145	14.6755	13.5159	85.7746	72.4812	78.9741
BOKJ_1226300.1	WtHm	WtMl	2.90618	3.93619	2.72659e-05	8.25329e-05	Ground-like domain	Ground-like	9.06387	2.15837	38.088	2.37588	2.66952	2.64059	19.2526	1.64452	11.0254	0.607895	0.796529	0.906781
BOKJ_0436600.1	WtHm	WtMl	2.90586	4.92067	1.063e-17	7.70428e-17			44.9271	73.3298	77.8799	11.614	4.96637	8.10735	10.1764	11.2115	10.0928	62.9225	73.1534	66.1342
BOKJ_0990800.1	WtHm	WtMl	2.9047	6.69838	1.37675e-33	1.81074e-32	Cytoplasmic polyadenylation element binding protein that binds to and regulates the translation of specific mRNAs	CEBP_ZZ,RRM_1,RRM_7	257.171	340.501	255.141	31.4094	37.2434	30.1036	27.6162	32.8505	32.0372	219.922	247.773	224.099
BOKJ_0782900.1	WtHm	WtMl	2.89933	5.98669	9.61277e-11	4.85355e-10			41.8106	161.848	154.98	16.6803	13.0595	26.1796	44.1489	63.3663	61.8757	15.1077	10.1489	14.0768
BOKJ_0822000.1	WtHm	WtMl	2.89589	4.21587	4.19453e-14	2.57084e-13			72.1091	49.5987	82.5705	12.8834	3.31803	4.23405	18.6462	21.895	20.7207	85.5283	69.7988	61.3992
BOKJ_0420300.1	WtHm	WtMl	2.89167	5.48011	8.20851e-31	9.71957e-30	Belongs to the protein kinase superfamily	Pkinase	101.81	127.096	101.893	4.04355	21.5239	8.12328	16.0977	19.958	22.8142	115.947	117.705	114.937
BOKJ_0715600.1	WtHm	WtMl	2.88692	4.95884	1.62735e-21	1.39762e-20	BPTI/Kunitz family of serine protease inhibitors.	EGF_CA,Kunitz_BPTI	18.1789	24.2617	23.5454	2.24814	3.41905	3.53887	15.4394	14.2088	13.6257	10.3738	16.83	16.9056
BOKJ_0145700.1	WtHm	WtMl	2.8852	4.64458	5.33789e-14	3.24424e-13	-	-	67.6928	98.3054	64.436	15.9834	3.16938	13.9616	14.0171	17.7113	15.8274	87.9721	97.0759	85.1822
BOKJ_0057200.1	WtHm	WtMl	2.87923	7.48073	4.75329e-36	6.8739e-35	Inositol monophosphatase family	Inositol_P	512.546	495.317	420.94	65.5258	66.6069	77.1043	85.7629	90.7589	91.1263	526.881	574.87	509.751
BOKJ_1037000.1	WtHm	WtMl	2.87586	1.71555	0.000169452	0.000461057	-	-	25.0845	10.1723	51.8646	5.08435	1.54589	0.988032	36.822	20.6403	23.8216	3.15094	1.97458	4.03308
BOKJ_0456200.1	WtHm	WtMl	2.8735	4.87874	5.14573e-17	3.61489e-16	RNA recognition motif. (a.k.a. RRM, RBD, or RNP domain)	RRM_1	56.0477	73.6384	47.7412	4.39379	10.1894	10.9188	9.70415	13.6322	13.0752	42.2422	44.3349	38.6458
BOKJ_1249500.1	WtHm	WtMl	2.8687	6.21841	8.26066e-37	1.22915e-35	Catalyzes the formation of formate and 2-keto-4- methylthiobutyrate (KMTB) from 1,2-dihydroxy-3-keto-5- methylthiopentene (DHK-MTPene)	ARD	206.631	257.228	242.408	22.0055	29.647	39.6228	71.7564	82.3673	66.0887	316.802	305.76	340.067
BOKJ_0190600.1	WtHm	WtMl	2.86831	7.89077	1.05931e-32	1.3557e-31	This protein is an auxiliary protein of DNA polymerase delta and is involved in the control of eukaryotic DNA replication by increasing the polymerase's processibility during elongation of the leading strand	PCNA_C,PCNA_N	598.739	752.148	561.562	94.8466	116.074	80.3976	115.029	145.73	154.846	612.949	643.649	571.408
BOKJ_0740600.1	WtHm	WtMl	2.86043	7.51601	0.000998652	0.00239343	mRNA, complete cds	Col_cuticle_N,Collagen	756.567	27.3182	160.868	12.1157	104.458	49.2828	121.58	121.388	99.6941	39.7265	21.0858	16.3498
BOKJ_1164800.1	WtHm	WtMl	2.85795	0.513754	0.000256977	0.000677555	-	-	1.54048	0.980098	1.80541	0.357499	0.402306	0.376454	1.72006	0.828467	0.829608	0.505615	0.784355	0.521027
BOKJ_1208300.1	WtHm	WtMl	2.85474	6.92064	1.67902e-33	2.20127e-32	Src homology 3 domains	Ank_2	65.3844	83.8315	60.5719	10.5616	7.95481	11.7621	12.8492	15.1204	13.8496	70.5609	68.4076	63.6945
BOKJ_0383800.1	WtHm	WtMl	2.85434	5.72241	3.52344e-34	4.71957e-33			92.3377	115.538	88.1094	14.2141	7.26389	16.4731	19.1905	20.5893	17.8505	95.1005	99.1635	94.5071
BOKJ_0962300.1	WtHm	WtMl	2.85429	7.81596	2.52436e-32	3.17473e-31	Regulator of chromosome condensation (RCC1) repeat	RCC1	345.629	368.97	271.22	45.9568	46.2632	55.5656	54.0636	65.7332	63.3906	331.744	337.29	327.441
BOKJ_0782800.1	WtHm	WtMl	2.84185	6.55859	1.9002e-28	2.11382e-27	-	-	81.8825	107.47	69.688	13.2643	8.99371	15.2671	12.6066	15.9782	14.1406	80.5245	75.9306	71.8131
BOKJ_1169300.1	WtHm	WtMl	2.83919	3.99133	2.46453e-14	1.53026e-13	ATPase family associated with various cellular activities (AAA)	-	81.0731	114.388	81.4716	12.3669	19.6275	10.4937	24.9418	32.5207	33.0016	118.82	113.747	114.396
BOKJ_0017700.1	WtHm	WtMl	2.83811	4.05031	3.45135e-16	2.31905e-15			67.3126	102.465	71.1881	9.4143	14.8508	6.17787	12.9577	17.3341	16.4583	70.817	74.16	60.1864
BOKJ_1222400.1	WtHm	WtMl	2.82453	4.83567	1.58118e-21	1.35986e-20	Zinc-finger associated domain (zf-AD)	-	75.7457	95.0178	67.9974	11.5515	0	9.99194	18.5703	24.7509	22.4025	117.325	122.647	115.55
BOKJ_0948100.1	WtHm	WtMl	2.81977	7.71833	6.8035e-33	8.77985e-32			968.582	1175.13	1025.74	161.62	126.187	176.746	178.372	192.43	196.857	919.879	929.768	813.224
BOKJ_1218100.1	WtHm	WtMl	2.8187	5.2691	3.46356e-24	3.32104e-23			268.653	304.935	249.906	48.1919	42.2932	21.4856	34.0607	39.0744	40.2947	264.039	317.628	277.389
BOKJ_0473500.1	WtHm	WtMl	2.81713	6.11722	1.79236e-32	2.27033e-31	CASC3/Barentsz eIF4AIII binding	Btz	116.978	139.243	104.859	13.8205	20.3099	21.1251	19.8534	23.8728	20.6537	114.197	121.376	106.217
BOKJ_0899500.1	WtHm	WtMl	2.81377	6.54328	1.10657e-32	1.41325e-31			158.697	185.928	188.753	31.5022	17.285	26.1954	28.123	30.9856	31.4628	193.142	203.714	193.289
BOKJ_1148900.1	WtHm	WtMl	2.81373	3.97104	1.64656e-14	1.03067e-13	peptidase inhibitor activity	CAP	97.4146	86.7824	154.482	16.9985	24.5169	4.30823	88.1298	94.3951	84.5584	74.6138	66.9586	70.3149
BOKJ_0537200.1	WtHm	WtMl	2.81228	5.72529	5.1198e-26	5.21696e-25	DNA replication proofreading	DUF1744	35.4333	39.7571	26.4702	6.37677	3.62035	5.27247	6.38184	8.77455	8.06667	38.0099	39.7395	35.1277
BOKJ_1449600.1	WtHm	WtMl	2.80881	6.77287	8.43996e-34	1.11719e-32	Provides the precursors necessary for DNA synthesis. Catalyzes the biosynthesis of deoxyribonucleotides from the corresponding ribonucleotides	ATP-cone,Ribonuc_red_lgC,Ribonuc_red_lgN	107.493	122.674	84.2588	15.9392	14.503	14.8265	22.864	25.5866	26.9421	90.028	94.1703	84.6174
BOKJ_0259100.1	WtHm	WtMl	2.80283	10.3861	7.47826e-20	5.99329e-19	Catalyzes a 2-step reaction, involving the ATP-dependent carboxylation of the covalently attached biotin in the first step and the transfer of the carboxyl group to pyruvate in the second	Biotin_carb_C,Biotin_carb_N,Biotin_lipoyl,CPSase_L_D2,HMGL-like,PYC_OADA	946.592	856.071	727.239	83.4333	173.484	152.911	162.163	173.748	167.162	734.432	646.369	662.681
BOKJ_1269600.1	WtHm	WtMl	2.80223	5.05065	2.24924e-23	2.08701e-22	regulation of response to stimulus	LRR_8	68.6957	94.084	92.2555	13.4452	11.9806	7.51708	15.3764	16.3022	15.6447	76.1498	85.5909	75.7754
BOKJ_0422600.1	WtHm	WtMl	2.79954	4.18592	1.117e-17	8.09089e-17	zinc finger binding to DNA consensus sequence [AT]GATA[AG]	GATA	31.0483	34.9416	25.4602	6.84536	7.19977	3.96257	3.48268	2.40022	2.93912	23.9253	23.4888	22.7819
BOKJ_0537100.1	WtHm	WtMl	2.79338	2.8517	0.000465012	0.00118142	Moulting cycle	Moulting_cycle	6.06355	7.34605	5.00073	0.689787	0	0.845294	2.00129	1.47016	2.15058	7.937	8.59937	8.19098
BOKJ_0153800.1	WtHm	WtMl	2.79212	6.50814	1.16294e-29	1.33977e-28	Acts as a negative regulator of entry into mitosis (G2 to M transition) by phosphorylation of the CDK1 kinase	Pkinase	115.244	147.545	102.745	14.8308	21.5435	19.3067	18.7615	17.5027	19.0459	115.222	121.951	112.161
BOKJ_0433600.1	WtHm	WtMl	2.78322	2.30699	0.000506143	0.00127725			9.31808	8.36069	5.81184	2.45976	1.53441	0	3.0472	3.23469	3.24898	11.8087	9.2969	10.6828
BOKJ_0635100.1	WtHm	WtMl	2.78152	4.35094	7.88365e-15	4.99042e-14			21.2531	31.1625	32.9535	3.83755	2.85193	1.20905	4.18039	4.46128	4.73908	15.5401	16.805	15.1941
BOKJ_1365400.1	WtHm	WtMl	2.78042	1.41296	0.00237275	0.00531245	protein modification by small protein conjugation or removal	-	11.6067	11.6993	12.3507	0	7.61832	0.366546	5.59053	4.71231	4.23587	28.252	29.7718	21.1587
BOKJ_0085200.1	WtHm	WtMl	2.7784	5.44097	5.93653e-23	5.40679e-22	transmembrane transport	MFS_1	92.4598	102.091	84.9404	16.8036	10.4492	10.8489	11.2487	15.6938	12.8808	93.6362	85.1125	80.2378
BOKJ_1026600.1	WtHm	WtMl	2.76971	5.92075	2.37305e-23	2.19694e-22	Belongs to the eukaryotic-type primase small subunit family	DNA_primase_S	126.917	176.334	133.438	15.1747	26.2622	24.9718	30.7623	40.4207	36.4406	163.051	167.292	162.467
BOKJ_0132600.1	WtHm	WtMl	2.76399	5.65617	4.24509e-09	1.88789e-08	Belongs to the class-III pyridoxal-phosphate-dependent aminotransferase family	Aminotran_3	18.5419	110.184	83.8844	10.3764	10.1595	11.3803	107.804	86.6958	119.483	14.3493	16.2725	21.0896
BOKJ_0627600.1	WtHm	WtMl	2.76024	4.34617	5.44925e-13	3.11999e-12	Broad-Complex, Tramtrack and Bric a brac	BTB	46.2159	89.5708	99.721	19.0828	3.02866	6.82516	21.1541	24.9141	20.1267	100.316	103.302	96.2803
BOKJ_0444800.1	WtHm	WtMl	2.75798	5.37906	1.06632e-23	1.00221e-22	Zinc finger, C2H2 type	zf-C2H2	56.9814	49.5497	42.575	8.80527	10.5536	8.42858	11.6116	15.0027	15.3564	57.4424	62.0043	59.1904
BOKJ_0075900.1	WtHm	WtMl	2.7577	5.02024	3.07488e-19	2.40347e-18	Cysteine synthase	PALP	67.3612	55.9157	81.1153	13.7242	12.7959	7.65377	76.595	78.3677	72.1899	7.82548	20.867	18.7516
BOKJ_0260500.1	WtHm	WtMl	2.75518	0.511996	0.000881937	0.00213693	Leucine-rich repeats, typical (most populated) subfamily	LRR_8	1.93946	1.05702	1.70692	0.439461	0	0.396562	0.377586	0.42623	0.448691	0.188352	0.134788	0.202722
BOKJ_0319500.1	WtHm	WtMl	2.74943	5.32327	2.72026e-27	2.89863e-26			75.7585	99.4558	80.2226	15.2228	13.707	15.0313	15.7166	17.8984	16.6396	83.8829	85.4435	80.9991
BOKJ_0787900.1	WtHm	WtMl	2.74878	5.47408	6.30552e-18	4.62979e-17	cation:chloride symporter activity	AA_permease,SLC12	24.0407	27.2208	18.1933	1.99641	2.81176	5.24808	4.63504	4.42985	4.25501	22.3016	20.6218	20.6988
BOKJ_1192700.1	WtHm	WtMl	2.7479	2.65025	0.00237068	0.00530973	structural constituent of cuticle	-	6.27839	0.789642	12.2467	0.166091	2.18655	1.04027	7.16728	0.975164	3.46851	0.663813	0.569932	0.553839
BOKJ_0804400.1	WtHm	WtMl	2.74721	2.93267	2.65611e-05	8.05179e-05	Belongs to the short-chain dehydrogenases reductases (SDR) family	adh_short	19.2706	6.23564	12.9198	2.01489	5.86012	0.446736	2.94737	2.88072	3.36692	9.70342	8.67215	9.97683
BOKJ_0624200.1	WtHm	WtMl	2.73991	6.0318	1.68558e-23	1.57584e-22	-	-	43.6067	52.6214	44.8682	16.1968	4.46417	8.36493	10.3054	11.7524	10.413	52.7009	46.061	41.0551
BOKJ_1145900.1	WtHm	WtMl	2.73568	6.83684	1.79454e-18	1.35587e-17	-	-	33.9618	38.1078	22.6331	5.1473	7.1043	3.61058	5.46654	6.97998	6.55667	36.7953	35.3531	33.1514
BOKJ_1324800.1	WtHm	WtMl	2.73475	5.28973	4.61712e-19	3.58175e-18	inferior colliculus development	TF_AP-2	72.8771	104.304	64.4043	7.10636	11.1079	14.3274	18.1021	17.5674	19.8583	75.1506	77.9656	73.092
BOKJ_1220500.1	WtHm	WtMl	2.73326	2.86641	5.5791e-07	2.05739e-06	Histone H2A	Histone,Histone_H2A_C	45.0351	36.8021	40.6745	4.24364	13.3511	3.82626	12.7132	16.9214	11.3752	23.4956	27.0782	28.5486
BOKJ_0690600.1	WtHm	WtMl	2.73007	6.50321	5.16209e-32	6.38157e-31	WD40 repeats	-	251.293	304.621	256.543	54.4727	44.4583	31.1874	38.9568	38.3285	37.6563	208.355	221.789	207.362
BOKJ_0262000.1	WtHm	WtMl	2.72441	8.30196	3.44801e-32	4.29696e-31			207.712	246.326	200.807	35.6268	34.6901	32.9462	46.1481	56.104	51.3443	312.353	290.507	281.898
BOKJ_1160000.1	WtHm	WtMl	2.72146	4.00054	6.62675e-13	3.76624e-12	Immunoglobulin C-2 Type	I-set	30.8376	29.8945	21.9129	3.21515	6.02099	2.44986	3.99384	6.44818	6.29337	32.1713	29.9795	27.9901
BOKJ_1462200.1	WtHm	WtMl	2.72012	6.48057	6.11722e-30	7.08038e-29			76.9698	100.77	78.05	14.5574	11.3151	16.7373	20.2801	22.6032	21.5166	99.0207	101.151	94.7079
BOKJ_0506700.1	WtHm	WtMl	2.7187	7.72821	2.90824e-29	3.31336e-28	MCM OB domain	MCM,MCM_N,MCM_OB	241.64	279.46	202.764	37.2465	42.4924	43.3357	51.5146	66.2128	69.2831	225.93	232.335	216.139
BOKJ_0544900.1	WtHm	WtMl	2.71854	4.93924	2.10844e-14	1.31048e-13			106.216	37.8754	101.9	6.88982	0	5.42709	672.85	499.005	503.157	34.8468	23.9162	21.9853
BOKJ_1179700.1	WtHm	WtMl	2.71847	6.32132	1.48323e-28	1.65473e-27	GTPase-activator protein for Rho-like GTPases	RhoGAP	122.181	140.18	100.925	24.0405	16.0153	17.6168	21.5124	22.8508	22.6258	126.947	125.237	124.776
BOKJ_0262300.1	WtHm	WtMl	2.71583	-0.105408	0.00279246	0.0061705	nitrile biosynthetic process	-	1.59887	2.84414	3.35258	1.1267	0	0	3.13896	2.84322	4.11652	2.9984	1.87508	2.355
BOKJ_1480900.1	WtHm	WtMl	2.71492	1.89918	0.00142119	0.00332042	Belongs to the peptidase A1 family	Asp	28.4527	45.3668	47.1324	0	0	11.1592	14.0947	38.4379	17.9219	31.4004	1.50134	34.6496
BOKJ_0280800.1	WtHm	WtMl	2.7134	7.12517	3.07856e-33	4.00212e-32	Belongs to the protein kinase superfamily	Pkinase	381.018	431.863	329.719	66.3233	58.5728	61.6796	63.052	71.2879	69.5209	298.772	305.427	293.657
BOKJ_0035000.1	WtHm	WtMl	2.70976	7.05823	5.01008e-28	5.47077e-27	zinc finger	-	162.523	183.993	157.845	34.2437	20.7883	29.9911	27.9415	32.8681	31.5026	187.26	193.135	178.17
BOKJ_0866900.1	WtHm	WtMl	2.70789	5.91223	3.22067e-28	3.54819e-27	Required for normal progression of S-phase. Important for cell survival after DNA damage or replication stress	Swi3	152.301	224.844	158.877	41.8454	21.6763	16.5286	26.8049	32.1846	27.1784	216.553	212.322	191.088
BOKJ_0714100.1	WtHm	WtMl	2.70748	7.49274	9.04505e-33	1.16119e-31	Ribonucleotide reductase, small chain	Ribonuc_red_sm	405.998	451.758	369.48	48.0349	60.8279	65.0918	90.4288	107.444	110.157	421.01	446.865	390.126
BOKJ_1332000.1	WtHm	WtMl	2.70539	3.02903	1.23229e-09	5.71276e-09	regulation of protein localization to plasma membrane	Ldl_recept_a	12.9519	12.0501	14.6861	1.12415	0.543273	2.28905	0.297206	0.336039	0.372116	8.72123	8.50539	8.56242
BOKJ_1025600.1	WtHm	WtMl	2.70512	6.8505	3.43363e-27	3.65564e-26	Alpha and gamma adaptin binding protein p34	-	104.135	115.019	83.2373	21.8357	12.2789	12.4878	19.184	22.8932	20.911	122.544	116.29	113.01
BOKJ_0452900.1	WtHm	WtMl	2.70456	6.19134	1.31484e-18	9.98661e-18	Chondroitin N-acetylgalactosaminyltransferase	CHGN	65.4322	73.0232	52.0727	12.1398	7.4426	14.3719	11.6747	12.3966	13.3255	51.7697	49.8742	46.2516
BOKJ_1309400.1	WtHm	WtMl	2.7014	4.03677	8.26411e-11	4.19317e-10	-	-	19.8979	20.9427	15.5604	2.49336	6.01833	2.31242	1.63747	1.80796	1.95901	10.6941	12.3331	12.3137
BOKJ_0624600.1	WtHm	WtMl	2.70135	6.32894	5.45621e-32	6.73843e-31	ADAM Cysteine-Rich Domain	ADAM_CR,Disintegrin,Pep_M12B_propep,Reprolysin	57.4031	55.8726	41.2733	7.48595	6.76389	9.35399	8.18865	9.98786	9.46758	38.1157	40.0015	36.6231
BOKJ_0316600.1	WtHm	WtMl	2.69697	5.30888	1.3055e-18	9.92177e-18	glucuronyl-galactosyl-proteoglycan 4-alpha-N-acetylglucosaminyltransferase activity	Exostosin,Glyco_transf_64	45.3611	55.8839	49.3136	4.7412	9.79098	7.64214	9.37048	10.8096	9.40366	49.1411	54.8693	51.0482
BOKJ_1185700.1	WtHm	WtMl	2.69695	3.89682	7.7518e-11	3.9397e-10	This magnesium-dependent enzyme catalyzes the hydrolysis of ATP coupled with the transport of calcium	Cation_ATPase_N,E1-E2_ATPase	22.3257	33.9896	30.5702	8.13749	3.04133	3.92799	15.0235	12.7482	13.5579	12.0687	17.7059	17.4065
BOKJ_1423500.1	WtHm	WtMl	2.69585	6.45066	1.72144e-22	1.54729e-21	Histone H3	Histone	590.877	812.239	688.707	67.6479	86.0116	143.794	20.6096	33.6411	23.4629	289.142	167.826	151.744
BOKJ_0171500.1	WtHm	WtMl	2.69575	5.55864	9.70111e-16	6.37959e-15			252.701	415.948	378.731	33.2599	90.73	26.8778	46.4388	55.0464	49.3311	307.887	316.222	275.682
BOKJ_0614200.1	WtHm	WtMl	2.69258	6.17901	3.51148e-31	4.22678e-30			153.506	222.093	171.697	29.9845	37.2358	25.2232	25.6784	31.5981	29.2427	179.47	191.105	169.267
BOKJ_0612600.1	WtHm	WtMl	2.67663	9.19328	2.074e-25	2.07064e-24	Regulator of Microtubule Dynamics	-	996.237	972.002	723.124	153.744	124.092	121.902	110.485	123.928	121.675	777.895	689.473	667.592
BOKJ_1203700.1	WtHm	WtMl	2.67305	6.1127	1.16175e-27	1.25197e-26	coreceptor activity involved in Wnt signaling pathway, planar cell polarity pathway	I-set	81.0045	112.3	89.3497	14.0705	13.6351	14.3246	16.9123	19.7551	15.8829	84.7467	91.1404	82.7694
BOKJ_0722200.1	WtHm	WtMl	2.67206	2.74344	8.47765e-08	3.39161e-07			15.8136	28.318	17.878	0	8.4555	4.45485	17.4737	10.7712	20.3527	26.2553	28.091	25.096
BOKJ_1062100.1	WtHm	WtMl	2.66554	5.84272	3.17607e-31	3.83052e-30	disulfide oxidoreductase activity	DnaJ,Thioredoxin	55.0023	58.2339	53.6321	8.97473	7.75218	10.0923	13.1562	15.2642	14.9242	46.443	47.7148	44.674
BOKJ_1335900.1	WtHm	WtMl	2.66281	7.58133	8.95188e-23	8.10526e-22	WD40 repeats	WD40	84.2265	96.5558	57.7787	10.561	12.9803	15.9154	4.80758	6.53208	6.34058	37.1427	37.4963	33.1752
BOKJ_1119300.1	WtHm	WtMl	2.66271	4.72997	6.09573e-14	3.68309e-13	Regulator of G protein signaling domain	RGS	31.677	47.9837	43.2578	2.61095	10.4735	5.20574	8.69194	9.39241	9.90711	50.3476	52.4832	48.0554
BOKJ_0903400.1	WtHm	WtMl	2.66123	6.11389	1.8821e-21	1.60969e-20	maintenance of mitotic sister chromatid cohesion	Cohesin_load	86.9063	119.536	104.479	9.25964	18.1593	18.5844	18.7398	21.5072	19.4045	117.554	124.11	114.203
BOKJ_0369000.1	WtHm	WtMl	2.66079	8.30481	4.18464e-30	4.86632e-29	chromatin disassembly	ASF1_hist_chap	1239.44	1384.07	1061.78	185.869	159.94	213.983	174.555	202.129	198.298	898.522	979.208	894.896
BOKJ_0451800.1	WtHm	WtMl	2.65322	7.09051	5.29631e-27	5.57625e-26	Ligand binding domain of hormone receptors	Hormone_recep,zf-C4	127.815	155.524	96.9549	24.8327	27.5117	18.9148	16.2254	18.8265	19.2414	111.754	123.497	106.067
BOKJ_0240700.1	WtHm	WtMl	2.65319	5.78651	3.77253e-24	3.61169e-23	Belongs to the adaptor complexes small subunit family	Clat_adaptor_s	218.642	268.268	345.015	18.8872	29.49	29.5367	77.3239	79.9858	60.0095	452.686	499.111	451.77
BOKJ_0371800.1	WtHm	WtMl	2.64894	5.33481	3.4227e-13	1.98359e-12			238.835	210.008	290.887	28.6133	40.0096	30.0204	939.771	809.601	806.648	86.3607	100.227	102.857
BOKJ_0214600.1	WtHm	WtMl	2.6469	4.27829	1.79846e-15	1.17085e-14			51.7277	64.3685	66.5765	12.9698	21.436	15.2945	13.4783	13.8018	12.8658	92.5597	107.51	94.3736
BOKJ_1123400.1	WtHm	WtMl	2.64345	4.54494	2.91756e-12	1.60713e-11	-	-	106.425	98.6425	138.892	9.63878	4.2951	21.8035	26.3378	28.7655	20.065	48.3402	31.8463	40.3979
BOKJ_0765400.1	WtHm	WtMl	2.64304	2.3724	0.00258992	0.00575693	LBP / BPI / CETP family, N-terminal domain	LBP_BPI_CETP,LBP_BPI_CETP_C	7.33419	0.825889	6.00346	0.150532	2.18286	0.158713	0.517924	0.433118	0.481146	0.512383	0.775696	0.653102
BOKJ_0781300.1	WtHm	WtMl	2.64219	3.53046	0.000888858	0.00215159	-	-	23.5332	1.48592	9.80482	0.949715	3.66085	2.23813	1.3159	3.55662	0.654103	0.196515	0.379612	0.352601
BOKJ_0366900.1	WtHm	WtMl	2.63786	7.82869	1.49873e-19	1.1865e-18	Belongs to the short-chain dehydrogenases reductases (SDR) family	adh_short	740.593	447.768	595.653	72.4729	112.692	114.485	668.895	529.043	689.403	387.636	393.536	399.775
BOKJ_1215700.1	WtHm	WtMl	2.63594	2.89893	3.849e-09	1.71731e-08	protein disulfide oxidoreductase activity	-	7.83353	6.14316	4.80129	0.750968	0.918781	1.24346	1.44224	1.79436	1.39902	6.30619	7.79313	7.06054
BOKJ_0864100.1	WtHm	WtMl	2.6297	3.9099	1.12245e-06	4.02506e-06	high mobility group	HMG_box	23.9327	15.5716	10.5715	4.30117	0.997468	4.03257	2.91978	3.86411	3.07276	20.921	19.0046	17.7389
BOKJ_0010300.1	WtHm	WtMl	2.62771	5.43054	2.53887e-20	2.07925e-19	PRMT5 arginine-N-methyltransferase	Methyltransf_25	64.1314	82.9497	70.3488	10.4644	17.6098	9.21594	12.3911	14.8156	13.762	101.328	115.161	104.283
BOKJ_0153200.1	WtHm	WtMl	2.62537	6.16971	1.11933e-30	1.32032e-29	positive regulation of DNA-directed DNA polymerase activity	AAA	68.8557	78.5485	58.4188	11.2258	9.56103	10.0557	14.1744	15.4554	15.6139	74.9177	83.086	79.9827
BOKJ_1030600.1	WtHm	WtMl	2.62092	5.52428	4.08661e-25	4.01829e-24	Mcm10 replication factor	Mcm10,zf-primase	51.2047	67.9973	46.68	11.2799	7.52255	8.61995	10.0954	12.3811	11.132	56.7596	52.4487	53.3573
BOKJ_0859000.1	WtHm	WtMl	2.61452	5.55386	2.59325e-19	2.03344e-18	oxalate transport	STAS,Sulfate_transp	45.7134	49.4904	47.0239	12.6223	10.0144	4.48957	12.0595	11.7657	13.0375	40.1575	42.7054	42.4915
BOKJ_0356200.1	WtHm	WtMl	2.61363	7.77272	3.23968e-28	3.56596e-27	Belongs to the MCM family	MCM,MCM2_N,MCM_N,MCM_OB	193.113	230.378	171.998	35.7346	31.3333	36.8191	48.9296	59.863	61.4124	193.921	198.082	177.935
BOKJ_0246800.1	WtHm	WtMl	2.61149	7.51891	6.28918e-31	7.48279e-30	catalytic activity	AMP-binding,AMP-binding_C	226.312	214.923	246.767	44.7169	46.0805	35.8436	195.507	161.085	194.175	85.2872	88.6483	89.4301
BOKJ_0532800.1	WtHm	WtMl	2.61121	7.70644	5.84357e-25	5.7095e-24	Zinc finger C-x8-C-x5-C-x3-H type (and similar)	zf-CCCH	465.724	633.873	407.553	49.3707	53.8138	91.5407	63.2352	72.3053	82.5646	354.186	355.043	322.203
BOKJ_1205200.1	WtHm	WtMl	2.60621	4.50725	3.95562e-15	2.5325e-14	WD40 repeats	WD40	37.655	34.9795	31.4926	6.38925	6.27747	7.27755	6.83477	7.70038	7.14634	28.0459	29.78	23.6939
BOKJ_0707300.1	WtHm	WtMl	2.60494	7.08481	1.50516e-21	1.29628e-20	Catalyzes the first step in biosynthesis of glycosaminoglycan. Transfers D-xylose from UDP-D-xylose to specific serine residues of the core protein. Initial enzyme in the biosynthesis of chondroitin sulfate and dermatan sulfate proteoglycans in fibroblasts and chondrocytes	Branch,WSC	86.3101	90.1631	73.3985	11.497	20.9309	11.8741	14.088	18.761	15.8818	117.739	101.414	99.3148
BOKJ_1075000.1	WtHm	WtMl	2.60308	5.78826	5.88953e-27	6.19554e-26	Transcription initiation factor IID, 18kD subunit	TFIID-18kDa	136.486	182.899	173.361	27.3073	28.4882	24.8527	27.9541	32.2588	28.6629	179.049	182.438	171.702
BOKJ_0036500.1	WtHm	WtMl	2.59675	6.42306	3.60202e-27	3.82501e-26	Sugar (and other) transporter	Sugar_tr	163.942	171.102	121.585	30.4629	22.3006	27.0888	37.207	36.1587	32.3175	140.224	138.278	133.848
BOKJ_0252100.1	WtHm	WtMl	2.58965	1.48367	0.00284869	0.00628237			7.86329	26.921	30.2782	0	0	0	6.55124	10.6389	13.197	9.8756	5.56631	9.03739
BOKJ_0002400.1	WtHm	WtMl	2.5775	6.66949	8.93273e-27	9.37291e-26	nuclear-transcribed mRNA catabolic process, nonsense-mediated decay	-	134.177	201.783	150.272	33.226	22.979	26.0798	25.6313	28.0771	26.5344	131.693	140.736	133.04
BOKJ_1011300.1	WtHm	WtMl	2.57712	4.61495	1.61434e-12	8.99283e-12			79.8176	98.3218	81.3459	12.5731	5.91651	18.0845	19.7923	13.476	21.3195	94.6447	92.6984	94.2716
BOKJ_0118500.1	WtHm	WtMl	2.57393	7.43432	1.26426e-23	1.18645e-22	replicative helicase essential for 'once per cell cycle' DNA replication initiation and elongation in eukaryotic cells. The active ATPase sites in the mcm2-7 ring are formed through the interaction surfaces of two neighboring subunits such that a critical structure of a conserved arginine finger motif is provided in trans relative to the ATP-binding site of the Walker A box of the adjacent subuni…	MCM,MCM_N,MCM_OB	194.487	225.454	166.778	41.3275	25.5144	34.0063	54.5846	64.1421	69.7673	210.327	211.648	196.542
BOKJ_1235700.1	WtHm	WtMl	2.5733	5.70396	2.96384e-29	3.37358e-28	negative regulation of transcription elongation from RNA polymerase II promoter	-	93.2006	87.2497	79.1042	13.4447	15.4845	12.3858	11.5243	11.998	12.5131	75.2921	79.9411	72.2315
BOKJ_0693700.1	WtHm	WtMl	2.57113	7.84064	6.0484e-28	6.5813e-27	Serine/Threonine protein kinases, catalytic domain	Pkinase	232.943	297.164	261.812	42.9346	44.6829	47.9494	43.888	52.6424	47.7467	280.556	280.161	262.299
BOKJ_0276500.1	WtHm	WtMl	2.56637	5.61117	2.87534e-26	2.96167e-25	cellular oxidant detoxification	Thioredoxin_8	93.2346	116.468	96.9199	22.0813	18.6836	14.2602	19.1096	23.8897	20.5654	108.766	104.399	98.306
BOKJ_1000500.1	WtHm	WtMl	2.56597	3.11166	1.49592e-09	6.88835e-09	RNA recognition motif	RRM_1	25.2325	25.2007	21.3971	3.31354	2.92727	2.03084	2.90046	2.15792	2.57323	2.28367	2.64667	2.4883
BOKJ_0251300.1	WtHm	WtMl	2.56426	5.31863	1.66669e-11	8.81526e-11	NmrA-like family	3Beta_HSD	67.239	49.4639	97.7347	22.8856	7.10299	12.7609	63.7426	73.495	65.9024	19.5811	18.3513	21.6428
BOKJ_1142100.1	WtHm	WtMl	2.55961	6.65635	2.09451e-30	2.45419e-29	Acts as a negative regulator of entry into mitosis (G2 to M transition) by phosphorylation of the CDK1 kinase	Pkinase	150.804	193.781	150.949	33.0033	29.6414	29.3076	32.2647	37.2066	36.7509	150.041	158.478	147.158
BOKJ_0287100.1	WtHm	WtMl	2.55677	6.10663	5.75368e-31	6.8655e-30	CBL proto-oncogene N-terminus, SH2-like domain	Cbl_N,Cbl_N2,Cbl_N3,Prok-RING_4	89.6272	114.889	116.826	20.3587	14.5752	19.6186	21.6573	26.3153	24.3782	116.517	127.43	118.449
BOKJ_0488300.1	WtHm	WtMl	2.55435	5.51756	3.35552e-18	2.50095e-17			59.1873	51.1408	39.0015	9.25509	4.07443	9.32718	7.36366	8.94969	8.13605	35.8327	33.3177	32.552
BOKJ_0067700.1	WtHm	WtMl	2.55404	5.89482	1.57245e-25	1.58122e-24	Belongs to the glycosyltransferase 43 family	Glyco_transf_43	103.834	133.861	123.749	27.8444	27.3512	14.6914	29.7915	36.1473	30.1658	150.306	174.282	157.168
BOKJ_1329300.1	WtHm	WtMl	2.5515	5.48624	5.36819e-17	3.76688e-16	CpG binding protein zinc finger C terminal domain	zf-CpG_bind_C	60.8151	77.6507	53.881	10.8035	10.0426	16.2181	15.4837	16.5119	15.2868	63.2423	69.0157	63.607
BOKJ_0466000.1	WtHm	WtMl	2.55066	7.79941	1.48482e-10	7.41507e-10	Belongs to the peptidase C1 family	Peptidase_C1	777.993	197.184	586.689	82.0499	124.43	100.499	641.239	609.533	590.942	111.9	126.706	138.522
BOKJ_1083700.1	WtHm	WtMl	2.54955	4.56634	4.05498e-19	3.15757e-18	-	F-box	50.4543	56.8713	45.0262	6.28807	9.1916	4.41785	22.195	19.9647	21.9083	73.8119	70.6349	69.4645
BOKJ_0265900.1	WtHm	WtMl	2.5494	5.51343	6.49639e-22	5.6901e-21	protein modification by small protein conjugation or removal	BTB	84.9652	124.557	101.862	19.5144	21.0962	12.9103	17.6773	17.752	21.5416	111.739	112.329	106.232
BOKJ_0228200.1	WtHm	WtMl	2.54454	6.49367	2.17868e-31	2.64569e-30			125.805	144.732	113.927	22.438	24.6742	21.621	20.8166	26.7629	22.7702	134.189	128.99	122.802
BOKJ_0736800.1	WtHm	WtMl	2.54295	10.1517	0.00265509	0.00588801	mRNA, complete cds	Col_cuticle_N	3470.68	169.899	518.47	57.9834	482.398	312.323	502.734	634.173	449.334	195.411	103.683	126.697
BOKJ_1068200.1	WtHm	WtMl	2.54077	4.49223	5.0336e-17	3.54015e-16	Spermine/spermidine synthase domain	Spermine_synth	52.7404	60.9475	40.8448	11.6033	12.9297	7.82624	6.25268	10.7782	7.76164	57.9383	63.9926	60.358
BOKJ_0708100.1	WtHm	WtMl	2.53795	8.35435	2.44707e-20	2.00806e-19	Kelch motif	Kelch_1,Kelch_5,Kelch_6	346.131	387.993	292.268	75.5774	50.9004	57.3589	53.8717	53.2196	61.1141	246.738	253.253	240.245
BOKJ_1409900.1	WtHm	WtMl	2.53704	6.28196	1.85692e-32	2.34969e-31	Phospholipase D. Active site motifs.	PLDc_3	121.873	113.091	108.148	25.9178	19.9968	19.0812	23.3032	28.5063	25.9446	171.494	154.777	149.318
BOKJ_0515900.1	WtHm	WtMl	2.53682	8.57017	1.92705e-21	1.64699e-20	Pyridine nucleotide-disulphide oxidoreductase	Fer4_20,GXGXG,Glu_syn_central,Glu_synthase,Pyr_redox_2	154.231	147.96	101.236	30.4409	21.8793	25.1633	24.1393	26.1465	26.5264	116.14	109.023	103.331
BOKJ_1227600.1	WtHm	WtMl	2.5368	7.42033	1.44104e-26	1.50311e-25	protein modification by small protein conjugation or removal	BTB	152.63	238.517	200.286	33.8708	35.3262	35.182	58.7488	56.2731	60.9536	235.478	227.325	208.352
BOKJ_1376400.1	WtHm	WtMl	2.53564	4.25383	7.23567e-13	4.10099e-12	Transposase (partial DDE domain)	-	38.7393	58.7138	41.2786	3.69895	12.1667	8.63768	7.36239	7.93187	8.31864	28.5488	26.9593	25.254
BOKJ_1329700.1	WtHm	WtMl	2.5332	6.61788	1.99451e-28	2.21512e-27			72.8884	75.2748	52.5504	11.8738	13.3401	12.0169	8.32078	11.7098	9.4318	41.1013	42.3492	38.3922
BOKJ_1339200.1	WtHm	WtMl	2.53166	6.46765	6.05739e-32	7.4734e-31	MBOAT, membrane-bound O-acyltransferase family	MBOAT	144.934	173.508	146.679	29.9134	26.2918	27.3857	26.6906	31.1602	26.2024	145.183	131.362	122.388
BOKJ_0303000.1	WtHm	WtMl	2.52947	6.95205	1.97636e-26	2.04594e-25	Guanine nucleotide-binding proteins (G proteins) are involved as a modulator or transducer in various transmembrane signaling systems. The beta and gamma chains are required for the GTPase activity, for replacement of GDP by GTP, and for G protein- effector interaction. In the early embryo, controls the magnitude of the forces acting on centrosomes but is not required for generating asymmetric fo…	WD40	192.201	266.645	192.451	36.5163	41.0682	40.4028	39.341	44.8136	43.682	174.04	174.735	167.072
BOKJ_0258000.1	WtHm	WtMl	2.52839	5.71664	1.14251e-24	1.1084e-23	-	-	108.814	112.313	93.0397	24.5646	18.3377	17.0447	16.6711	17.044	18.3772	82.5577	81.4817	76.0244
BOKJ_1023400.1	WtHm	WtMl	2.52502	6.53978	5.56217e-24	5.28813e-23	Nucleotide hydrolase	NUDIX_2	232.806	343.836	288.138	53.7502	31.7118	54.2002	51.6543	59.4643	54.1924	284.716	304.767	279.765
BOKJ_0750700.1	WtHm	WtMl	2.52353	5.09884	2.49421e-17	1.77439e-16			54.4178	88.2635	68.5121	15.3594	8.18959	11.2564	17.2509	17.4615	17.7799	78.7541	84.5542	76.4341
BOKJ_1432300.1	WtHm	WtMl	2.5228	5.99198	4.32037e-30	5.01943e-29	Arginine and glutamate-rich 1	ARGLU	143.519	166.297	124.957	22.8235	21.1499	22.8873	44.0057	51.995	41.8167	153.756	146.902	126.271
BOKJ_0967900.1	WtHm	WtMl	2.52253	5.33209	3.46948e-21	2.93882e-20			53.3264	76.0461	52.7678	8.8175	6.2542	9.51268	21.2898	20.7645	23.8384	46.9327	45.849	41.4173
BOKJ_0134900.1	WtHm	WtMl	2.52197	9.50673	1.06686e-24	1.03828e-23	Tubulin is the major constituent of microtubules. It binds two moles of GTP, one at an exchangeable site on the beta chain and one at a non-exchangeable site on the alpha chain	Tubulin,Tubulin_C	1421.65	1363.36	1053.21	252.983	212.115	245.142	288.215	292.367	320.94	1014.8	985.485	930.456
BOKJ_1260900.1	WtHm	WtMl	2.52197	3.81907	2.90344e-10	1.41729e-09	transcription, DNA-templated	zf-RanBP	35.7225	59.32	44.2988	6.45876	9.40612	1.944	16.0767	15.6832	14.6187	52.0878	54.3298	48.2836
BOKJ_0877600.1	WtHm	WtMl	2.51934	7.04308	3.29588e-25	3.26154e-24			100.001	129.213	88.7559	23.3445	15.8793	17.579	21.8418	23.6732	26.1048	113.54	111.925	107.804
BOKJ_1404800.1	WtHm	WtMl	2.51927	6.40122	1.71235e-26	1.7786e-25	Structure-specific nuclease with 5'-flap endonuclease and 5'-3' exonuclease activities involved in DNA replication and repair. During DNA replication, cleaves the 5'-overhanging flap structure that is generated by displacement synthesis when DNA polymerase encounters the 5'-end of a downstream Okazaki fragment. It enters the flap from the 5'-end and then tracks to cleave the flap base, leaving a …	XPG_I,XPG_N	158.302	193.682	162.017	38.2346	30.6959	28.4928	25.8711	31.6086	29.358	156.442	170.394	148.727
BOKJ_1002800.1	WtHm	WtMl	2.51726	2.23263	8.612e-06	2.79229e-05	DB module	DB	28.6706	29.0489	57.0663	4.11475	3.46531	5.9064	47.7824	30.0193	38.537	8.2687	10.7198	11.6307
BOKJ_0833900.1	WtHm	WtMl	2.51464	3.45432	6.96726e-10	3.29551e-09			36.9743	59.3156	60.936	11.9209	24.1761	4.66612	5.46462	12.0443	10.5448	57.9331	52.3561	47.1148
BOKJ_0011300.1	WtHm	WtMl	2.51009	5.65772	5.84281e-18	4.30284e-17	DNA binding	zf-CXXC	106.311	108.566	85.7571	9.43704	28.3924	14.5615	13.3019	17.0184	14.5926	84.73	80.3533	77.4992
BOKJ_0596000.1	WtHm	WtMl	2.50679	7.97145	9.77186e-22	8.48682e-21	Belongs to the TRAFAC class TrmE-Era-EngA-EngB-Septin- like GTPase superfamily. Septin GTPase family	Septin	321.642	300.876	204.677	52.602	47.4498	49.0237	65.8284	77.0053	75.6601	246.312	235.52	220.123
BOKJ_0892800.1	WtHm	WtMl	2.50631	4.8255	1.37279e-18	1.04139e-17			418.605	671.641	554.63	72.6941	46.7521	155.316	97.3449	105.967	110.381	471.509	487.871	427.062
BOKJ_0841300.1	WtHm	WtMl	2.50272	0.930636	0.0029748	0.00653192	Zona pellucida (ZP) domain	VWA	1.75272	1.10641	2.65836	0.429419	0	0.685407	1.11428	1.10467	1.12652	1.21643	1.64503	1.25981
BOKJ_0177900.1	WtHm	WtMl	2.50115	9.92466	2.96265e-23	2.73663e-22	Glycerol-3-phosphate dehydrogenase	NAD_Gly3P_dh_C,NAD_Gly3P_dh_N	1991.27	2067.11	1422.02	385.835	382.737	347.035	575.956	599.124	624.7	2244.81	2168.93	2113.16
BOKJ_1420200.1	WtHm	WtMl	2.49983	5.66435	3.80746e-26	3.90549e-25	Mad3/BUB1 hoMad3/BUB1 homology region 1	Mad3_BUB1_I	99.2948	104.016	81.6562	22.9589	23.0659	15.8861	16.8395	18.4159	20.6156	104.584	102.733	99.9414
BOKJ_0925700.1	WtHm	WtMl	2.49611	0.267347	0.00368872	0.00794483	Catalyzes the cleavage of L-kynurenine (L-Kyn) and L-3- hydroxykynurenine (L-3OHKyn) into anthranilic acid (AA) and 3- hydroxyanthranilic acid (3-OHAA), respectively	Aminotran_5	2.04184	2.26151	2.48711	0.0989343	0.998038	0.209227	3.48716	3.28197	1.68748	0.974705	0.325874	0.811041
BOKJ_0828500.1	WtHm	WtMl	2.49265	5.81105	2.02502e-24	1.95689e-23	embryo development ending in birth or egg hatching	Pkinase_Tyr	19.703	17.5984	13.6879	3.73149	3.35822	3.18513	3.92135	5.64351	4.31512	16.3829	15.2173	15.984
BOKJ_0130600.1	WtHm	WtMl	2.49014	5.99998	2.0984e-24	2.02621e-23	Inositol polyphosphate kinase	IPK	129.675	188.533	181.035	23.1588	37.282	20.5512	35.1391	40.2787	35.9001	205.786	203.136	186.342
BOKJ_1304900.1	WtHm	WtMl	2.48689	7.78825	2.17163e-27	2.31803e-26	Putative zinc finger in N-recognin (UBR box)	zf-UBR	270.916	298.026	223.581	50.7261	40.7009	35.6332	45.1587	50.2503	45.2014	298.342	315.106	293.336
BOKJ_1287000.1	WtHm	WtMl	2.47845	4.64911	3.18066e-16	2.14183e-15	Component of the Mediator complex, a coactivator involved in the regulated transcription of nearly all RNA polymerase II-dependent genes. Mediator functions as a bridge to convey information from gene-specific regulatory proteins to the basal RNA polymerase II transcription machinery. Mediator is recruited to promoters by direct interactions with regulatory proteins and serves as a scaffold for t…	Med18	74.0543	112.773	94.3727	14.1604	5.87422	16.4023	25.0004	25.1127	29.7658	105.521	111.112	100.144
BOKJ_1204500.1	WtHm	WtMl	2.4754	2.34808	0.00110903	0.00264055			39.8609	26.1975	53.9653	0	0	42.0629	111.312	116.42	133.701	97.3498	122.169	110.653
BOKJ_0537300.1	WtHm	WtMl	2.47056	5.16213	1.26172e-11	6.72228e-11	DNA replication proofreading	DNA_pol_B,DNA_pol_B_exo1	25.4856	30.4767	20.1682	2.3076	6.11448	7.0371	5.64616	6.9128	6.50651	27.5841	26.5229	27.0483
BOKJ_1402800.1	WtHm	WtMl	2.46614	9.13244	9.72821e-26	9.8317e-25	Potential DNA-binding domain	zf-C3Hc3H	484.161	537.8	397.167	84.6292	89.6308	99.6409	75.4318	89.7903	81.5296	477.32	463.608	442.146
BOKJ_1330800.1	WtHm	WtMl	2.46291	5.75754	5.1304e-22	4.52252e-21	Cyclin	Cyclin_N	89.0997	115.241	85.8863	15.6895	11.2227	22.6834	23.6164	26.6978	24.4144	89.0421	103.847	94.2936
BOKJ_0006700.1	WtHm	WtMl	2.46126	5.92149	3.80795e-21	3.2211e-20	NUDIX domain	-	49.7694	61.2985	49.6455	13.8957	7.86633	6.06549	7.22139	8.19959	7.96836	40.1692	41.5543	37.1921
BOKJ_0875700.1	WtHm	WtMl	2.46035	0.689095	0.00300518	0.00659569			3.29221	5.07443	5.62203	0	0	0	2.58275	2.14169	2.41865	7.2122	5.59013	4.10107
BOKJ_1199300.1	WtHm	WtMl	2.45783	6.16967	7.50396e-17	5.22106e-16	Vacuolar membrane-associated protein Iml1	IML1	35.2976	37.3973	27.0741	6.63769	3.84967	10.3244	9.24511	12.9742	10.5879	37.3075	36.0964	36.3618
BOKJ_0970500.1	WtHm	WtMl	2.45622	8.03143	3.54016e-12	1.93713e-11	Carbohydrate-binding module 48 (Isoamylase N-terminal domain)	Alpha-amylase,Alpha-amylase_C,CBM_48	279.122	239.813	215.131	21.6431	65.5559	65.8131	59.4835	72.3845	62.3336	205.38	203.178	195.522
BOKJ_0138900.1	WtHm	WtMl	2.45502	4.70447	2.98265e-09	1.34045e-08	-	-	123.536	49.8989	113.077	13.5366	22.3058	13.4806	147.464	137.182	134.171	61.3254	65.0548	63.7343
BOKJ_0708200.1	WtHm	WtMl	2.44961	4.66694	3.20368e-19	2.50098e-18	CAAX protease self-immunity	Abi	96.5649	100.078	77.5659	14.5045	14.2337	17.6444	15.3644	18.9427	19.0153	103.716	97.314	97.7879
BOKJ_1382400.1	WtHm	WtMl	2.44928	1.02003	0.00153726	0.00356195			1.57247	3.42876	6.62063	1.20544	0	0.710128	4.26375	5.00088	3.0591	0.613129	1.35107	2.46516
BOKJ_1421700.1	WtHm	WtMl	2.44091	3.71187	2.15336e-11	1.13166e-10	ubiquitin-protein transferase activity	BTB	85.8664	90.2191	85.0972	16.2742	11.4363	11.8442	16.642	20.281	21.9312	66.6615	71.9644	75.616
BOKJ_0328700.1	WtHm	WtMl	2.43039	6.93627	1.86293e-25	1.86595e-24	Eps15 homology domain	EF-hand_4	111.492	170.064	122.677	29	22.7407	27.8131	24.5472	29.9483	26.568	118.675	116.413	110.659
BOKJ_0949400.1	WtHm	WtMl	2.42877	5.73034	3.2549e-21	2.76085e-20	DNA replication factor CDT1 like	CDT1,CDT1_C	68.3614	112.004	106.392	21.367	18.179	16.4965	18.1856	18.3645	20.1759	71.3735	78.9167	68.4762
BOKJ_0215000.1	WtHm	WtMl	2.42838	6.26711	2.10034e-25	2.09525e-24	oxalate transport	STAS,Sulfate_transp	79.4669	91.2886	69.7193	12.3351	16.8694	17.5151	23.1929	25.5919	25.3006	83.5465	86.6277	79.747
BOKJ_0569900.1	WtHm	WtMl	2.42747	4.92659	7.78259e-20	6.23314e-19	transferase activity, transferring acyl groups other than amino-acyl groups	Acyl_transf_3	48.4431	39.4896	39.6414	9.73364	10.495	9.74619	18.194	26.3887	23.1597	21.2338	27.4286	25.1237
BOKJ_1312900.1	WtHm	WtMl	2.4262	2.54917	1.18878e-06	4.25057e-06	extracellular lipase	Lipase_3	15.5036	12.2167	16.0277	1.17126	2.42944	4.57037	4.75403	4.49653	3.6775	13.9075	12.3065	11.3122
BOKJ_0304200.1	WtHm	WtMl	2.42278	6.72739	1.71228e-23	1.59838e-22	Belongs to the short-chain dehydrogenases reductases (SDR) family	adh_short	105.909	140.988	105.987	12.6865	22.6035	16.8364	14.3822	19.007	19.0811	88.7909	95.9179	82.9716
BOKJ_0106200.1	WtHm	WtMl	2.42046	5.69082	6.27715e-16	4.17912e-15	Component of the Mediator complex, a coactivator involved in the regulated transcription of nearly all RNA polymerase II-dependent genes. Mediator functions as a bridge to convey information from gene-specific regulatory proteins to the basal RNA polymerase II transcription machinery. Mediator is recruited to promoters by direct interactions with regulatory proteins and serves as a scaffold for t…	Med20	188.749	268.906	244.337	39.3128	24.1383	65.805	45.5972	42.922	47.1812	203.458	212.04	188.556
BOKJ_0213100.1	WtHm	WtMl	2.41863	5.68227	6.6874e-20	5.37342e-19	-	-	77.1739	123.235	99.7781	21.52	14.1889	15.839	19.5059	23.8004	18.7594	80.9557	81.7269	79.6006
BOKJ_1249300.1	WtHm	WtMl	2.41822	3.67322	0.00014555	0.000400253	Oxidoreductase family, NAD-binding Rossmann fold	GFO_IDH_MocA	24.3482	28.1666	35.593	0	7.71182	9.56101	3.5357	2.90828	2.94823	0.403513	0.639894	0.657343
BOKJ_1310000.1	WtHm	WtMl	2.41738	6.66339	5.7855e-26	5.88073e-25	response to osmotic stress	-	83.9547	91.4193	66.1721	17.9736	14.6048	14.2007	12.5097	16.5419	15.1391	76.8492	74.9507	77.7874
BOKJ_0482600.1	WtHm	WtMl	2.41721	6.23074	2.20656e-22	1.97615e-21	Phosphatidylinositol 3-kinase homolog that regulates longevity and diapause. Promotes cell survival during embryonic development by recruiting akt-1 2 to the plasma membrane through the production of PtdIns(3,4,5)P3. Could function in the development or neuroendocrine signaling of the dauer pathway. Mediates susceptibility to enteropathogenic E.coli infection. May negatively regulate AYI interneu…	PI3K_C2,PI3K_p85B,PI3K_rbd,PI3Ka,PI3_PI4_kinase	52.6815	65.5243	46.6532	7.91751	11.9429	10.4364	11.7023	12.9728	11.267	64.4798	67.3071	64.3603
BOKJ_0502900.1	WtHm	WtMl	2.41634	6.61999	1.82205e-25	1.82649e-24	DNA Polymerase alpha zinc finger	DNA_pol_B,DNA_pol_B_exo1,DNA_pol_alpha_N,zf-DNA_Pol	58.1944	65.7266	46.596	11.881	9.24105	11.8838	16.0024	19.3283	18.6115	64.711	62.1184	61.5866
BOKJ_1331500.1	WtHm	WtMl	2.41452	2.54434	9.86231e-06	3.1782e-05	Serpentine type 7TM GPCR chemoreceptor Sri	-	9.65044	4.013	5.95166	1.93587	0.7569	1.26378	2.70494	2.4866	2.43018	4.29933	3.12766	3.92596
BOKJ_0871500.1	WtHm	WtMl	2.41368	4.49018	6.08869e-14	3.68063e-13	Eukaryotic protein of unknown function (DUF2003)	DUF2003	32.7753	46.5811	45.4108	3.48284	10.3076	6.73204	8.30508	9.38354	8.52705	46.0836	49.9618	46.1927
BOKJ_0126100.1	WtHm	WtMl	2.41292	8.40922	2.28757e-23	2.11939e-22	Glycosyl hydrolase family 63 N-terminal domain	Glyco_hydro_63,Glyco_hydro_63N	344.461	406.438	322.63	60.5977	72.6731	81.5718	110.628	111.935	113.46	409.59	433.219	393.284
BOKJ_0698600.1	WtHm	WtMl	2.41255	8.25065	1.57354e-25	1.58122e-24	Immunoglobulin	I-set,Ig_3,fn3	308.61	354.456	286.758	58.4248	65.7412	65.6078	59.2579	75.4369	68.7342	352.83	361.679	337.484
BOKJ_0731100.1	WtHm	WtMl	2.40974	2.94971	4.57531e-09	2.03037e-08	Belongs to the membrane-bound acyltransferase family	MBOAT	11.2571	11.9665	9.6748	0.6439	2.88106	1.94079	5.29506	7.03459	5.23586	19.4928	20.8898	19.7312
BOKJ_0469100.1	WtHm	WtMl	2.40751	3.96077	9.22332e-11	4.66454e-10			140.711	151.423	50.7421	0	0	22.6731	64.0013	59.8197	66.1429	494.019	432.651	410.846
BOKJ_0453300.1	WtHm	WtMl	2.40694	6.24715	4.06637e-25	4.00156e-24	Part of the Wnt signaling pathway essential for the specification of the mesodermal cell fate in early embryos. Required for asymmetrical division of somatic gonadal precursor descendants which initiate axis formation required to control organ shape. Represses expression of target genes via its interaction with hda-1 histone deacetylase	HMG_box	131.025	139.731	89.9641	26.5434	22.0025	34.8587	39.4989	41.0189	43.2281	103.991	101.227	94.2038
BOKJ_0757200.1	WtHm	WtMl	2.40599	3.20967	1.69054e-05	5.27759e-05	Belongs to the TRAFAC class dynamin-like GTPase superfamily. Dynamin Fzo YdjA family	Dynamin_M,GED	20.9514	16.0201	13.7726	0	5.47438	5.54473	3.32537	4.66289	4.02566	32.7389	33.5627	30.6452
BOKJ_0606100.1	WtHm	WtMl	2.40128	7.9417	1.56573e-21	1.34751e-20	Chromatin organization modifier domain	Chromo	357.366	469.766	423.907	105.582	75.2755	98.5076	75.3244	74.8217	79.5631	352.85	345.162	326.66
BOKJ_1392900.1	WtHm	WtMl	2.40069	5.76457	3.86684e-24	3.69911e-23			267.796	234.566	212.72	31.7228	47.1132	40.0332	58.9155	56.2702	63.6057	198.434	224.922	198.066
BOKJ_0515100.1	WtHm	WtMl	2.39487	3.16125	1.43995e-09	6.63807e-09	Dual oxidase maturation factor	DuoxA	16.4934	14.0193	13.0607	1.27502	4.33334	3.24618	6.44596	7.06656	6.73296	6.18197	6.18457	6.73957
BOKJ_0823500.1	WtHm	WtMl	2.39323	5.03662	7.56957e-17	5.26375e-16			40.7859	50.9503	47.6432	13.3284	10.7238	5.28959	8.36322	10.549	9.4142	51.3829	53.0541	48.4021
BOKJ_0320700.1	WtHm	WtMl	2.38946	5.616	5.9044e-21	4.95713e-20			176.743	201.74	190.622	42.8601	27.9698	19.5139	43.886	43.775	44.5858	327.54	342.233	313.865
BOKJ_1231400.1	WtHm	WtMl	2.389	6.99117	1.1094e-24	1.07798e-23			96.3293	108.378	77.8763	19.4888	20.3084	20.5845	20.2835	24.5619	24.8767	88.0218	95.7684	89.9883
BOKJ_0416800.1	WtHm	WtMl	2.38508	6.10074	2.22734e-17	1.58912e-16	Pyridoxine 5'-phosphate oxidase C-terminal dimerisation region	PNP_phzG_C,Putative_PNPOx	188.507	280.611	180.694	55.8351	28.4221	35.3853	29.8541	32.3353	35.9724	169.593	168.175	181.63
BOKJ_1085700.1	WtHm	WtMl	2.38282	8.51847	9.96275e-26	1.00605e-24	Serine carboxypeptidase S28	Peptidase_S28	619.743	575.744	678.114	112.024	126.324	129.53	307.936	267.23	312.529	253.148	229.901	224.048
BOKJ_1420300.1	WtHm	WtMl	2.38209	6.19759	1.59207e-18	1.20404e-17	Anaphase-promoting complex, cyclosome, subunit 3	TPR_11,U-box	137.262	220.915	188.803	37.6413	63.7567	21.8027	31.8159	33.3168	35.1678	189.944	204.985	177.973
BOKJ_1258800.1	WtHm	WtMl	2.37928	3.90538	6.60935e-10	3.13462e-09	Major Facilitator Superfamily	MFS_1	16.3194	29.1903	27.7561	6.58422	3.84123	4.55226	23.0976	19.8972	23.9336	6.11395	8.10762	9.944
BOKJ_0389700.1	WtHm	WtMl	2.37877	6.45421	4.75339e-27	5.00891e-26	optic cup structural organization	TF_AP-2	178.631	211.252	153.031	40.9911	40.2578	40.4634	54.8394	61.5134	58.5519	194.006	203.886	186.861
BOKJ_1211900.1	WtHm	WtMl	2.3757	3.74784	5.74821e-11	2.94322e-10	transposition, RNA-mediated	rve	7.50022	7.6342	6.29908	0.857484	2.23824	1.74634	3.00655	3.69175	3.25995	10.2353	12.1907	11.7026
BOKJ_0849900.1	WtHm	WtMl	2.37422	4.5556	3.96119e-15	2.53475e-14	Sir2 family	SIR2	52.7461	71.3345	60.1376	10.9954	10.6712	15.5837	17.822	15.0696	15.4776	65.7055	82.1286	69.7496
BOKJ_0108800.1	WtHm	WtMl	2.37373	6.88174	5.00356e-23	4.58072e-22			251.967	285.003	209.243	41.7128	50.8612	51.4992	67.5828	67.3672	73.0766	215.877	239.999	219.514
BOKJ_0576900.1	WtHm	WtMl	2.37358	7.00754	9.72607e-20	7.76451e-19	SET (Su(var)3-9, Enhancer-of-zeste, Trithorax) domain	N-SET,SET	105.295	132.175	83.9924	18.2537	18.6988	30.5785	29.7001	30.5362	30.028	98.182	101.455	96.7184
BOKJ_0459800.1	WtHm	WtMl	2.36988	6.9087	2.75736e-26	2.84252e-25	histone H3-K9 dimethylation	Chromo,SET	126.329	145.198	102.614	23.997	23.9767	25.8798	29.5931	31.3654	31.4355	138.917	142.899	134.498
BOKJ_0780500.1	WtHm	WtMl	2.36704	4.90263	2.28875e-16	1.55137e-15	Structural component of the gap junctions	Innexin	31.0223	32.8142	28.5652	4.51237	4.09927	8.58996	8.65367	10.9023	10.1173	35.0575	35.8864	33.458
BOKJ_1454300.1	WtHm	WtMl	2.36553	8.59746	3.21587e-21	2.72963e-20	Belongs to the peptidase M49 family	Peptidase_M49	311.978	394.004	281.239	59.783	74.0937	83.2515	96.5825	97.8189	103.138	294.142	283.933	275.892
BOKJ_1281800.1	WtHm	WtMl	2.36181	6.07082	4.05981e-28	4.44098e-27	Component of the Mediator complex, a coactivator involved in the regulated transcription of nearly all RNA polymerase II-dependent genes. Mediator functions as a bridge to convey information from gene-specific regulatory proteins to the basal RNA polymerase II transcription machinery. Mediator is recruited to promoters by direct interactions with regulatory proteins and serves as a scaffold for t…	Med14	38.0018	41.7322	33.0962	5.79092	6.58996	8.39476	7.07688	8.56333	6.88767	36.6353	35.7417	34.3196
BOKJ_0013900.1	WtHm	WtMl	2.35957	6.75518	6.211e-18	4.56311e-17	macroautophagy	-	40.1297	46.5605	30.0291	5.40267	6.59932	10.5131	10.828	11.8091	12.038	44.6365	43.2079	41.1965
BOKJ_0399900.1	WtHm	WtMl	2.35931	4.69021	4.61017e-11	2.37331e-10	sperm individualization	UQ_con	47.3551	74.7212	73.6122	9.9108	9.72986	16.575	17.1726	17.5164	18.1726	67.9667	73.2692	64.7444
BOKJ_0680700.1	WtHm	WtMl	2.35873	7.127	3.47188e-21	2.93884e-20	Immunoglobulin C1-set domain	C2-set_2,Ig_3,fn3,ig	78.8587	80.5359	55.4649	13.438	17.4269	16.6259	17.047	18.1225	19.9455	74.0937	77.0834	74.4915
BOKJ_0228600.1	WtHm	WtMl	2.35435	7.2431	4.61253e-23	4.23529e-22	positive regulation of cell cycle G2/M phase transition	Rhodanese	200.609	299.941	245.829	62.8578	43.8418	53.2052	58.3688	54.2221	62.2168	200.525	212.645	193.32
BOKJ_0592200.1	WtHm	WtMl	2.35378	4.2954	4.89585e-13	2.80965e-12	zinc-finger of acetyl-transferase ESCO	zf-C2H2_3	57.2431	73.9857	80.772	18.9634	11.9058	9.6395	27.7216	26.6849	32.1507	87.562	90.2451	81.1544
BOKJ_0393000.1	WtHm	WtMl	2.35256	5.14669	1.01669e-12	5.70993e-12	Pleckstrin homology domain.	-	52.2832	46.3571	35.6494	8.18792	7.17074	15.064	13.6505	15.0877	13.7898	40.0417	46.7153	42.2747
BOKJ_0896600.1	WtHm	WtMl	2.35134	6.39019	2.30277e-21	1.96404e-20	Chromatin organization modifier domain	Chromo	86.4117	84.9955	63.0838	20.0481	11.1419	18.2177	21.6054	23.7893	22.5836	95.9034	107.644	101.413
BOKJ_0959000.1	WtHm	WtMl	2.34961	11.8944	5.9672e-13	3.40392e-12	Belongs to the short-chain dehydrogenases reductases (SDR) family	adh_short	3987.96	7790.49	8885.62	1157.84	2163.31	1547.57	4165.2	4144.58	3806.44	2988.74	3672.05	3808.27
BOKJ_0120800.1	WtHm	WtMl	2.34697	3.32092	0.000189226	0.000510249			37.1401	6.82708	84.8886	2.12168	15.647	7.32737	30.9666	3.12248	14.2101	3.44981	1.61084	2.18492
BOKJ_0548300.1	WtHm	WtMl	2.34384	6.41883	5.96041e-22	5.22806e-21	Guanine nucleotide-binding proteins (G proteins) are involved as modulators or transducers in various transmembrane signaling systems	G-alpha	134.452	208.788	205.593	36.858	31.0544	28.8357	42.2962	43.7458	48.6015	183.096	186.836	173.56
BOKJ_0165500.1	WtHm	WtMl	2.34264	5.06392	2.19772e-13	1.28695e-12	Nucleotide-sugar transporter	Nuc_sug_transp	44.1457	70.0907	64.2684	16.4939	8.97117	10.3504	18.3842	16.2351	16.929	57.9947	65.7798	57.5841
BOKJ_0490900.1	WtHm	WtMl	2.34206	5.90317	2.46619e-17	1.75648e-16	PB1 domain	PB1,PDZ	191.326	196.663	171.383	52.1705	18.2267	29.3136	34.7944	40.7194	37.2669	169.45	175.15	164.582
BOKJ_0529400.1	WtHm	WtMl	2.34034	7.15701	4.07393e-06	1.3713e-05	Endonuclease/Exonuclease/phosphatase family	Exo_endo_phos	165.936	434.67	352.868	31.5537	34.8487	129.084	31.4857	24.9108	30.1199	11.3247	28.1653	36.9889
BOKJ_0597800.1	WtHm	WtMl	2.33965	6.79267	4.83929e-24	4.61151e-23	Belongs to the membrane-bound acyltransferase family	MBOAT	145.384	186.255	155.689	32.0242	38.0676	30.6285	39.4166	43.7996	37.8184	153.712	167.214	151.637
BOKJ_1209400.1	WtHm	WtMl	2.33832	5.17167	5.54011e-13	3.16761e-12	ADP binding	NB-ARC	49.3209	73.1951	69.9439	9.69876	14.0878	8.81376	12.1086	13.481	14.1357	80.3083	96.628	84.7582
BOKJ_0136800.1	WtHm	WtMl	2.33697	7.29947	4.9784e-21	4.19395e-20	Band 3 cytoplasmic domain	Band_3_cyto,HCO3_cotransp	104.076	141.594	113.431	18.5766	29.6241	27.8052	33.5342	35.3482	36.5609	104.66	112.1	105.623
BOKJ_1089600.1	WtHm	WtMl	2.3334	3.0212	7.77129e-07	2.83448e-06	transmembrane transporter activity	EamA	29.3655	21.9914	27.9801	7.73383	1.48082	7.12222	38.0266	32.1552	33.8833	25.9996	30.953	34.7258
BOKJ_1060600.1	WtHm	WtMl	2.33222	6.09444	2.5597e-24	2.46393e-23	Cysteine synthase	PALP	78.9449	94.5928	96.9266	19.0137	29.9559	16.1072	56.0955	55.9471	51.1183	79.3457	89.0841	89.5926
BOKJ_1370400.1	WtHm	WtMl	2.33004	6.49215	6.01507e-28	6.55081e-27	-	-	203.643	222.883	171.871	62.4556	31.9282	27.8365	38.8633	49.6233	42.4154	225.757	228.01	211.437
BOKJ_0939100.1	WtHm	WtMl	2.32488	6.71143	2.02136e-25	2.01972e-24	Required for the normal progression of embryogenesis and viability of the organism. Plays an indispensable role in establishing embryonic polarity and in recruiting and maintaining par-6 to the periphery, through interaction with par-3. Required for epithelial cell polarity in the distal spermatheca. Phosphorylates serine residues of num-1. Required for the expression of antimicrobial peptide nlp…	C1_1,PB1,Pkinase,Pkinase_C	113.805	141.673	107.527	32.8738	23.177	22.8644	22.0616	24.1685	23.7424	90.4238	91.4155	83.8954
BOKJ_0129300.1	WtHm	WtMl	2.31955	7.81696	1.61801e-23	1.51382e-22	Man1-Src1p-C-terminal domain	LEM	289.896	333.9	251.22	64.767	54.9755	67.1064	60.8583	65.9193	69.9536	272.407	289.004	266.395
BOKJ_1397200.1	WtHm	WtMl	2.31728	6.30346	1.63104e-21	1.39982e-20	Protein tyrosine kinase	Pkinase_Tyr,SH2	109.918	155.128	123.637	33.1319	32.0316	19.1506	21.6088	29.2825	22.8606	121.115	136.85	117.343
BOKJ_1067400.1	WtHm	WtMl	2.31686	3.95981	6.2627e-11	3.20001e-10			17.5928	25.7362	16.6307	3.38563	4.24022	6.35149	15.138	20.0582	20.9165	33.0802	35.544	31.6427
BOKJ_0417200.1	WtHm	WtMl	2.31523	2.97752	0.000321722	0.00083595	cysteine-type peptidase activity	Peptidase_C1	10.5631	7.69222	12.8908	3.75407	0.403533	2.18049	1.88694	2.82994	2.16582	6.58282	7.55514	7.59224
BOKJ_1333500.1	WtHm	WtMl	2.31523	9.13778	0.000965639	0.00232107	structural constituent of cuticle	-	1484.44	195.125	321.895	43.4122	296.418	191.379	361.356	435.97	343.766	127.1	95.2308	122.694
BOKJ_0032800.1	WtHm	WtMl	2.31318	5.46088	2.99324e-22	2.66906e-21	Sorting nexin C terminal	Nexin_C,PX,PXA,RGS	36.7178	49.629	44.1511	9.5785	10.1601	9.93701	9.01597	10.5949	10.4347	44.3482	47.9261	43.1243
BOKJ_0162000.1	WtHm	WtMl	2.30988	5.11673	4.74066e-15	3.02882e-14	RNA catabolic process	RNase_H2-Ydr279	100.529	132.085	108.764	20.7021	21.6268	27.3253	20.2677	22.7477	24.3188	90.3689	101.106	102.426
BOKJ_0987500.1	WtHm	WtMl	2.30865	4.9993	5.31734e-19	4.10689e-18			35.9274	41.622	34.9853	5.61473	8.09262	10.4328	6.93432	8.76126	8.04488	44.7886	43.5316	42.8853
BOKJ_0683700.1	WtHm	WtMl	2.3076	6.03742	4.98903e-18	3.68949e-17	SET (Su(var)3-9, Enhancer-of-zeste, Trithorax) domain	SET	164.761	229.495	178.724	50.7111	36.475	27.0693	32.8023	40.071	37.3411	181.22	218.046	190.234
BOKJ_0923300.1	WtHm	WtMl	2.3068	6.24814	8.28684e-23	7.51965e-22	aggrephagy	ATG16,WD40	95.327	107.076	98.0783	23.2311	13.0608	18.5917	20.6675	23.6069	22.1804	102.823	108.808	101.313
BOKJ_1098200.1	WtHm	WtMl	2.30506	9.52001	2.46084e-21	2.09596e-20	3'-5'-exoribonuclease that specifically recognizes RNAs polyuridylated at their 3' end and mediates their degradation. Component of an exosome-independent RNA degradation pathway that mediates degradation of cytoplasmic mRNAs that have been deadenylated and subsequently uridylated at their 3'	RNB,Rrp44_CSD1	525.442	461.87	381.543	109.494	96.6608	93.5712	116.474	120.066	133.543	595.11	561.522	535.382
BOKJ_0423900.1	WtHm	WtMl	2.30402	9.76892	6.4581e-21	5.41463e-20	nucleic acid binding	Piwi	649.693	946.67	729.315	156.32	170.499	171.413	245.012	232.65	265.745	839.802	832.768	763.233
BOKJ_0091100.1	WtHm	WtMl	2.30178	6.46688	4.5841e-19	3.55837e-18	-	-	107.098	114.18	61.8559	25.2515	20.4444	23.6408	22.8873	27.7289	24.5532	108.189	100.387	100.631
BOKJ_0164000.1	WtHm	WtMl	2.30137	5.88028	1.60866e-19	1.27108e-18	DNA replication origin binding	ORC5_C	127.658	154.639	124.313	37.6464	15.3399	26.902	38.3573	38.6873	39.3583	167.463	186.153	166.928
BOKJ_0445600.1	WtHm	WtMl	2.29715	5.70568	4.30716e-20	3.48581e-19			83.8922	123.431	102.167	21.9232	25.8758	20.4148	22.1156	24.0534	26.2911	120.029	129.126	112.863
BOKJ_1111000.1	WtHm	WtMl	2.29698	6.49189	3.50391e-28	3.84994e-27			233.584	272.604	248.854	56.0632	41.0938	55.945	44.325	39.6075	47.4722	208.315	216.902	195.161
BOKJ_0317200.1	WtHm	WtMl	2.296	4.15249	9.56139e-10	4.47115e-09	Galactosyltransferase	Galactosyl_T	33.9312	46.4747	45.3877	5.16602	13.4931	10.0546	10.923	14.852	12.2271	43.3203	36.3922	31.5293
BOKJ_1094900.1	WtHm	WtMl	2.29233	5.53468	9.49651e-16	6.24837e-15	Las1-like	Las1	74.8968	106.164	92.217	24.4361	11.9578	18.6249	24.5775	27.3905	29.0848	129.147	141.634	131.308
BOKJ_0636500.1	WtHm	WtMl	2.28789	5.2284	1.76258e-13	1.03904e-12	Component of the Mediator complex, a coactivator involved in the regulated transcription of nearly all RNA polymerase II-dependent genes. Mediator functions as a bridge to convey information from gene-specific regulatory proteins to the basal RNA polymerase II transcription machinery. Mediator is recruited to promoters by direct interactions with regulatory proteins and serves as a scaffold for t…	Med18	102.375	135.1	121.372	47.9471	6.8984	23.0429	30.8605	35.1382	39.1002	131.889	148.382	133.926
BOKJ_0526700.1	WtHm	WtMl	2.28455	3.74627	1.35261e-09	6.24263e-09			38.041	40.119	45.0924	5.37767	4.5468	5.81887	18.5291	16.5233	18.2156	65.706	91.6043	78.5057
BOKJ_0896000.1	WtHm	WtMl	2.28267	7.52947	1.58081e-23	1.48014e-22	Core histone-binding subunit that may target chromatin assembly factors, chromatin remodeling factors and histone deacetylases to their histone substrates in a manner that is regulated by nucleosomal DNA	CAF1C_H4-bd,WD40	327.536	394.636	326.51	84.3428	72.2702	77.0445	89.1706	103.745	103.343	352.453	362.652	344.83
BOKJ_0288200.1	WtHm	WtMl	2.28116	8.8981	6.54987e-24	6.20329e-23	-	-	3076.39	3672.43	3753.62	848.305	667.279	763.922	2561.86	2087.33	2475.72	1261.52	1667.01	1698.24
BOKJ_1416100.1	WtHm	WtMl	2.27943	7.79769	3.23513e-22	2.87645e-21	RNA-binding protein involved in deadenylation-dependent decapping of mRNAs, leading to the degradation of mRNAs. Acts as a scaffold protein that connects deadenylation and decapping machinery (By similarity)	-	217.616	236.031	162.663	42.6873	44.1129	44.3653	45.6936	52.8439	50.4614	214.748	224.891	209.479
BOKJ_0992900.1	WtHm	WtMl	2.27887	5.96922	1.18998e-21	1.02987e-20	Cytoplasmic polyadenylation element binding protein that binds to and regulates the translation of specific mRNAs	CEBP_ZZ,RRM_1,RRM_7	116.457	156.37	107.998	20.9103	31.8282	24.5479	26.7902	28.1957	27.4082	114.185	132.321	121.243
BOKJ_0924200.1	WtHm	WtMl	2.2757	2.97954	4.29836e-06	1.44095e-05	DB module	DB	40.8425	31.5459	74.0649	5.36557	9.97202	17.1388	32.5928	23.5324	21.6796	10.3322	9.65032	8.15887
BOKJ_0082600.1	WtHm	WtMl	2.27546	5.68764	1.15044e-17	8.32825e-17	Belongs to the cytochrome P450 family	p450	80.2158	78.8656	61.8835	17.9252	18.0094	14.9986	24.0059	22.5025	22.5838	81.0318	85.4692	82.5733
BOKJ_1060100.1	WtHm	WtMl	2.27128	3.73197	4.9569e-07	1.84113e-06	Belongs to the peptidase C1 family	Inhibitor_I29,Peptidase_C1	49.8833	22.0353	42.5737	4.60738	13.4576	3.85529	41.0884	32.8619	39.217	6.25221	5.45392	5.78436
BOKJ_0053800.1	WtHm	WtMl	2.26713	4.96935	9.90671e-18	7.19271e-17			132.043	183.01	143.226	43.897	33.2253	39.8376	61.1426	60.3097	65.7531	231.505	262.739	216.723
BOKJ_1072200.1	WtHm	WtMl	2.26622	7.14885	2.03053e-23	1.89118e-22	chromatin binding	-	210.129	284.985	220.028	55.8697	38.6316	52.0366	52.1255	51.5924	57.9422	204.888	230.636	204.465
BOKJ_0034300.1	WtHm	WtMl	2.26457	4.99139	1.94658e-17	1.39041e-16	Belongs to the cyclin family	Cyclin_N	62.7314	71.8276	56.6929	9.1132	13.3233	18.3164	17.0432	20.1169	20.4072	81.8662	86.7772	85.4916
BOKJ_0140900.1	WtHm	WtMl	2.26408	6.8457	2.01771e-23	1.88066e-22	Microtubule associated protein (MAP65/ASE1 family)	MAP65_ASE1	150.839	218.241	164.286	41.7279	34.976	38.8554	37.8863	39.1467	42.6436	144.171	144.279	138.212
BOKJ_1183000.1	WtHm	WtMl	2.26327	2.29553	0.000125123	0.000346317	-	-	2.05975	0.665145	1.39332	0.210158	0.512808	0.332056	0.440831	0.647987	0.481759	0.623647	0.591397	0.698438
BOKJ_0942300.1	WtHm	WtMl	2.26318	4.97532	3.22762e-15	2.07718e-14	WD40 repeats	WD40	67.4068	63.2226	59.152	9.54858	19.7042	9.96425	16.1143	17.7106	18.3086	72.8899	72.9647	71.806
BOKJ_0516200.1	WtHm	WtMl	2.26252	6.06659	5.3736e-19	4.14774e-18	L-glutamate biosynthetic process	GATase_2	129.79	138.254	89.5639	35.3219	28.7367	25.1734	17.9238	17.9167	19.5279	97.1001	87.9653	91.0043
BOKJ_0005500.1	WtHm	WtMl	2.25817	4.67328	6.85121e-14	4.1214e-13	-	-	61.9125	72.255	59.8638	10.5093	18.5328	11.4254	17.4274	16.2952	16.3731	54.1619	60.1102	56.0558
BOKJ_0505600.1	WtHm	WtMl	2.25724	7.79296	1.84212e-17	1.31809e-16	Macoilin family	Macoilin	174.975	172.995	111.755	26.334	41.0441	32.0778	31.3691	35.8037	33.8379	144.153	136.482	130.896
BOKJ_0446600.1	WtHm	WtMl	2.25613	5.9264	2.31652e-18	1.7402e-17	nucleic acid binding	Piwi	24.0338	23.2631	20.1971	4.23219	5.09788	4.03775	7.27708	8.89452	8.78827	33.3318	42.1597	35.388
BOKJ_0295100.1	WtHm	WtMl	2.25549	4.83378	1.938e-15	1.26037e-14	Catalyzes the reduction of fatty acyl-CoA to fatty alcohols	NAD_binding_4,Sterile	39.4171	35.8303	45.0743	6.3756	11.0921	9.39068	13.9118	10.8184	11.728	25.5674	24.7389	25.8388
BOKJ_0369300.1	WtHm	WtMl	2.25262	6.23208	2.88542e-24	2.77315e-23	Belongs to the peptidase S33 family	EHN	122.478	121.641	108.375	19.4557	28.9106	34.0896	32.0795	42.1024	34.3774	117.182	114.989	108.699
BOKJ_0749400.1	WtHm	WtMl	2.25256	7.94261	2.15276e-21	1.83736e-20	sequence 3	BCAS3	207.494	209.666	165.035	52.5883	39.0153	40.9461	48.9351	49.8077	53.3753	183.528	190.155	181.63
BOKJ_0543600.1	WtHm	WtMl	2.2515	4.83603	3.44511e-14	2.12311e-13	transcription corepressor binding	-	45.2991	54.1197	41.9375	4.24682	8.9901	8.28728	14.9933	15.106	14.0516	68.152	76.4903	69.5337
BOKJ_1037100.1	WtHm	WtMl	2.24928	6.5928	5.388e-16	3.59491e-15	Belongs to the peptidase C19 family	UCH	101.107	157.876	140.468	44.0431	17.2491	27.6402	28.7064	29.6907	33.3448	146.431	165.534	150.347
BOKJ_0675100.1	WtHm	WtMl	2.24414	8.97751	1.73261e-21	1.48389e-20	Belongs to the protein-tyrosine phosphatase family. Non-receptor class myotubularin subfamily	Myotub-related	404.305	422.963	322.178	97.8383	81.4549	85.0462	93.7115	102.543	100.7	408.508	424.088	399.559
BOKJ_0913200.1	WtHm	WtMl	2.24352	6.71202	1.90909e-23	1.78076e-22			301.556	388.36	292.79	87.5903	59.511	87.569	101.773	97.0684	98.8144	355.306	347.585	326.196
BOKJ_1016500.1	WtHm	WtMl	2.2359	6.51988	1.95661e-13	1.14958e-12	WD40 region of Ge1, enhancer of mRNA-decapping protein	Ge1_WD40	77.0874	75.7663	55.4672	20.8891	8.2505	19.4293	15.9383	16.488	16.9043	66.2528	73.7313	68.5545
BOKJ_0024700.1	WtHm	WtMl	2.23543	6.83443	4.5803e-22	4.04916e-21	FIP domain	RBD-FIP	103.076	105.299	73.1298	19.6471	21.9364	22.8097	33.6036	35.7547	32.8969	100.272	98.7059	93.9817
BOKJ_0397600.1	WtHm	WtMl	2.23442	5.63854	5.0364e-21	4.23991e-20	enzyme binding	-	114.452	132.674	121.209	27.9844	15.8699	30.2019	35.3007	33.0671	38.2695	129.786	138.865	134.138
BOKJ_1432100.1	WtHm	WtMl	2.23076	6.05383	1.17797e-22	1.06578e-21			193.8	166.583	138.72	34.7552	32.4869	43.1494	25.8219	25.3387	30.9695	130.182	145.916	127.056
BOKJ_0186400.1	WtHm	WtMl	2.22553	6.73969	9.35886e-24	8.81631e-23	CDC45-like protein	CDC45	127.16	152.409	118.263	31.5342	24.2287	28.8887	23.8442	28.4622	29.6772	134.417	147.277	134.876
BOKJ_0013700.1	WtHm	WtMl	2.22391	5.68451	6.93991e-17	4.84225e-16	Rab guanyl-nucleotide exchange factor activity	-	66.5887	73.1369	57.5091	22.348	11.8897	11.4327	16.3552	15.9446	16.4971	79.1871	83.2125	75.9916
BOKJ_0853000.1	WtHm	WtMl	2.22344	6.50777	4.65521e-24	4.43952e-23	Belongs to the G-protein coupled receptor Fz Smo family	Frizzled,Fz	113.608	137.8	109.253	25.6678	32.0634	26.7044	16.8622	20.2233	22.6847	50.2855	54.0191	51.3423
BOKJ_1448800.1	WtHm	WtMl	2.22265	5.81779	6.26533e-14	3.78001e-13	DNA-dependent RNA polymerase catalyzes the transcription of DNA into RNA using the four ribonucleoside triphosphates as substrates	RNA_POL_M_15KD,TFIIS_C	240.237	333.204	288.109	141.475	94.6648	140.114	48.5834	45.2147	54.0619	243.884	256.495	245.251
BOKJ_0705500.1	WtHm	WtMl	2.21935	3.38592	4.19336e-06	1.40805e-05	Protein of unknown function (DUF727)	-	402.355	602.086	516.121	234.655	95.5663	0	350.824	299.675	313.307	1243.69	1349.28	1204.96
BOKJ_0599800.1	WtHm	WtMl	2.21851	1.9307	0.000113412	0.000315815	Converts sphingomyelin to ceramide	Metallophos	4.18485	3.38036	3.91808	1.73919	0.754167	0.489369	5.86764	3.99976	6.38777	1.94448	1.72352	2.61704
BOKJ_1405100.1	WtHm	WtMl	2.21708	5.27916	1.74493e-16	1.19324e-15	Uracil phosphoribosyltransferase	UPRTase	103.493	139.709	138.431	31.2153	33.534	25.481	34.2136	34.9682	34.5929	149.595	166.842	134.936
BOKJ_0263600.1	WtHm	WtMl	2.21368	4.59467	1.75164e-13	1.03308e-12			59.8121	54.5583	44.7437	2.56898	8.53003	13.4881	13.2622	16.1733	12.856	58.6764	80.9304	70.7567
BOKJ_1312100.1	WtHm	WtMl	2.21242	3.37915	1.08034e-08	4.67329e-08	Haloacid dehalogenase-like hydrolase	Hydrolase_6	61.1851	65.845	76.6252	1.8166	22.5206	13.8381	26.8902	25.4475	26.8227	122.983	128.603	110.81
BOKJ_1009500.1	WtHm	WtMl	2.21175	7.91403	2.69516e-20	2.20578e-19	Provides the precursors necessary for DNA synthesis. Catalyzes the biosynthesis of deoxyribonucleotides from the corresponding ribonucleotides	ATP-cone,Ribonuc_red_lgC,Ribonuc_red_lgN	174.483	216.68	146.848	43.1841	41.9243	41.5843	43.6346	47.662	54.6011	161.519	171.136	158.502
BOKJ_0478600.1	WtHm	WtMl	2.21166	8.32595	1.02437e-20	8.50768e-20	Nucleotidyltransferase domain	NTP_transf_2,PAP_assoc	315.586	355.163	281.292	71.6224	87.2272	79.2754	82.7982	90.0584	90.0281	372.642	365.427	350.965
BOKJ_0559700.1	WtHm	WtMl	2.21122	4.21189	1.90534e-11	1.00431e-10	-	-	44.0531	44.1325	26.7259	10.4228	5.0304	6.13031	10.2576	11.8816	13.1578	28.085	28.9453	25.5836
BOKJ_0967100.1	WtHm	WtMl	2.21048	5.36514	1.83434e-18	1.38472e-17	Ephrin type-A receptor 2 transmembrane domain	EphA2_TM,Ephrin_lbd,Pkinase_Tyr	47.52	50.2873	39.3134	11.1688	10.2081	7.23709	13.9778	13.3478	14.9823	53.4034	64.094	57.6045
BOKJ_1245300.1	WtHm	WtMl	2.2034	5.67101	1.68138e-14	1.05139e-13			109.818	156.357	128.262	38.4622	33.5283	19.8651	34.9411	36.9048	38.3263	144.615	142.389	126.76
BOKJ_0710500.1	WtHm	WtMl	2.20312	5.40633	2.90911e-13	1.6923e-12	cytoskeletal anchoring at nuclear membrane	Sad1_UNC	88.4351	125.858	125.994	30.2133	21.5992	26.9213	37.8103	35.9234	41.8374	123.471	138.437	127.053
BOKJ_0105900.1	WtHm	WtMl	2.19924	4.80506	2.52522e-11	1.32202e-10	-	-	48.7544	33.2502	25.265	11.264	8.30133	6.88982	12.2209	13.6252	12.1894	29.6772	27.8435	24.9322
BOKJ_0926900.1	WtHm	WtMl	2.19886	8.92925	9.27178e-21	7.71087e-20			2251.06	2931.57	2280.1	645.737	447.546	506.173	318.493	341.597	351.059	2454.67	2281.86	2218.36
BOKJ_0236800.1	WtHm	WtMl	2.19766	7.49651	2.4309e-22	2.17233e-21	catalytic domain of ctd-like phosphatases	BRCT,NIF	186.971	206.272	157.82	42.8029	41.4121	39.3809	56.5167	61.6969	61.9784	201.396	198.109	184.571
BOKJ_1278900.1	WtHm	WtMl	2.19509	4.61081	6.37607e-10	3.0298e-09			351.775	186.494	176.918	55.4542	102.389	29.4592	95.697	78.8564	94.7939	120.337	148.619	133.579
BOKJ_0133600.1	WtHm	WtMl	2.19325	4.95789	2.02339e-13	1.18768e-12	BED zinc finger	zf-BED	43.405	47.3712	32.0036	13.4446	7.85905	9.68851	9.532	11.1469	10.5585	39.5358	40.7049	37.2873
BOKJ_1308600.1	WtHm	WtMl	2.19225	5.7814	1.37873e-19	1.09359e-18	-	-	53.7945	39.1339	37.3827	11.17	11.7261	10.3948	12.1094	17.7156	11.3263	3.53576	2.75073	2.65183
BOKJ_1131200.1	WtHm	WtMl	2.191	7.11369	1.98437e-22	1.78103e-21	Mediator complex subunit 28	Med28	297.493	258.679	254.562	67.3773	53.1906	74.2774	94.0237	101.345	92.8356	392.808	401.157	405.133
BOKJ_0118400.1	WtHm	WtMl	2.19057	6.82285	5.87806e-20	4.73852e-19			150.069	162.5	98.6565	32.4908	34.6437	39.563	28.6928	29.8967	32.0546	96.173	94.0419	91.3523
BOKJ_0801100.1	WtHm	WtMl	2.18847	3.97367	1.91041e-07	7.39147e-07	SET domain and mariner transposase fusion gene	-	91.0154	111.645	99.2658	14.3992	0	25.6306	58.1474	57.9176	64.6576	119.289	142.296	131.145
BOKJ_1347500.1	WtHm	WtMl	2.18672	6.29681	1.43993e-25	1.4505e-24	Domain of unknown function (DUF4588)	DUF4588	85.65	97.133	87.5727	21.2564	22.3455	25.1677	23.2	26.0994	26.8022	81.314	89.1141	79.2128
BOKJ_0330300.1	WtHm	WtMl	2.18374	4.9702	6.6947e-13	3.80311e-12	Inhibitor of growth proteins N-terminal histone-binding	ING	100.69	135.02	104.687	25.1876	10.1634	38.3858	35.3681	43.0404	38.8104	124.935	140.532	123.406
BOKJ_0652800.1	WtHm	WtMl	2.18004	9.04244	0.000383311	0.000988285	Belongs to the glycosyl hydrolase 31 family	Gal_mutarotas_2,Glyco_hydro_31,NtCtMGAM_N,Trefoil	215.438	623.573	358.445	13.5828	133.456	148.343	233.589	186.564	229.921	34.9241	52.9509	59.0984
BOKJ_1195300.1	WtHm	WtMl	2.17947	1.76356	0.000331308	0.000859229			6.13608	4.4963	5.86218	0.954603	1.87383	1.24785	5.21712	5.33563	4.98468	5.34222	5.5232	3.85793
BOKJ_0216200.1	WtHm	WtMl	2.17646	3.45966	1.69496e-09	7.77015e-09			18.9201	22.6317	19.2982	1.78954	3.21263	6.25284	9.39676	8.39937	8.73846	32.1634	34.1484	34.6301
BOKJ_0885400.1	WtHm	WtMl	2.17003	5.41487	1.23805e-18	9.42659e-18	Zinc finger, C3HC4 type (RING finger)	zf-C3HC4_3	102.297	126.734	129.545	33.4664	33.1129	22.4226	23.3331	26.9874	24.5828	120.661	130.827	118.418
BOKJ_1184800.1	WtHm	WtMl	2.1685	5.70297	1.56455e-19	1.23701e-18	Belongs to the protein kinase superfamily	Pkinase	52.59	64.1087	49.2115	14.8012	13.5592	11.5456	8.67038	13.4241	10.9742	68.9284	57.0171	55.0369
BOKJ_0104400.1	WtHm	WtMl	2.16741	7.43932	1.63696e-13	9.66834e-13	Beta-trefoil DNA-binding domain	BTD,LAG1-DNAbind	204.757	234.595	166.463	58.8873	29.0418	55.0671	70.7243	66.1423	67.5038	177.482	183.515	173.021
BOKJ_1060300.1	WtHm	WtMl	2.16625	6.91954	1.90258e-16	1.29889e-15	Belongs to the peptidase C1 family	Inhibitor_I29,Peptidase_C1	354.408	195.898	328.431	66.9489	77.5526	72.2123	1491.21	717.193	1462.26	159.481	380.247	300.832
BOKJ_0324500.1	WtHm	WtMl	2.16307	9.58454	2.66291e-13	1.5542e-12	C-terminal domain of 1-Cys peroxiredoxin	1-cysPrx_C,AhpC-TSA	3596.14	4053.25	3233.26	534.665	1033.07	1070.6	442.196	486.017	444.38	1620.1	1473.85	1460.94
BOKJ_0704900.1	WtHm	WtMl	2.16298	6.88325	1.0058e-24	9.80396e-24	Belongs to the MIP aquaporin (TC 1.A.8) family	-	357.507	393.732	353.941	79.4332	117.154	84.1372	112.957	112.617	116.599	296.214	325.406	299.027
BOKJ_1063400.1	WtHm	WtMl	2.16281	4.1044	7.08086e-09	3.09662e-08	DNA binding	CENP-B_N,HTH_Tnp_Tc5	20.9609	26.9024	25.4018	5.64765	3.18709	9.05055	6.57089	7.73295	7.121	25.6162	24.9177	22.8921
BOKJ_0762200.1	WtHm	WtMl	2.16142	7.29074	5.89627e-17	4.1304e-16	Sertoli cell development	-	76.8351	80.9993	47.9299	18.2494	15.1553	15.4484	19.6977	21.0637	22.9155	65.8021	67.8272	66.1247
BOKJ_0098100.1	WtHm	WtMl	2.15616	6.09078	7.99848e-21	6.6699e-20			113.234	159.326	124.932	25.9563	38.013	28.5422	25.3978	27.4129	23.6727	116.889	128.599	113.209
BOKJ_0234300.1	WtHm	WtMl	2.15587	4.08823	1.90036e-07	7.3572e-07			32.1565	44.182	47.8112	14.9447	1.88411	10.0419	11.0034	10.7549	10.4346	48.8465	54.8021	47.9475
BOKJ_0189400.1	WtHm	WtMl	2.15395	6.17567	1.87388e-14	1.16763e-13	Phosducin	Phosducin	191.956	295.726	275.013	49.1665	73.6332	37.5563	51.405	58.9777	54.2104	299.293	336.346	291.201
BOKJ_0667300.1	WtHm	WtMl	2.15234	5.2229	3.67833e-07	1.38752e-06	Belongs to the short-chain dehydrogenases reductases (SDR) family	adh_short	90.4762	60.9118	82.9	5.12202	28.0913	13.6241	199.823	198.674	201.868	39.1508	48.5435	53.1742
BOKJ_0437200.1	WtHm	WtMl	2.15141	6.38715	6.00725e-24	5.69812e-23	-	-	167.385	217.08	195.637	41.2532	49.3524	46.7379	34.9693	37.8396	40.0545	197.42	225.099	199.551
BOKJ_0006200.1	WtHm	WtMl	2.15104	3.53552	4.49292e-07	1.6789e-06	Belongs to the UDP-glycosyltransferase family	UDPGT	10.316	22.6484	19.8337	6.82565	1.85705	4.55087	8.21973	13.7328	6.0624	5.35386	4.571	10.5512
BOKJ_0715200.1	WtHm	WtMl	2.15001	6.81952	3.09167e-18	2.30569e-17	chromatin disassembly	Myb_DNA-binding,SWIRM,SWIRM-assoc_1,SWIRM-assoc_3	111.277	101.355	65.6056	25.4322	21.0609	24.8037	32.8467	35.357	37.3214	98.2435	99.2444	94.0576
BOKJ_1328400.1	WtHm	WtMl	2.14947	6.14751	2.72503e-21	2.31938e-20	positive regulation of membrane protein ectodomain proteolysis	SH3_1	78.5482	96.3688	80.1185	18.6077	17.7744	17.202	17.6543	19.5296	15.1198	70.0817	79.1832	78.2575
BOKJ_0325800.1	WtHm	WtMl	2.14838	5.44203	1.27939e-11	6.8135e-11	Histone-like transcription factor (CBF/NF-Y) and archaeal histone	CBFD_NFYB_HMF	146.023	170.177	129.105	32.3873	13.5105	44.4364	50.3527	54.9827	51.8183	157.53	160.009	149.837
BOKJ_0197900.1	WtHm	WtMl	2.14806	6.80809	1.92509e-22	1.72908e-21	HORMA domain	HORMA	508.447	647.406	574.38	107.13	148.78	108.06	112.729	110.425	131.165	474.615	537.088	473.79
BOKJ_0052600.1	WtHm	WtMl	2.14716	6.09104	4.349e-20	3.51737e-19	DNA replication, Okazaki fragment processing	AAA_11,AAA_12,Dna2	42.0955	49.9012	41.6184	10.4487	8.13894	10.8429	17.2937	16.1612	19.3323	48.1102	52.9802	48.5044
BOKJ_0728200.1	WtHm	WtMl	2.14446	5.80771	7.46757e-20	5.9886e-19	C2H2-type zinc finger	zf-C2H2	50.7462	46.2672	32.7998	12.3	10.5449	10.855	12.944	15.2699	16.959	46.636	47.7458	46.3176
BOKJ_1074300.1	WtHm	WtMl	2.14299	6.43612	3.59802e-25	3.55484e-24	subunit of the gamma-secretase complex, an endoprotease complex that catalyzes the intramembrane cleavage of integral membrane proteins such as Notch receptors	Presenilin	174.268	165.926	149.081	32.3945	37.1896	41.4772	34.9286	39.6105	39.6492	166.577	186.735	179.907
BOKJ_0596100.1	WtHm	WtMl	2.13959	4.5568	5.38299e-10	2.57575e-09	Cadherin domain	Cadherin,EGF,Laminin_G_2	4.68392	3.95329	2.56531	0.90179	0.72265	1.23405	2.44866	3.1233	3.07386	5.39976	4.75458	4.24308
BOKJ_0312800.1	WtHm	WtMl	2.13804	2.35124	0.0011564	0.00274488	-	-	14.7892	7.22512	24.0901	2.36729	4.68309	0.772576	9.43964	2.95189	5.31253	1.70936	2.277	1.53068
BOKJ_0405700.1	WtHm	WtMl	2.13773	2.53412	1.81243e-05	5.641e-05	Zinc-dependent metalloprotease	Astacin,TSP_1	3.67224	3.94319	4.53946	1.22719	1.14329	0.753019	2.20984	2.12661	2.13363	4.36395	3.87691	3.47117
BOKJ_0731000.1	WtHm	WtMl	2.13619	7.61374	1.75001e-19	1.381e-18	Belongs to the DEAD box helicase family	DEAD,Helicase_C	321.926	297.924	221.622	76.0619	68.4276	63.8874	83.2221	95.2404	97.5444	329.723	330.806	321.996
BOKJ_1019500.1	WtHm	WtMl	2.13557	5.62601	5.21173e-08	2.12835e-07			459.384	764.974	783.509	35.6368	154.405	244.107	173.713	200.964	164.988	49.3222	55.1684	54.6523
BOKJ_1134600.1	WtHm	WtMl	2.13365	6.43843	8.30787e-23	7.5332e-22	Catalyzes the conversion of GlcNAc-6-P into GlcNAc-1-P during the synthesis of uridine diphosphate UDP-GlcNAc, a sugar nucleotide critical to multiple glycosylation pathways including protein N- and O-glycosylation	PGM_PMM_I	232.79	270.619	216.146	49.01	60.5103	48.1145	47.9906	56.1784	52.4374	201.35	211.506	190.306
BOKJ_0407400.1	WtHm	WtMl	2.13141	7.7818	6.71523e-19	5.15432e-18	Belongs to the cysteine synthase cystathionine beta- synthase family	PALP	417.912	569.783	520.264	121.825	91.2814	113.358	87.9018	94.8759	88.9606	376.99	399.873	366.228
BOKJ_1381400.1	WtHm	WtMl	2.13074	7.54979	1.12501e-21	9.74324e-21	Guanine nucleotide exchange factor for Ras-like GTPases; N-terminal motif	RA,RasGEF,RasGEF_N	152.132	183.036	144.556	36.3573	42.7246	37.9879	42.6235	45.2665	43.9035	152.316	145.823	143.1
BOKJ_0942800.1	WtHm	WtMl	2.13013	7.04986	1.79963e-19	1.41834e-18	negative regulation of mitochondrial outer membrane permeabilization involved in apoptotic signaling pathway	EamA	378.721	322.862	261.891	86.5396	70.5636	65.0542	117	121.361	119.017	352.899	355.283	343.653
BOKJ_0531700.1	WtHm	WtMl	2.12956	8.17913	1.35265e-09	6.24263e-09			1563.22	4618.88	3962.05	1022.68	704.699	470.323	505.893	343.419	479.093	394.056	352.661	417.458
BOKJ_0590300.1	WtHm	WtMl	2.12624	8.1757	2.3222e-14	1.44261e-13			883.275	945.158	1597.26	290.673	298.274	210.215	1687.91	1484.69	1433.31	512.078	590.25	658.768
BOKJ_1134700.1	WtHm	WtMl	2.12596	5.44603	1.87154e-14	1.16676e-13	Catalyzes the conversion of GlcNAc-6-P into GlcNAc-1-P during the synthesis of uridine diphosphate UDP-GlcNAc, a sugar nucleotide critical to multiple glycosylation pathways including protein N- and O-glycosylation	PGM_PMM_IV	151.127	154.162	140.174	37.0732	55.4639	18.1373	45.5245	47.3321	49.3939	193.86	187.037	174.539
BOKJ_1027400.1	WtHm	WtMl	2.12303	6.50417	3.54253e-19	2.76201e-18	Domain in the central regions of transcription elongation factor S-II (and elsewhere)	Med26,TFIIS_C,TFIIS_M	171.032	160.035	139.014	38.272	20.103	43.8101	40.4748	32.924	39.4208	81.1116	79.6259	78.3942
BOKJ_1067600.1	WtHm	WtMl	2.12274	4.06659	6.01463e-10	2.86577e-09	Pao retrotransposon peptidase	-	20.4484	16.8536	12.6265	6.65984	5.15229	4.04578	12.6671	13.5577	16.2534	20.3324	21.4793	18.7146
BOKJ_0160300.1	WtHm	WtMl	2.11937	5.21642	7.10733e-12	3.82965e-11	Belongs to the sodium solute symporter (SSF) (TC 2.A.21) family	SSF	51.8098	48.594	42.5148	14.0388	5.24237	17.585	10.3175	13.7129	11.2948	48.2975	50.1128	44.8395
BOKJ_1327100.1	WtHm	WtMl	2.1185	4.06046	5.16088e-07	1.91344e-06	protein deglutathionylation	Thioredoxin,Thioredoxin_6	15.1191	19.0719	44.2582	6.75207	4.90267	7.62268	3.68354	2.66269	2.39942	0.80803	1.66825	1.71013
BOKJ_1033100.1	WtHm	WtMl	2.1161	5.44558	3.92292e-14	2.40915e-13	Uncharacterized conserved protein	KxDL	177.97	290.736	200.162	25.9267	5.95497	44.7367	61.543	58.7253	63.0632	317.174	353.337	302.056
BOKJ_0464200.1	WtHm	WtMl	2.11586	5.23807	1.38598e-15	9.07093e-15	Belongs to the class I-like SAM-binding methyltransferase superfamily. mRNA cap 0 methyltransferase family	Pox_MCEL	55.6392	69.8062	59.5279	22.8501	11.0104	17.0979	20.9465	18.7044	21.5399	73.0113	80.4891	70.6763
BOKJ_0156100.1	WtHm	WtMl	2.11344	5.63062	2.80626e-18	2.09917e-17	positive regulation of phosphorylation of RNA polymerase II C-terminal domain	Cyclin_N	122.081	158.966	171.058	35.8978	42.9406	28.2549	30.3729	30.4226	27.8388	132.521	143.047	127.045
BOKJ_0463500.1	WtHm	WtMl	2.11256	7.57563	3.943e-16	2.64653e-15	LBP / BPI / CETP family, C-terminal domain	LBP_BPI_CETP_C	215.593	228.121	183.084	34.6683	56.1151	56.4681	50.867	62.4914	49.2398	173.427	160.338	172.109
BOKJ_1133700.1	WtHm	WtMl	2.11049	6.12807	7.95827e-21	6.64086e-20	Belongs to the semaphorin family	Sema	77.7333	89.5445	87.7797	18.7489	22.1709	26.2177	24.6691	27.7198	27.8883	86.4766	94.433	86.4743
BOKJ_0656900.1	WtHm	WtMl	2.10938	4.97692	3.18478e-14	1.96464e-13			72.0477	89.9523	89.222	9.38914	19.3916	15.1814	24.403	29.3461	27.0948	114.537	125.454	119.703
BOKJ_0040900.1	WtHm	WtMl	2.10914	10.0986	4.783e-19	3.7081e-18	Low-density lipoprotein receptor repeat class B	EGF_CA,Ldl_recept_a,Ldl_recept_b	838.312	839.137	630.478	195.284	182.818	191.506	275.086	265.283	287.942	677.972	699.306	656.94
BOKJ_1058400.1	WtHm	WtMl	2.10878	5.3445	8.32529e-13	4.70129e-12			54.7937	68.0036	51.5111	12.5823	9.32275	8.55334	11.5078	11.4082	11.2107	49.7907	49.8445	45.8461
BOKJ_0420500.1	WtHm	WtMl	2.10712	3.19917	0.00403647	0.00861271	Sodium/hydrogen exchanger family	Na_H_Exchanger	19.5789	9.26389	11.8248	3.26602	0.166005	3.86345	17.5579	18.958	14.9412	7.04158	8.49273	8.43817
BOKJ_0870400.1	WtHm	WtMl	2.10702	4.88669	4.52627e-06	1.51243e-05			5.79497	0	6.47322	14.6924	0	0	5.69815	11.6127	7.50749	5.87772	5.64672	7.83015
BOKJ_1408800.1	WtHm	WtMl	2.10312	6.47213	6.06221e-19	4.67342e-18	Brix	Brix	271.23	354.396	275.65	69.9688	67.2176	75.6915	70.3861	68.7548	76.3834	278.758	292.784	253.797
BOKJ_0436800.1	WtHm	WtMl	2.10305	7.63826	6.28763e-16	4.18385e-15	negative regulation of translational initiation	-	146.065	135.053	91.1228	38.4952	31.3126	37.8563	36.2501	43.3414	40.3969	111.951	97.7708	100.716
BOKJ_0778600.1	WtHm	WtMl	2.1025	5.74823	3.0146e-17	2.13844e-16	Belongs to the protein kinase superfamily	Pkinase	65.923	97.602	68.2564	18.1791	14.9751	18.1529	25.4541	26.4095	27.9655	86.6073	89.3815	80.972
BOKJ_1059100.1	WtHm	WtMl	2.10223	7.00513	6.39989e-20	5.14575e-19	histone H3-K4 demethylation	Amino_oxidase,SWIRM	99.0288	110.401	93.8175	24.7108	21.7422	29.0679	28.7664	31.3948	30.799	116.286	119.336	114.434
BOKJ_0788900.1	WtHm	WtMl	2.10189	5.34093	5.40551e-15	3.44469e-14	Exo70 exocyst complex subunit	Exo70	50.9333	52.7681	42.3218	11.5774	8.58769	14.693	16.359	18.5282	16.0097	52.3088	54.0804	51.5187
BOKJ_1217700.1	WtHm	WtMl	2.09932	4.85476	1.54607e-08	6.60004e-08	methylthioribulose 1-phosphate dehydratase activity	Aldolase_II	22.0794	36.2852	26.0383	4.21798	10.8647	9.1102	7.14074	7.32849	7.45065	26.9451	26.4831	24.7755
BOKJ_0637200.1	WtHm	WtMl	2.09919	8.80472	1.2596e-19	1.00168e-18	Prolyl oligopeptidase family	Peptidase_S9	297.565	369.728	302.62	75.4325	77.7171	83.6017	87.4456	92.0097	93.0223	273.958	272.211	262.827
BOKJ_0406000.1	WtHm	WtMl	2.09802	4.66633	5.43594e-08	2.21637e-07	Exostosin-like glycosyltransferase 3	Exostosin	68.0259	88.4729	74.5015	7.4669	27.328	26.1226	12.4597	16.1322	13.39	46.0843	55.1426	49.311
BOKJ_0534300.1	WtHm	WtMl	2.09506	5.09982	1.55215e-13	9.18936e-13	transferase activity, transferring acyl groups	-	13.3551	11.1997	7.662	2.49298	2.69196	2.81276	3.23415	4.02016	3.79578	17.9006	17.1979	16.0635
BOKJ_0150300.1	WtHm	WtMl	2.0948	6.19514	2.13996e-22	1.91789e-21	Chromo (CHRromatin Organisation MOdifier) domain	Chromo	92.241	110.463	93.8944	31.5757	29.4074	17.0585	33.3431	33.4431	36.5694	118.762	128.776	128.084
BOKJ_1177500.1	WtHm	WtMl	2.09435	6.60614	2.28289e-23	2.11664e-22	Chromatin organization modifier domain	Chromo	258.406	259.537	234.042	53.9141	52.1621	53.5317	56.1783	62.9774	63.4712	240.896	267.302	247.015
BOKJ_0549400.1	WtHm	WtMl	2.09306	4.58527	4.55236e-14	2.78187e-13	nucleic acid binding	RNase_T	53.8553	49.2678	45.1752	18.1945	6.44144	11.3189	5.2833	7.1304	6.85964	37.1109	38.7062	37.8166
BOKJ_0545500.1	WtHm	WtMl	2.0897	6.1341	7.7382e-18	5.64815e-17	cell-cell signaling by wnt	TLE_N	155.758	178.734	112.077	42.3404	35.0946	34.1841	38.5091	43.7805	40.5897	112.491	115.674	107.837
BOKJ_0500000.1	WtHm	WtMl	2.08797	5.52469	1.19263e-17	8.61849e-17	DNA primase is the polymerase that synthesizes small RNA primers for the Okazaki fragments made during discontinuous DNA replication	DNA_primase_lrg	85.1464	89.3993	81.1587	16.4606	26.5085	18.9009	30.6802	31.9675	34.2859	106.902	112.358	105.857
BOKJ_1440800.1	WtHm	WtMl	2.08531	4.65455	3.7195e-06	1.25714e-05	Cytochrome b5	Cyt-b5	64.9045	46.3539	56.0606	17.1633	5.1675	18.3911	14.4593	19.3469	17.739	74.2546	67.0841	63.0337
BOKJ_0282300.1	WtHm	WtMl	2.0841	9.27583	1.31508e-13	7.83085e-13	Hormone-sensitive lipase (HSL) N-terminus	Abhydrolase_3,HSL_N	625.994	669.671	476.889	187.23	148.664	101.782	112.631	120.343	126.448	581.287	552.288	536.303
BOKJ_1123300.1	WtHm	WtMl	2.08169	5.95062	2.68278e-18	2.00924e-17	WD40 repeats	-	36.3087	42.766	27.7224	7.98381	9.31928	9.49591	7.34046	9.77806	8.03792	42.1956	42.0969	41.2581
BOKJ_1011600.1	WtHm	WtMl	2.08155	4.16529	8.71426e-10	4.08895e-09	Zinc finger protein	zf-C2H2	26.325	33.6871	27.4389	9.90593	7.54167	4.34092	11.962	14.4776	12.2276	17.7238	18.1571	18.0593
BOKJ_0013300.1	WtHm	WtMl	2.08061	5.74243	3.16437e-16	2.13202e-15	JAB/MPN domain	-	102.855	111.381	90.6729	26.3393	13.9483	31.869	22.8823	25.355	24.7971	113.17	124.626	110.935
BOKJ_1100900.1	WtHm	WtMl	2.08045	6.78222	5.87628e-23	5.35982e-22	NmrA-like family	Epimerase	186.194	221.158	190.136	52.4634	52.6984	54.3129	77.6903	73.0822	77.0825	198.872	193.397	177.905
BOKJ_1139700.1	WtHm	WtMl	2.07805	6.08824	4.18985e-20	3.39532e-19	N-terminal region of micro-spherule protein	FHA,MCRS_N	105.712	149.55	115.632	33.3607	30.6187	21.8473	24.9733	26.738	26.6117	107.7	114.995	107.735
BOKJ_1227000.1	WtHm	WtMl	2.07722	4.88133	3.09462e-14	1.90998e-13			44.1802	60.6879	55.041	13.4036	14.8707	11.8614	8.46798	10.6378	8.41276	59.0907	57.1245	54.9336
BOKJ_0578600.1	WtHm	WtMl	2.07591	5.65468	9.85611e-18	7.16017e-17	Belongs to the peptidase C1 family	Peptidase_C1	179.542	181.692	146.671	54.3637	13.7493	40.6408	83.9189	72.1665	85.2667	145.268	164.259	138.497
BOKJ_1293400.1	WtHm	WtMl	2.0756	5.45388	4.93245e-12	2.67997e-11	Heme-dependent dioxygenase that catalyzes the oxidative cleavage of the L-tryptophan (L-Trp) pyrrole ring and converts L- tryptophan to N-formyl-L-kynurenine. Catalyzes the oxidative cleavage of the indole moiety	Trp_dioxygenase	48.7851	73.3028	64.4412	12.8189	21.5209	18.1161	58.7842	58.4705	53.2692	17.7593	16.4237	27.7326
BOKJ_0334100.1	WtHm	WtMl	2.07473	5.78021	4.72269e-13	2.71533e-12	Belongs to the UDP-glycosyltransferase family	UDPGT	71.9463	101.083	80.2175	17.091	16.7956	30.0934	10.8246	20.7153	11.2089	72.3063	71.6921	65.0901
BOKJ_0780600.1	WtHm	WtMl	2.07305	5.68484	3.88332e-07	1.46038e-06			60.6077	221.473	168.434	28.8283	66.9517	73.2862	78.5095	74.1094	108.777	16.9612	19.0957	11.0034
BOKJ_0836700.1	WtHm	WtMl	2.07209	5.78232	3.08271e-16	2.07813e-15	Abl-interactor HHR	Abi_HHR,SH3_9	113.945	138.387	122.007	25.4075	31.3096	30.181	37.0433	39.2836	37.6365	127.785	136.502	120.957
BOKJ_0226200.1	WtHm	WtMl	2.06943	5.71421	7.49338e-19	5.7409e-18	DNA-directed DNA polymerase activity	CBFD_NFYB_HMF	124.484	169.106	140.57	45.0661	40.7181	26.1663	37.5726	38.3281	36.0768	166.438	176.215	157.249
BOKJ_0276700.1	WtHm	WtMl	2.06877	6.67055	8.48793e-22	7.39773e-21	Src homology 2 domains	SH2,SH3_1	171.459	263.173	222.74	46.4206	62.4937	47.0823	64.6137	67.1875	64.3908	276.937	296.104	278.11
BOKJ_0565500.1	WtHm	WtMl	2.06522	5.89445	1.64322e-16	1.12493e-15			68.9882	91.1641	70.0772	23.1576	19.263	15.7664	20.8977	20.0125	20.0227	84.0842	89.5755	81.0231
BOKJ_1164200.1	WtHm	WtMl	2.06497	6.48605	2.34204e-18	1.75831e-17	DNA binding	-	137.172	170.063	159.727	46.8445	34.0411	29.3613	39.7218	41.7816	41.5345	201.098	194.165	176.082
BOKJ_0359400.1	WtHm	WtMl	2.06416	2.17582	0.00137567	0.00322198	-	-	35.1584	48.7369	39.8945	3.92838	12.1199	5.76885	18.2544	14.4161	19.1392	49.2832	58.4499	48.0149
BOKJ_1376300.1	WtHm	WtMl	2.06318	5.1721	1.91124e-13	1.12399e-12			21.2227	28.6309	21.6661	6.40206	5.18588	8.23814	6.21676	6.76534	7.11342	15.7841	15.3038	15.1942
BOKJ_1016800.1	WtHm	WtMl	2.06212	7.12588	2.80097e-15	1.80826e-14	mRNA, complete cds	-	67.8719	71.5658	45.5303	14.7472	19.43	13.2791	18.1255	21.287	20.2178	76.9266	73.2066	69.3882
BOKJ_0154100.1	WtHm	WtMl	2.06131	6.00287	2.8041e-21	2.38503e-20	DNA polymerase alpha/epsilon subunit B	DNA_pol_E_B	88.2786	110.015	91.6867	23.391	33.6722	19.993	32.4192	33.9817	38.3322	114.553	126.069	115.527
BOKJ_1395800.1	WtHm	WtMl	2.06128	6.31342	5.80279e-22	5.09343e-21	Nicastrin	Nicastrin	67.7284	85.3323	71.7789	13.8898	22.4668	20.0417	19.9141	23.2804	20.6028	88.156	95.1094	88.4779
BOKJ_0027300.1	WtHm	WtMl	2.06072	5.45239	2.76925e-18	2.07274e-17	Rab subfamily of small GTPases	Ras	164.957	205.76	187.741	65.0171	40.0873	40.3714	32.8181	30.9243	31.9766	174.218	188.041	170.576
BOKJ_0043600.1	WtHm	WtMl	2.05966	6.20834	4.07708e-08	1.6784e-07	Patched family	Patched	25.9227	96.7063	53.9311	10.4751	19.1986	14.8263	33.3337	26.0214	37.2327	11.6742	11.6228	12.7274
BOKJ_0756200.1	WtHm	WtMl	2.05882	6.63649	1.27913e-06	4.54992e-06			692.944	587.705	1003.31	46.0954	238.601	131.543	158.71	349.578	179.836	215.988	73.0725	219.39
BOKJ_0610400.1	WtHm	WtMl	2.05761	6.3513	1.63053e-13	9.63496e-13	Regulator of G protein signalling domain	RGS	66.2293	54.886	37.4036	15.9817	10.164	17.8803	18.0323	21.5037	20.6922	50.127	47.8921	46.2626
BOKJ_0669500.1	WtHm	WtMl	2.05389	6.75893	1.70534e-16	1.16681e-15	c4 zinc finger in nuclear hormone receptors	Hormone_recep,zf-C4	119.988	133.405	94.1432	21.6002	31.1436	34.4859	17.3259	20.5862	19.8648	93.8073	90.7703	85.7371
BOKJ_0470900.1	WtHm	WtMl	2.05177	5.97213	4.95305e-12	2.68998e-11	transcription of nearly all RNA polymerase II-dependent genes. Mediator functions as a bridge to convey information from gene-specific regulatory proteins to the basal RNA polymerase II transcription machinery. Mediator is recruited to promoters by direct interactions with regulatory proteins and serves as a scaffold for the assembly of a functional preinitiation complex with RNA polymerase II an…	Med23	35.1504	31.7096	22.069	6.32187	9.0125	5.07199	7.73658	8.87643	8.07676	45.8004	45.57	44.1267
BOKJ_0653300.1	WtHm	WtMl	2.05032	5.82921	3.20382e-20	2.61515e-19	mRNA transport	-	134.925	152.419	122.316	30.19	38.0033	41.7038	33.3643	32.5203	36.9165	139.596	150.719	140.525
BOKJ_0526800.1	WtHm	WtMl	2.05008	6.55714	1.49029e-20	1.23276e-19			66.0332	89.2101	78.3704	19.4508	21.3026	18.3679	25.7956	25.2242	27.1929	90.3401	96.0022	89.3626
BOKJ_1101700.1	WtHm	WtMl	2.04996	4.66265	1.23712e-10	6.19564e-10	Component of the Mediator complex, a coactivator involved in the regulated transcription of nearly all RNA polymerase II-dependent genes. Mediator functions as a bridge to convey information from gene-specific regulatory proteins to the basal RNA polymerase II transcription machinery. Mediator is recruited to promoters by direct interactions with regulatory proteins and serves as a scaffold for t…	Med22	112.497	189.607	244.841	32.4137	33.3436	61.7094	56.6933	57.6783	48.8785	189.693	202.792	184.19
BOKJ_0398400.1	WtHm	WtMl	2.0489	2.99256	0.000260785	0.000687302	glucuronyl-galactosyl-proteoglycan 4-alpha-N-acetylglucosaminyltransferase activity	Glyco_transf_64	15.9687	17.5168	13.2019	4.7889	2.42452	12.9953	9.21052	12.3187	9.87627	27.1112	28.6715	26.1595
BOKJ_0736700.1	WtHm	WtMl	2.04819	9.39038	0.00354009	0.00765274	mRNA, complete cds	Col_cuticle_N,Collagen	2063.1	213.043	608.352	64.6438	447.014	360.643	511.842	556.681	477.787	192.068	110.421	148.826
BOKJ_0824300.1	WtHm	WtMl	2.04651	5.93844	3.6461e-20	2.9644e-19	DNA polymerase family B	DNA_pol_B,DNA_pol_B_exo1	27.8135	30.8329	25.9348	7.05802	7.93966	5.64737	6.02803	7.8371	6.94202	33.4167	32.2099	30.5425
BOKJ_1316100.1	WtHm	WtMl	2.04592	7.35215	1.44462e-19	1.14439e-18	Prenyltransferase and squalene oxidase repeat	Prenyltrans	307.01	361.812	285.816	77.9043	63.4737	85.6956	84.7441	85.4169	92.455	333.466	346.611	322.216
BOKJ_0506400.1	WtHm	WtMl	2.04587	7.06545	2.28993e-20	1.88036e-19	PhoX homologous domain, present in p47phox and p40phox.	PX	641.659	741.26	607.311	146.328	205.873	140.976	155.733	180.221	157.328	676.052	725.501	645.766
BOKJ_0287200.1	WtHm	WtMl	2.0455	6.84912	2.1394e-20	1.76027e-19	Belongs to the PI3 PI4-kinase family	C2,PI3Ka,PI3_PI4_kinase,PX	69.5828	72.5443	54.3079	14.0738	18.3132	16.4901	13.956	16.8321	14.4221	68.2427	72.6813	71.56
BOKJ_1066200.1	WtHm	WtMl	2.04261	4.81101	2.96348e-12	1.63097e-11	-	-	61.4494	59.8359	37.97	16.6571	19.0853	13.3133	18.6789	19.0109	22.2084	49.7433	62.0205	60.7381
BOKJ_1311900.1	WtHm	WtMl	2.04068	2.84924	6.60577e-05	0.000190299	Haloacid dehalogenase-like hydrolase	Hydrolase_like	84.6716	73.8343	44.7483	57.1129	39.9618	14.6122	57.8659	59.1342	62.8558	318.646	295.626	279.779
BOKJ_0069800.1	WtHm	WtMl	2.03941	4.17429	3.68331e-08	1.5234e-07	Leucine Rich repeats (2 copies)	LRR_4	59.8204	83.8216	85.4199	15.5529	12.5413	29.0284	18.3933	20.1647	20.2745	77.4828	94.1666	77.2046
BOKJ_0638200.1	WtHm	WtMl	2.03839	6.96945	1.72779e-19	1.36434e-18	Belongs to the adaptor complexes medium subunit family	Adap_comp_sub,Clat_adaptor_s	170.784	229.636	208.64	50.7231	43.117	59.3869	55.5819	64.3133	57.3132	186.137	187.136	169.143
BOKJ_1417900.1	WtHm	WtMl	2.03773	10.2689	7.91224e-17	5.48351e-16	PPIases accelerate the folding of proteins. It catalyzes the cis-trans isomerization of proline imidic peptide bonds in oligopeptides	Pro_isomerase	7812.2	7453.45	6599.39	1708.87	2026.3	2284.47	1703.92	1671.73	1887.24	3419.33	3516.85	3297.01
BOKJ_1123200.1	WtHm	WtMl	2.03755	5.37531	1.98821e-16	1.35286e-15	N2227	N2227	64.713	80.0083	76.5923	15.6989	17.3938	19.6584	19.6368	22.1803	21.9363	88.5793	97.3272	90.3374
BOKJ_0184400.1	WtHm	WtMl	2.03588	10.945	8.48327e-13	4.78613e-12	Phosphoenolpyruvate carboxykinase N-terminal domain	PEPCK_C,PEPCK_N	2216.37	1487.23	1262.82	365.082	535.935	456.621	479.728	517.951	480.066	1244.52	1178.77	1180.16
BOKJ_0069900.1	WtHm	WtMl	2.03535	5.98612	1.02725e-20	8.52592e-20	Belongs to the MYST (SAS MOZ) family	MOZ_SAS	58.7553	73.3858	57.3472	18.3816	12.7733	14.8992	17.9757	20.6453	19.3121	66.3079	65.0474	59.7227
BOKJ_0685900.1	WtHm	WtMl	2.03489	6.25144	1.0187e-16	7.01672e-16	Claspin isoform	-	82.2971	90.869	61.3689	25.9145	20.2451	16.4306	22.993	25.7943	25.6499	97.0937	86.1381	82.8163
BOKJ_1027200.1	WtHm	WtMl	2.03448	6.60263	3.8429e-21	3.24845e-20			176.564	233.146	192.345	56.6324	55.2122	42.1438	60.9805	57.7644	65.8921	230.329	234.478	221.218
BOKJ_0888500.1	WtHm	WtMl	2.03304	6.51999	3.18986e-15	2.05395e-14	Belongs to the small GTPase superfamily. Rho family	Ras	328.351	358.258	301.429	122.251	47.1987	73.6963	78.2485	89.5924	81.5215	217.182	229.029	216.351
BOKJ_0363800.1	WtHm	WtMl	2.0316	6.7057	1.33368e-10	6.67108e-10	Peptidase family M13	Peptidase_M13,Peptidase_M13_N	41.4176	31.0275	32.9674	4.80448	9.53488	13.8291	65.5201	53.66	67.0676	17.5045	17.4686	19.5864
BOKJ_0980700.1	WtHm	WtMl	2.02951	6.21913	2.03709e-21	1.73984e-20			208.735	235.16	204.229	52.6679	34.7327	49.3059	64.8261	72.4553	66.9592	303.987	317.515	288.004
BOKJ_1194000.1	WtHm	WtMl	2.02878	4.95013	5.36155e-12	2.908e-11	Dcp2, box A domain	NUDIX	33.6323	36.1945	25.1034	14.508	13.1667	12.3054	17.7119	17.8628	16.4391	60.0332	58.7781	58.5581
BOKJ_1424900.1	WtHm	WtMl	2.02866	4.15761	1.75999e-10	8.72226e-10			62.2163	119.05	87.5151	45.4239	12.2211	27.0045	25.261	29.385	32.8933	120.49	145.126	129.856
BOKJ_0177300.1	WtHm	WtMl	2.02703	5.31336	7.47958e-17	5.20704e-16			53.2871	69.0668	66.3101	17.2519	14.7878	12.9333	20.0024	19.8169	21.3651	65.6362	69.9055	64.3022
BOKJ_0805800.1	WtHm	WtMl	2.02575	7.33206	4.1523e-05	0.000122682	Succinyl-CoA synthetase functions in the citric acid cycle (TCA), coupling the hydrolysis of succinyl-CoA to the synthesis of either ATP or GTP and thus represents the only step of substrate-level phosphorylation in the TCA. The alpha subunit of the enzyme binds the substrates coenzyme A and phosphate, while succinate binding and specificity for either ATP or GTP is provided by different beta sub…	CoA_binding,Ligase_CoA	134.863	389.389	334.442	25.7654	130.08	64.3419	201.66	163.471	233.574	5.16819	6.03354	4.91753
BOKJ_0986800.1	WtHm	WtMl	2.0245	3.29397	2.20132e-07	8.4666e-07	proton-transporting ATPase activity, rotational mechanism	ATP_synt_H	226.53	220.711	125.739	31.1772	99.174	42.3235	82.574	69.6751	63.5785	293.341	292.988	279.885
BOKJ_0356300.1	WtHm	WtMl	2.02338	5.4382	2.98895e-07	1.13545e-06	aspartic-type endopeptidase activity	Asp	77.9677	52.0203	83.6343	17.6489	27.3684	6.78102	64.4977	61.1209	47.9922	13.601	11.6447	7.65711
BOKJ_0467600.1	WtHm	WtMl	2.02321	6.93737	5.01165e-19	3.87806e-18	SNF2 family N-terminal domain	DUF3535,HEAT,Helicase_C,SNF2_N	61.2212	70.9891	50.4854	12.7178	17.3714	14.6953	17.079	18.1163	19.0177	64.0226	65.5238	61.1815
BOKJ_0567500.1	WtHm	WtMl	2.01747	5.64146	5.27026e-18	3.88584e-17	Deoxycytidyl transferase involved in DNA repair. Transfers a dCMP residue from dCTP to the 3'-end of a DNA primer in a template-dependent reaction. May assist in the first step in the bypass of abasic lesions by the insertion of a nucleotide opposite the lesion. Required for normal induction of mutations by physical and chemical agents	IMS,IMS_C	39.2164	53.8908	38.927	10.3888	10.5381	10.2326	12.3129	13.5949	12.9598	48.3083	52.9828	49.8469
BOKJ_0112200.1	WtHm	WtMl	2.01587	5.45217	2.18785e-12	1.20949e-11	Family with sequence similarity 208 member B	DUF3715	37.8547	23.2985	19.7452	7.0758	7.40131	6.6108	9.92168	11.1669	10.4179	27.7348	29.3572	28.8916
BOKJ_0077400.1	WtHm	WtMl	2.00868	4.93766	1.17181e-14	7.38362e-14	'de novo' posttranslational protein folding	Torsin	61.0311	71.4393	71.3912	18.8574	14.5151	13.9611	22.0345	18.5059	21.5812	66.8243	81.0575	76.5917
BOKJ_1033500.1	WtHm	WtMl	2.00852	3.66971	9.15003e-09	3.97477e-08	zinc finger	zf-CCHC_3	56.6364	69.9529	76.4369	23.2445	17.65	14.7722	24.9635	24.4144	26.041	71.8424	76.1603	61.4016
BOKJ_1388600.1	WtHm	WtMl	2.0076	5.60003	1.28467e-17	9.27278e-17			98.2881	149.42	123.213	28.4907	18.8404	35.9483	32.3852	32.6655	43.1997	145.652	163.361	150.227
BOKJ_0047400.1	WtHm	WtMl	2.00724	6.93631	1.71791e-20	1.4163e-19	jmjN domain	JmjC,JmjN	105.377	109.793	90.0798	31.8688	23.7959	25.15	39.9755	42.8402	43.4056	126.123	127.187	121.679
BOKJ_1306700.1	WtHm	WtMl	2.00635	7.37154	2.00315e-18	1.50939e-17	positive regulation of neuromuscular junction development	P_proprotein,Peptidase_S8,S8_pro-domain	63.7221	59.8207	46.5729	15.553	16.6674	16.6777	15.7243	17.5597	16.3712	52.8127	52.9643	49.6971
BOKJ_0203700.1	WtHm	WtMl	2.00342	5.35685	5.46643e-13	3.12838e-12	Protein tyrosine kinase	PBD,Pkinase	78.0893	90.853	71.2803	30.3417	14.7031	15.8688	25.9089	25.5501	23.1505	87.6131	100.273	89.1498
BOKJ_0464700.1	WtHm	WtMl	2.00334	8.63492	1.49898e-17	1.07819e-16	TB2/DP1, HVA22 family	TB2_DP1_HVA22	3130.7	3105.02	2462.69	722.03	677.256	648.108	506.44	539.535	511.44	1843.22	1773.59	1648.97
BOKJ_0681800.1	WtHm	WtMl	2.00316	7.08076	1.60021e-20	1.32103e-19	plexin domain-containing protein	-	265.518	289.437	249.524	72.2649	74.7328	59.2914	66.4213	82.8111	74.2395	275.88	279.692	261.518
BOKJ_0492900.1	WtHm	WtMl	2.00271	6.182	2.95719e-18	2.20806e-17			147.518	168.292	140.11	43.0176	30.6156	50.5916	39.6619	42.9584	42.1651	140.436	161.239	144.825
BOKJ_1282200.1	WtHm	WtMl	-15.1992	7.4096	1.80472e-125	8.25491e-123	Belongs to the CRISP family	CAP	0	0	0	327.941	664.779	545.126	1088.66	1033.17	883.781	0.30648	0.466641	2.75067
BOKJ_0780800.1	WtHm	WtMl	-14.1364	11.0833	2.71142e-215	2.51415e-211			0.0810833	0.0877518	0.130715	1666.63	1970.29	2294.31	1964.53	2285.92	1864	0.62872	1.11279	7.14037
BOKJ_0995300.1	WtHm	WtMl	-13.2414	5.45433	2.43908e-89	3.10543e-87			0	0	0	308.928	588.8	642.916	811.71	787.472	660.24	0.245644	0.279404	2.7943
BOKJ_0559200.1	WtHm	WtMl	-13.1441	5.35721	6.5591e-63	2.41806e-61			0	0	0	87.0331	204.402	262.202	232.84	373.264	245.288	0.147369	0.222139	2.11813
BOKJ_0462100.1	WtHm	WtMl	-13.0939	7.91774	3.19303e-161	4.92924e-158			0	0	0	1465.18	1951.19	2051.69	1256.28	1196.37	1124.55	0.928489	1.14776	3.47332
BOKJ_0152000.1	WtHm	WtMl	-12.8137	5.02767	8.29197e-71	4.3951e-69			0	0	0	304.741	436.524	487.132	596.989	625.614	590.76	1.153	0.650964	0.932173
BOKJ_0023800.1	WtHm	WtMl	-12.6659	4.88059	1.65308e-86	1.80669e-84			0	0	0	776.646	1004.45	830.856	1143.11	1090.86	1025.3	0.371455	0.8523	1.63971
BOKJ_0784500.1	WtHm	WtMl	-12.6052	4.82009	2.16732e-82	2.02776e-80			0	0	0	248.046	353.016	332.205	416.473	384.939	327.091	0.693631	0	1.53363
BOKJ_0827800.1	WtHm	WtMl	-12.4907	6.53608	2.44812e-128	1.16286e-125	Belongs to the peptidase C1 family	Inhibitor_I29	0	0	0	1039.07	1589.48	1510.31	674.401	713.664	617.571	0.493115	0.558663	1.94144
BOKJ_1410000.1	WtHm	WtMl	-12.4719	7.29638	5.65078e-159	7.75413e-156	-	-	1.92127	0	0	3758.94	2768.39	3393.68	3251.3	3208.51	3022.47	2.40897	0.921338	9.20271
BOKJ_0768500.1	WtHm	WtMl	-12.404	4.61944	5.90336e-55	1.63835e-53			0	0	0	117.211	245.217	181.195	520.464	482.53	441.766	0.111257	0.126251	1.44893
BOKJ_0784200.1	WtHm	WtMl	-12.3947	4.61038	1.45559e-67	6.65799e-66			0	0	0	196.899	219.096	298.299	615.005	623.762	509.748	0.285804	0.819147	1.74501
BOKJ_0619200.1	WtHm	WtMl	-12.3372	4.55314	9.87995e-66	4.10833e-64	Copper type II ascorbate-dependent monooxygenase, C-terminal domain	Cu2_monoox_C,Cu2_monooxygen	0	0	0	54.8273	82.1887	99.8033	112.139	104.581	94.7464	0.138409	0.156772	0.249837
BOKJ_0379800.1	WtHm	WtMl	-12.3276	4.54346	2.78321e-58	8.72403e-57			0	0	0	31.4628	65.3985	68.1767	101.021	103.898	89.7078	0	0.0413174	0.315178
BOKJ_1007400.1	WtHm	WtMl	-12.3135	9.39266	5.41609e-165	1.11481e-161			0.106192	0	0.146061	342.867	486.235	439.38	263.523	325.518	264.834	0.210775	0.171831	1.13193
BOKJ_0023900.1	WtHm	WtMl	-12.3077	4.52387	1.24247e-73	7.63409e-72			0	0	0	816.453	888.444	857.747	441.774	405.155	393.26	0	0	0.868228
BOKJ_0768600.1	WtHm	WtMl	-12.2932	4.50934	9.70246e-64	3.70976e-62			0	0	0	186.552	352.997	310.634	256.958	229.619	243.482	0	0.343566	0.491618
BOKJ_1150100.1	WtHm	WtMl	-12.2815	4.49788	1.20881e-72	7.21195e-71			0	0	0	345.249	371.26	508.753	2046.24	1936.53	1695.62	0	0.562542	5.93022
BOKJ_0788700.1	WtHm	WtMl	-12.2492	4.46539	3.69449e-54	9.96222e-53			0	0	0	57.6007	117.399	127.687	417.215	412.693	363.533	0	0.241801	1.303
BOKJ_1451500.1	WtHm	WtMl	-12.1653	4.38209	3.84413e-61	1.33732e-59			0	0	0	1071.92	1064.77	1538.75	1959.01	1867.26	1646.93	0	1.0982	12.4775
BOKJ_0558600.1	WtHm	WtMl	-12.1352	6.18265	8.60431e-79	6.64145e-77			0	0	0.18868	173.228	422.167	420.368	1974.16	2015.11	1813.47	0.472143	0.649945	6.66169
BOKJ_1309300.1	WtHm	WtMl	-11.7035	3.92295	2.02186e-42	3.63993e-41	metalloendopeptidase activity. It is involved in the biological process described with proteolysis	-	0	0	0	15.3755	34.3542	35.879	112.482	120.098	93.87	0	0.145798	0.415976
BOKJ_0784100.1	WtHm	WtMl	-11.6918	3.9113	6.40628e-49	1.42811e-47			0	0	0	87.6356	201.253	98.5034	218.016	224.981	190.352	0.152264	0	2.63269
BOKJ_0781100.1	WtHm	WtMl	-11.6458	8.7246	6.42116e-179	1.98253e-175			0.0529298	0.0976882	0.042988	253.009	272.399	303.731	275.846	328.849	284.346	0.210105	0.275863	1.29371
BOKJ_0558800.1	WtHm	WtMl	-11.6298	6.95823	2.31387e-105	6.21224e-103			0.298533	0.326116	0	337.305	582.021	707.899	2144.12	2082.69	1981.86	0.93421	1.78249	7.23043
BOKJ_0768200.1	WtHm	WtMl	-11.6085	3.82855	3.95792e-46	8.05276e-45			0	0	0	149.793	188.705	193.158	255.194	247.062	219.414	0.151772	0	0.981269
BOKJ_0897600.1	WtHm	WtMl	-11.5685	3.78938	1.72581e-49	3.91796e-48			0	0	0	165.454	114.89	195.923	130.503	125.187	116.442	0.262856	0.298438	1.00033
BOKJ_0538100.1	WtHm	WtMl	-11.5224	3.74309	5.41901e-41	9.28221e-40			0	0	0	183.415	315.42	393.4	472.332	478.779	384.874	0.496864	0	1.37353
BOKJ_0768700.1	WtHm	WtMl	-11.5203	3.74132	1.54258e-49	3.51492e-48			0	0	0	112.908	165.605	138.428	254.551	244.906	210.477	0	0	0.939694
BOKJ_1287600.1	WtHm	WtMl	-11.4792	5.52518	7.04958e-114	2.17656e-111	N-terminal half of MaoC dehydratase	MaoC_dehydratas	0.131866	0	0	181.073	209.213	149.788	2.11447	2.96308	1.34461	0.180076	0.153456	0.0978068
BOKJ_0558900.1	WtHm	WtMl	-11.4319	3.65249	5.62943e-31	6.72374e-30			0	0	0	17.9412	79.3237	65.3943	696.748	510.217	627.099	0.261634	0.357804	2.45271
BOKJ_0768900.1	WtHm	WtMl	-11.4018	3.62377	4.94539e-44	9.25387e-43			0	0	0	78.0371	74.2689	153.299	164.55	173.361	121.951	0	0	1.95173
BOKJ_0856600.1	WtHm	WtMl	-11.1281	3.34914	5.89175e-13	3.36391e-12			0	0	0	59.6329	302.373	13.6657	0.532936	8.10418	1.02227	0	0.249941	0.242145
BOKJ_1223300.1	WtHm	WtMl	-11.0191	8.93502	1.31331e-169	3.24387e-166	Serpentine type 7TM GPCR chemoreceptor Srd	7TM_GPCR_Srd	0.996945	0.491814	0.38828	1473.15	1847.57	1881.74	3236.07	3063.4	2696.17	1.14183	1.56677	13.9414
BOKJ_0042800.1	WtHm	WtMl	-10.9395	3.16659	1.70216e-37	2.57303e-36	monooxygenase activity	p450	0	0	0	21.6809	22.2292	18.142	0.10518	0.0570361	0.0690714	0.028584	0.0642101	0
BOKJ_1153700.1	WtHm	WtMl	-10.5788	2.81132	4.5977e-31	5.51278e-30			0	0	0	590.174	1087.97	647.288	357.694	416.121	326.086	0	0	0
BOKJ_0023700.1	WtHm	WtMl	-10.5574	6.8051	1.54087e-150	1.58581e-147			0	4.16525	0	2475.6	3363.13	3248.05	3051.14	2764.19	2765.01	4.2872	7.42401	9.2644
BOKJ_0795500.1	WtHm	WtMl	-10.4856	2.72007	2.28768e-28	2.53162e-27	ATPase activity, coupled to transmembrane movement of substances	-	0	0	0	12.9867	9.97162	13.8581	15.8369	8.64299	15.7017	0.0362333	0	0
BOKJ_0669800.1	WtHm	WtMl	-10.4332	6.88866	2.29996e-139	1.89363e-136			0.101973	0.223996	0.119235	237.793	286.657	391.962	476.533	479.575	424.651	0.104828	0.473448	1.27193
BOKJ_0784700.1	WtHm	WtMl	-10.4217	2.65545	3.41726e-26	3.51108e-25			0	0	0	25.3335	55.6975	28.2388	230.723	221.133	177.034	0	0.573175	1.10684
BOKJ_0581900.1	WtHm	WtMl	-10.2912	2.52854	1.87479e-25	1.87631e-24			0	0	0	26.1953	29.154	19.7833	59.3946	57.4814	64.4546	0	0	0.412802
BOKJ_0570200.1	WtHm	WtMl	-10.2449	10.7079	4.9831e-105	1.30939e-102	N,N-dimethylaniline monooxygenase activity	FMO-like	1.69431	3.31856	0.770394	3000.95	2351.3	2696.83	444.387	551.573	450.145	3.17375	1.10157	2.72772
BOKJ_0575200.1	WtHm	WtMl	-10.161	4.21155	7.17799e-57	2.12586e-55	Rieske [2Fe-2S] domain	-	0	0	0	147.33	156.6	216.643	1024.94	972.999	866.143	0.157924	0.180034	2.77056
BOKJ_0952200.1	WtHm	WtMl	-10.096	2.33756	2.40419e-23	2.2241e-22			0	0	0	11.5071	26.5078	27.2874	47.1897	46.2391	51.6575	0	0.0761891	0.0720868
BOKJ_0174500.1	WtHm	WtMl	-10.0714	5.78003	3.57108e-133	2.10014e-130			0	0	0	472.854	468.318	393.851	86.7384	108.678	82.3016	0	0	0.639441
BOKJ_0714800.1	WtHm	WtMl	-10.0002	5.33565	5.32873e-92	8.33035e-90	SCP / Tpx-1 / Ag5 / PR-1 / Sc7 family of extracellular domains.	CAP	0	0.617776	0	211.473	177.301	280.155	118.298	126.621	103.178	0.124881	0.357518	0.690075
BOKJ_1233900.1	WtHm	WtMl	-9.91672	5.2553	2.72655e-92	4.37311e-90			0	0	0	234.923	347.708	220.051	912.14	883	722.512	0.96783	0.691841	4.49522
BOKJ_0763900.1	WtHm	WtMl	-9.84217	3.89637	1.41954e-28	1.58654e-27			0	0.177977	0	23.3304	111.188	62.4645	220.623	261.439	178.345	0	0.420099	0.798091
BOKJ_0998700.1	WtHm	WtMl	-9.83679	2.08474	2.1427e-18	1.61257e-17	aspartic-type endopeptidase activity	Asp	0	0	0	16.7342	14.6184	16.9279	0.372127	0.0503246	0.121367	0	0	0.0543239
BOKJ_0458400.1	WtHm	WtMl	-9.70265	1.95316	2.56266e-18	1.92161e-17			0	0	0	117.447	326.593	114.629	183.309	168.172	172.013	1.36341	1.01882	0.482424
BOKJ_1295300.1	WtHm	WtMl	-9.68481	6.48986	1.26858e-105	3.56069e-103			0.026576	0.0093773	0.0497769	17.5557	32.7387	25.9111	127.946	137.321	108.199	0.118579	0.155486	0.592003
BOKJ_1277500.1	WtHm	WtMl	-9.65577	1.91091	5.55046e-18	4.08998e-17			0	0	0	0	8.35191	116.969	205.863	201.001	170.071	0	0	0
BOKJ_0857600.1	WtHm	WtMl	-9.65448	1.90913	2.18442e-18	1.64297e-17			0	0	0	95.712	52.2862	119.647	58.6802	41.3717	41.6569	0	0.542858	0.519997
BOKJ_0386900.1	WtHm	WtMl	-9.55675	5.81106	6.45584e-89	8.05349e-87	Belongs to the peptidase C1 family	Inhibitor_I29,Peptidase_C1	0	0.189932	0.404997	87.7664	139.573	153.22	470.854	459.986	381.134	0.305003	0.55337	2.15007
BOKJ_0754600.1	WtHm	WtMl	-9.51209	4.84633	1.36198e-81	1.19294e-79	biological adhesion	TIL	0	0	0	119.46	182.73	168.181	110.792	142.916	119.147	0.210653	0.11903	0.675092
BOKJ_0537900.1	WtHm	WtMl	-9.45119	1.70526	5.89433e-13	3.36391e-12			0	0	0	3.2742	82.3343	36.4083	135.24	132.869	98.3658	0	0	0.676149
BOKJ_0321400.1	WtHm	WtMl	-9.44939	1.70685	2.99551e-14	1.84973e-13			0	0	0	0	0	13.2066	14.1434	19.5554	20.9711	0	0	0
BOKJ_0897500.1	WtHm	WtMl	-9.378	1.63594	1.22958e-13	7.32883e-13			0	0	0	6.66391	18.5808	12.1382	27.0686	33.1139	26.2775	0.0577101	0	0.185638
BOKJ_0331000.1	WtHm	WtMl	-9.22292	4.55985	2.65141e-60	8.97121e-59	metalloendopeptidase activity. It is involved in the biological process described with proteolysis	-	0.0762186	0.0827361	0	29.8904	57.8169	52.1947	93.9307	117.076	86.6411	0.130162	0.0883769	0.706239
BOKJ_0539500.1	WtHm	WtMl	-9.18011	1.44425	6.35675e-12	3.4327e-11			0	0	0	0	0	0	0	0.262904	0.830528	0	0	0
BOKJ_0717500.1	WtHm	WtMl	-9.15022	3.21332	5.48912e-37	8.18728e-36	domain-containing protein	Motile_Sperm	0	0.251284	0	67.2157	59.5488	58.4019	60.8752	49.2873	67.2527	0.146693	0.250249	0.637925
BOKJ_0131900.1	WtHm	WtMl	-9.14203	1.41409	7.2251e-15	4.5853e-14			0	0	0	8.39264	16.7869	7.12577	28.364	22.9335	29.0621	0.0861381	0	0.18844
BOKJ_0402700.1	WtHm	WtMl	-9.08309	1.35482	1.6833e-12	9.37274e-12			0	0	0	0	25.4639	0	60.761	70.4216	62.2871	0	0	0.592662
BOKJ_0196400.1	WtHm	WtMl	-9.06281	3.1216	8.95623e-30	1.03277e-28			0.088045	0	0	16.0093	37.7507	21.8826	34.5687	37.8131	31.7682	0.126659	0.0356529	0.27193
BOKJ_0942900.1	WtHm	WtMl	-9.05837	1.3409	1.59323e-12	8.87922e-12			0	0	0	43.0647	0	27.2869	32.5157	30.2577	33.0267	0.219626	0.249565	0.23819
BOKJ_0575400.1	WtHm	WtMl	-9.04341	5.84957	4.57785e-122	1.88455e-119			0	1.92388	3.06338	780.468	776.227	560.433	574.355	551.89	520.842	2.92117	2.57213	1.98461
BOKJ_1396900.1	WtHm	WtMl	-9.03144	1.30541	8.68338e-13	4.89009e-12	Lecithin:cholesterol acyltransferase	LCAT	0	0	0	0.845083	8.28749	8.46581	12.4921	15.6425	9.09191	0	0	0.0365076
BOKJ_0864900.1	WtHm	WtMl	-9.02759	3.08808	1.29804e-25	1.30863e-24			0	0	0	62.453	182.77	6.57086	409.103	415.268	360.744	0.585563	0	1.24675
BOKJ_1209500.1	WtHm	WtMl	-9.02498	5.27753	8.1147e-85	8.28236e-83	metalloendopeptidase activity. It is involved in the biological process described with proteolysis	-	0.0652024	0.211876	0.149113	51.1796	77.1724	73.689	208.215	227.924	166.119	0.131564	0.173154	1.26415
BOKJ_1283100.1	WtHm	WtMl	-8.87505	2.93887	2.76717e-31	3.34389e-30			0.152148	0	0	24.8251	14.7385	19.1012	74.1829	73.0307	70.143	0.150865	0.226833	0.0539198
BOKJ_0584100.1	WtHm	WtMl	-8.85657	1.1397	2.79813e-12	1.54272e-11	ionotropic glutamate receptor activity	-	0	0	0	6.76054	10.1896	8.30999	1.84826	1.88449	2.99551	0.0577161	0.1977	0.126674
BOKJ_0623900.1	WtHm	WtMl	-8.78187	4.79454	2.04714e-51	5.00638e-50			0.120533	0	0.553216	54.2829	132.377	89.6073	126.641	143.349	108.415	0.166025	0.140824	0.493918
BOKJ_0854100.1	WtHm	WtMl	-8.76203	1.0466	1.97525e-10	9.75774e-10			0	0	0	0	0	16.6727	97.0114	75.0043	82.5269	0	0.705804	0
BOKJ_0558400.1	WtHm	WtMl	-8.75214	4.46763	7.16449e-63	2.63338e-61			0.243324	0	0.83657	92.6251	130.152	97.8723	106.079	92.1138	116.669	0	0.0848749	1.04806
BOKJ_0559100.1	WtHm	WtMl	-8.74108	3.58706	2.22242e-34	2.99966e-33			0	0	0	60.6291	77.9539	58.2793	260.732	260.666	238.111	0.37206	0.168343	1.04554
BOKJ_0313900.1	WtHm	WtMl	-8.54075	2.61023	1.21039e-21	1.04607e-20	mRNA, complete cds	Branch	0.113762	0	0	19.4917	7.31557	21.7712	28.2662	23.2805	27.2593	0.111416	0.292385	0.315991
BOKJ_1168800.1	WtHm	WtMl	-8.53253	0.843826	1.51342e-11	8.03559e-11	Dynein light chain type 1	Dynein_light	0	0	0	24.4596	29.2892	70.9037	52.6155	44.1504	44.7724	0	1.52207	0
BOKJ_0558700.1	WtHm	WtMl	-8.50773	6.91582	2.27539e-72	1.33814e-70			1.22947	0.855883	2.56497	309.756	621.33	787.626	2326.33	2243.31	2125.82	1.13331	1.52292	8.83628
BOKJ_0375700.1	WtHm	WtMl	-8.50033	0.79533	9.753e-08	3.87547e-07			0	0	0	5.27519	19.4391	17.2248	35.6765	44.7704	34.4472	0	0	0
BOKJ_0782100.1	WtHm	WtMl	-8.48475	0.797888	4.93697e-11	2.53731e-10			0	0	0	20.7297	0	0	27.1656	27.571	26.7141	0.639809	0	1.04566
BOKJ_0625400.1	WtHm	WtMl	-8.45493	3.30025	2.37323e-35	3.33441e-34			0	2.21904	0	155.331	301.894	194.549	578.064	590.134	412.175	0	0	3.11084
BOKJ_0735600.1	WtHm	WtMl	-8.42622	0.740838	3.28168e-10	1.59625e-09			0	0	0	3.10779	0.87315	1.23751	1.80854	1.0922	1.53585	0.0544964	0.249963	0.0903642
BOKJ_0278900.1	WtHm	WtMl	-8.42381	3.76748	1.57041e-49	3.57174e-48	Belongs to the DHHC palmitoyltransferase family	DHHC	0.200294	0.434133	0	54.8955	42.248	50.4231	46.5368	34.4537	47.8144	0.063307	0.356196	0.0676973
BOKJ_0582100.1	WtHm	WtMl	-8.42281	4.13444	4.44898e-56	1.28376e-54			0.162863	0	0.186298	39.1562	65.4738	62.8526	68.2777	54.3176	68.309	0.0514754	0.174344	0.276513
BOKJ_0452000.1	WtHm	WtMl	-8.38631	3.22435	1.45092e-27	1.55952e-26			0.178521	0	0	27.2898	35.9656	66.5781	112.537	125.956	96.368	0.188604	0.142938	0.618992
BOKJ_1057900.1	WtHm	WtMl	-8.34499	7.52278	1.60843e-134	9.93208e-132			1.73577	2.30931	3.48459	623.354	714.108	764.64	364.293	337.401	358.484	2.89778	3.68252	5.41789
BOKJ_0854700.1	WtHm	WtMl	-8.32607	0.646189	1.64539e-10	8.17401e-10			0	0	0	17.1337	16.9365	13.1315	14.2719	11.0037	14.4535	0	0	0
BOKJ_1209700.1	WtHm	WtMl	-8.32343	3.66271	3.30012e-44	6.22236e-43			0.515166	0	0	160.262	196.427	185.256	161.459	134.669	158.213	0.784202	0.530833	0.336414
BOKJ_0379900.1	WtHm	WtMl	-8.29815	0.613452	5.51271e-08	2.24545e-07			0	0	0	2.41832	8.58004	6.82931	5.21575	12.4798	5.4305	0	0	0
BOKJ_0139200.1	WtHm	WtMl	-8.27912	3.62107	1.68159e-41	2.95415e-40	Phospholipase A2	Phospholip_A2_1	0	0	0	84.0171	60.9616	100.394	78.4352	95.7237	80.0894	0.342147	0	0
BOKJ_0855100.1	WtHm	WtMl	-8.27763	3.62688	2.67022e-44	5.07342e-43			0	0	0.288874	85.137	62.5803	78.1244	96.176	80.2539	98.3235	0	0.101948	0.391211
BOKJ_1412800.1	WtHm	WtMl	-8.21407	4.86352	8.4249e-82	7.48543e-80			0.338208	0.367062	0.191343	139.939	133.501	124.275	120.722	99.2181	124.033	0.162845	0.183006	0.460956
BOKJ_1330900.1	WtHm	WtMl	-8.19315	0.506194	6.99731e-06	2.28979e-05	Belongs to the peptidase C1 family	Inhibitor_I29,Peptidase_C1	0	0	0	0.250489	10.9885	1.86734	4.34819	2.91938	3.42301	0.0694774	0.157771	0
BOKJ_1444000.1	WtHm	WtMl	-8.17064	0.498203	7.7444e-09	3.37604e-08	Galactosyltransferase	Galactosyl_T	0	0	0	1.25017	7.02664	2.83784	7.90743	10.8149	8.18354	0.0411758	0	0.0443926
BOKJ_0250200.1	WtHm	WtMl	-8.16132	6.2214	1.73169e-135	1.1256e-132			1.55651	1.43398	0	472.518	565.237	555.707	567.753	503.997	539.572	3.66381	4.37722	4.00477
BOKJ_0784600.1	WtHm	WtMl	-8.13842	2.98689	1.07133e-19	8.54157e-19			0	0	0	16.0499	48.3845	23.0114	103.777	105.577	78.8225	0	0.307667	0.295159
BOKJ_1225100.1	WtHm	WtMl	-8.11575	3.47036	1.87358e-35	2.64744e-34			0	0.17903	0.386529	62.9646	34.9535	40.1876	46.1653	34.5574	44.5302	0.171651	0.583408	0.124296
BOKJ_1283000.1	WtHm	WtMl	-8.10643	0.44156	1.5486e-07	6.05227e-07			0	0	0	0.910404	2.67085	3.51033	64.9001	57.6103	63.7119	0.110146	0.0622809	0.473959
BOKJ_0780900.1	WtHm	WtMl	-8.09753	6.59771	8.81025e-91	1.29532e-88			0.137252	0.184065	0.438396	58.6414	111.053	108.063	249.011	270.128	205.571	0.357386	0.321571	0.74893
BOKJ_0371000.1	WtHm	WtMl	-8.07266	3.42148	5.37028e-30	6.22167e-29	Belongs to the short-chain dehydrogenases reductases (SDR) family	adh_short	0.136049	0.147693	0.156003	14.0129	36.0265	46.2458	2.39649	2.522	1.55934	0.633031	0.409563	0.78584
BOKJ_1234000.1	WtHm	WtMl	-7.98156	0.311228	9.2214e-05	0.000260307			0	0	0	0	9.86061	0	0.346033	0.964899	0.136466	0	0.129719	0.0612339
BOKJ_0976700.1	WtHm	WtMl	-7.96958	3.98351	5.00112e-53	1.30579e-51			0.228601	0.122748	0	44.5544	40.512	34.282	53.8875	41.9562	52.0508	0.111473	0.335625	0.480035
BOKJ_0021700.1	WtHm	WtMl	-7.96509	0.324499	5.43509e-08	2.21637e-07			0	0	0	83.5637	0	0	242.06	187.113	178.7	2.28078	3.88928	7.49103
BOKJ_0198900.1	WtHm	WtMl	-7.95888	0.31598	2.70967e-09	1.22133e-08			0	0	0	0	0	0	8.69043	5.50953	4.76408	0.19616	0	0.425612
BOKJ_1325700.1	WtHm	WtMl	-7.85759	2.70568	4.48458e-26	4.58102e-25	N-terminal EH-domain containing protein	Dynamin_N	0	0	0	9.33943	39.0047	19.4959	29.308	27.5764	29.9056	0	0	0
BOKJ_0174400.1	WtHm	WtMl	-7.83066	4.47043	1.20146e-59	3.9568e-58			1.66804	0	0	50.6525	113.948	86.3794	316.182	322.765	276.032	0.950166	0.800328	1.01265
BOKJ_1135200.1	WtHm	WtMl	-7.82487	0.214886	3.20425e-05	9.61196e-05	Ubiquitin homologues	ubiquitin	0	0.0859146	0	18.8157	0	2.81615	0.140857	0.0569124	0	0	0.190887	0
BOKJ_1213600.1	WtHm	WtMl	-7.82319	3.8387	4.65246e-42	8.30317e-41			0	0.17983	0.37241	32.7446	45.8284	65.4937	74.3399	63.0478	76.5349	0.60676	0.999131	0.710121
BOKJ_0912700.1	WtHm	WtMl	-7.80794	4.06716	7.79776e-48	1.66039e-46			0	0	0	266.227	737.182	1002.94	2962.61	2824.96	2472	1.44167	0	12.7842
BOKJ_1229800.1	WtHm	WtMl	-7.78086	0.153326	2.41708e-06	8.34992e-06			0	0	0	3.91975	0	1.19566	1.84361	0.852602	0.541095	0.147818	0	0
BOKJ_1361600.1	WtHm	WtMl	-7.73646	4.69802	7.75352e-71	4.12741e-69			0.109419	0.364669	0.392842	50.8699	57.2532	64.711	79.6587	72.871	84.6236	0.114786	0.0880495	0.591134
BOKJ_0779800.1	WtHm	WtMl	-7.71623	3.72531	4.18883e-42	7.4974e-41	-	-	0.499685	0.273598	0	106.413	81.2965	111.413	116.474	88.5307	112.306	0.0864869	0.493453	0.853141
BOKJ_1244500.1	WtHm	WtMl	-7.69854	4.50692	1.82038e-57	5.57859e-56			0.849249	0	0	119.851	86.0975	95.958	210.211	172.334	212.199	0.79845	0.602191	1.00665
BOKJ_0855000.1	WtHm	WtMl	-7.68993	5.00861	1.09649e-81	9.6726e-80			1.92535	0.300647	0.636713	228.247	242.634	247.341	253.308	229.968	251.514	0.363918	0.826359	0.984717
BOKJ_1264800.1	WtHm	WtMl	-7.65905	3.91763	8.10888e-46	1.62309e-44			0	0.0917976	0	12.2576	17.4599	13.3618	40.0919	48.3509	36.9324	0.0670147	0.0753186	0.258291
BOKJ_0628500.1	WtHm	WtMl	-7.65518	3.91635	3.08078e-44	5.82659e-43	transmembrane protein 53	DUF829	0.164844	0.743165	0	55.3913	37.3931	73.1104	3.31975	3.02787	3.0746	0.169995	0.127882	0.428093
BOKJ_1337200.1	WtHm	WtMl	-7.63567	1.73809	1.5457e-15	1.00789e-14			0	0	0.231835	14.7956	23.8802	17.791	23.6336	20.4554	23.8804	0.132035	0.446633	0.141326
BOKJ_0724000.1	WtHm	WtMl	-7.61192	0.025451	5.64165e-06	1.86445e-05	Serpentine type 7TM GPCR chemoreceptor Srsx	7TM_GPCR_Srsx	0	0	0	7.40699	0.444335	5.81935	0.416832	0.22555	0.339483	0.461046	1.0366	0.491088
BOKJ_1380000.1	WtHm	WtMl	-7.57855	4.04547	2.56808e-48	5.56417e-47			0.447332	0.169176	0.553006	61.1596	90.1328	96.952	85.5968	77.3049	88.898	0	0.0567006	0.271609
BOKJ_0445300.1	WtHm	WtMl	-7.55509	2.92124	4.05231e-25	3.99092e-24			0	0	0	65.1564	11.2404	38.8292	214.996	163.832	198.225	0.476059	0.547081	0.26135
BOKJ_0581500.1	WtHm	WtMl	-7.55333	-0.025835	1.5429e-05	4.85102e-05			0	0	0	26.393	0	0	23.9968	15.4675	19.7888	0	0	0.478709
BOKJ_1030400.1	WtHm	WtMl	-7.5487	2.91234	6.67946e-28	7.2488e-27			0	0.411455	0	40.8266	39.2228	62.3204	80.1321	71.378	99.3217	0.868305	0.869586	0.477751
BOKJ_0984400.1	WtHm	WtMl	-7.52024	4.32857	4.85279e-56	1.39053e-54			0.316898	0.538475	0	59.7277	63.5965	58.3967	72.9502	67.2733	77.7623	0.201137	0.171185	0.984917
BOKJ_1361700.1	WtHm	WtMl	-7.47949	-0.0943672	3.8631e-07	1.45366e-06	Transport protein Trs120 or TRAPPC9, TRAPP II complex subunit	-	0	0	0	0	0	21.0179	15.268	10.8431	13.3272	0.506813	2.91018	1.11529
BOKJ_0462400.1	WtHm	WtMl	-7.4765	6.02754	1.06892e-116	3.66699e-114			1.89072	2.34133	2.48324	345.585	402.611	503.639	489.578	511.692	442.685	1.39249	4.50121	3.79353
BOKJ_0510800.1	WtHm	WtMl	-7.4709	2.33168	5.77076e-16	3.84821e-15	oligopeptide transmembrane transporter activity	-	0.14551	0	0.168863	7.22399	27.8828	18.5213	21.4217	19.9574	21.9689	0.339685	0	0.260501
BOKJ_1407500.1	WtHm	WtMl	-7.46844	7.27556	5.76949e-57	1.71694e-55	mRNA, complete cds	Oxidored_FMN	3.56243	1.05332	0.780836	306.157	409.866	216.796	2.48107	3.25018	2.09341	1.18744	0.573042	0.61024
BOKJ_0825800.1	WtHm	WtMl	-7.44536	3.17214	7.7899e-31	9.24162e-30			0	0	0	349.874	707.095	162.372	249.446	212.28	221.422	2.82445	2.13923	3.09254
BOKJ_0972700.1	WtHm	WtMl	-7.43612	-0.140153	1.54566e-07	6.04269e-07			0	0	0	0	0	0	24.722	28.0749	25.2255	0	0	0.331872
BOKJ_0784400.1	WtHm	WtMl	-7.42724	4.24522	1.80668e-53	4.77783e-52			0.494719	0.589515	0	121.666	198.442	149.557	311.222	331.259	254.413	1.48236	2.03725	4.09189
BOKJ_0228800.1	WtHm	WtMl	-7.42186	2.28795	5.8048e-21	4.88347e-20	protein tyrosine phosphatase activity	Y_phosphatase	0.159375	0	0	11.8259	17.2955	18.5743	29.1537	22.0636	28.2914	0.107918	0	0.471813
BOKJ_1057400.1	WtHm	WtMl	-7.41077	3.88473	2.60726e-44	4.96142e-43			0	1.501	0	0	0	0	0.225613	0.182245	1.74099	0.189022	0	0.410848
BOKJ_0881700.1	WtHm	WtMl	-7.41022	4.22028	3.2992e-55	9.23927e-54	GNS1/SUR4 family	-	0.902433	0	0.424703	85.3189	71.8248	85.8562	116.381	101.755	116.609	0.18495	0.139946	0.675787
BOKJ_0368400.1	WtHm	WtMl	-7.38743	3.8556	9.35101e-47	1.93442e-45			0.797696	0.610794	0.324137	123.304	106.936	94.3454	123.643	110.527	138.99	0.348301	0.493448	0.564118
BOKJ_0618100.1	WtHm	WtMl	-7.37461	2.73734	1.0777e-24	1.048e-23			0.0882675	0.0949233	0	10.944	11.0725	15.8577	16.2556	14.77	15.9458	0.0292119	0.198449	0.0947948
BOKJ_1157400.1	WtHm	WtMl	-7.35315	1.46173	3.85828e-13	2.2287e-12			0.0327437	0	0	2.50073	1.52175	2.85353	1.76044	1.92348	1.71521	0.0331008	0.0990997	0.103554
BOKJ_0941700.1	WtHm	WtMl	-7.33517	4.30119	6.30169e-56	1.79736e-54			0	0	0	218.985	270.788	121.749	586.234	482.368	598.559	0.554912	1.26495	3.63077
BOKJ_1421000.1	WtHm	WtMl	-7.33242	3.36121	4.92546e-35	6.80419e-34			0.164333	0	0.798813	27.5566	24.9602	32.6687	28.3435	21.097	27.1366	0	0	0.122187
BOKJ_1317100.1	WtHm	WtMl	-7.32713	5.17612	6.10866e-80	4.99615e-78	glucuronyl-galactosyl-proteoglycan 4-alpha-N-acetylglucosaminyltransferase activity	Glyco_transf_64	0.536511	0.287759	0.304455	50.442	51.6122	52.0139	90.022	70.8045	84.5506	0.121815	0.277564	0.433087
BOKJ_0199000.1	WtHm	WtMl	-7.30936	3.78299	2.35058e-41	4.08294e-40			0.145497	0.05287	0.167465	19.1499	24.3328	17.0563	24.4165	21.2403	23.1529	0.0171259	0	0.0182958
BOKJ_0362000.1	WtHm	WtMl	-7.30424	7.42187	4.15359e-88	5.0291e-86			2.9321	0.509691	2.07899	247.024	243.261	266.699	365.145	300.31	388.173	0.0314095	0.463048	1.66945
BOKJ_1003400.1	WtHm	WtMl	-7.29463	3.0196	2.4458e-27	2.60843e-26			0	0.207463	0	25.8715	28.456	34.7696	28.7516	23.466	31.6398	0.122253	0.2109	0.271795
BOKJ_1285500.1	WtHm	WtMl	-7.29175	4.38499	2.54221e-55	7.13552e-54			0.670545	0.370622	0.794509	101.385	85.4692	83.265	100.932	80.0153	110.217	0.313973	0.237504	0.73857
BOKJ_0814400.1	WtHm	WtMl	-7.28731	4.37774	1.94501e-36	2.86646e-35			0	0.511944	0	36.0022	89.5231	43.3995	0.0875314	0	0	0	0.159793	0.0761405
BOKJ_0122000.1	WtHm	WtMl	-7.24715	4.07206	1.1254e-47	2.38399e-46			0	0.817362	1.44556	72.2072	82.3419	103.431	131.542	108.085	134.848	0	0.40264	0.992261
BOKJ_1282400.1	WtHm	WtMl	-7.2375	-0.318642	0.00015367	0.000421084	Belongs to the CRISP family	CAP	0	0	0	11.4261	0	0	0.164777	0.133619	0	0	0.308077	0.73468
BOKJ_0899000.1	WtHm	WtMl	-7.23051	2.11105	5.86623e-18	4.31752e-17			0	0	0	8.60376	6.37298	12.7596	13.9242	14.6911	18.6274	0.199415	0.0563207	0.214419
BOKJ_1057800.1	WtHm	WtMl	-7.22579	4.32304	3.62409e-51	8.75881e-50			0.294347	1.00343	1.42479	69.8925	81.086	112.717	124.774	122.095	106.667	0	0.229746	0.442199
BOKJ_1329900.1	WtHm	WtMl	-7.22346	2.59294	1.05835e-21	9.18527e-21			0.390069	0	0.965982	60.3941	49.7734	33.8034	58.6642	51.7796	56.3408	0	0	0.382191
BOKJ_0974200.1	WtHm	WtMl	-7.22285	4.03237	5.16647e-46	1.04258e-44			3.0938	0	0	121.433	130.772	110.347	163.394	134.654	193.86	0.277502	0.940887	0.899126
BOKJ_0175800.1	WtHm	WtMl	-7.21605	3.86449	1.79264e-39	2.87522e-38			2.02871	2.57746	0	260.227	104.562	168.176	322.206	278.136	342.946	0.189576	1.07691	2.6851
BOKJ_1219600.1	WtHm	WtMl	-7.20217	-0.322389	0.00011854	0.000329204	Serpentine type 7TM GPCR chemoreceptor Srj	7TM_GPCR_Srd	0	0	0	3.26413	0	4.13636	0.340825	0.137981	0.219622	0.510604	0.0525621	0.100466
BOKJ_0582000.1	WtHm	WtMl	-7.19317	4.16006	1.90875e-52	4.83055e-51			0.31559	0.349369	0.92027	83.6781	62.928	65.4858	89.1194	81.5562	96.2022	0.1998	0.11234	0.213279
BOKJ_0315300.1	WtHm	WtMl	-7.18178	-0.331153	0.000154108	0.000422191			0	0	0	0	0	0	5.51876	1.9308	2.29875	0	0	0
BOKJ_1301000.1	WtHm	WtMl	-7.17755	5.2827	1.62365e-46	3.3309e-45			0.901639	0	0.08678	85.1664	64.9593	68.0526	79.529	65.9393	79.2201	0.101333	0.171914	0.520194
BOKJ_0582500.1	WtHm	WtMl	-7.17749	4.2845	2.78753e-47	5.82504e-46			0.153458	0.331449	0.518771	79.5386	86.6707	55.8219	67.823	59.2929	73.1732	0	0.0563995	0.485202
BOKJ_0402800.1	WtHm	WtMl	-7.17266	3.63902	2.30933e-36	3.37918e-35			4.40447	0	0	77.5806	47.4559	9.45775	201.571	238.552	181.342	1.95803	1.3431	0
BOKJ_1231500.1	WtHm	WtMl	-7.1581	5.08254	3.65971e-78	2.75594e-76			1.33588	0.740487	0.157934	115.889	93.1567	107.86	160.943	126.053	160.768	0.241024	0.821257	1.56764
BOKJ_1015200.1	WtHm	WtMl	-7.15733	5.61973	1.00508e-86	1.13878e-84			1.08431	0.203399	2.18816	185.12	179.958	158.295	313.279	257.121	326.575	0.185197	0.280239	0.804145
BOKJ_1314900.1	WtHm	WtMl	-7.14302	3.6259	5.82515e-36	8.38468e-35	-	-	0	0.60257	0.652761	69.1559	99.4941	43.0608	112.097	89.4116	113.541	1.06397	0.923366	1.23607
BOKJ_0621500.1	WtHm	WtMl	-7.1408	2.51477	5.89708e-23	5.37483e-22			0	0	0	0	43.607	46.5799	108.72	123.673	93.4152	0	0	0
BOKJ_1288100.1	WtHm	WtMl	-7.10514	2.47685	5.16437e-22	4.54921e-21			0.322295	0	0.762707	36.7269	28.0013	24.2424	39.9595	31.8084	41.403	0	0	0.333368
BOKJ_1217200.1	WtHm	WtMl	-7.09356	1.97174	1.89271e-16	1.29287e-15			0.7061	0	0.422949	19.5408	16.3849	7.73503	11.884	10.6642	15.8737	0	0	0
BOKJ_0550500.1	WtHm	WtMl	-7.09023	2.44217	1.54175e-15	1.00637e-14			1.43806	0	0	77.2123	92.9956	19.8849	27.3062	32.4207	32.3513	0.279525	0.471793	0
BOKJ_1286500.1	WtHm	WtMl	-7.06091	1.18891	1.74425e-11	9.20971e-11	macromolecule localization	-	0.216155	0	0.239373	4.87945	14.1985	3.11685	7.07736	4.53728	6.76921	0.050125	0	0.168355
BOKJ_1081500.1	WtHm	WtMl	-7.05139	3.07767	4.74672e-27	5.00615e-26	mRNA, complete cds	LicD	0.125942	0.552393	0	13.9574	15.4672	24.0489	32.3554	27.7147	36.9405	0	0.0484182	0.0462473
BOKJ_0581800.1	WtHm	WtMl	-7.04492	4.67282	1.84651e-60	6.28222e-59			0.640691	0.174666	2.0298	98.7954	82.0125	82.425	125.683	103.337	128.174	0.207997	0.176022	0.781704
BOKJ_0632000.1	WtHm	WtMl	-7.03759	5.48709	3.80461e-82	3.48051e-80			1.40768	0.107092	0.825672	131.512	113.582	119.911	172.024	150.167	172.845	0.294307	0.46127	0.446538
BOKJ_0736400.1	WtHm	WtMl	-7.0346	5.8657	3.1787e-83	3.0911e-81	photoreceptor cell maintenance	Frag1	2.0442	0.444238	0.674924	173.048	142.43	135.335	158.455	126.402	164.186	0.0299191	0.204786	0.724389
BOKJ_0196300.1	WtHm	WtMl	-7.00061	4.94812	3.11663e-60	1.05165e-58			0.348447	0.987493	2.78256	164.197	155.599	222.782	610.706	538.337	573.502	0.707466	1.20312	2.7609
BOKJ_0797900.1	WtHm	WtMl	-6.99049	1.12523	1.71038e-11	9.03858e-11			0	0	0	0	23.5637	31.9145	59.7266	53.643	76.11	0	0.450508	1.27484
BOKJ_1467300.1	WtHm	WtMl	-6.96786	4.40472	6.55673e-58	2.03969e-56			0	0	3.68874	318.903	321.313	312.02	1045.48	858.958	1060.05	1.03044	1.174	5.90294
BOKJ_0441900.1	WtHm	WtMl	-6.96378	5.27767	3.91605e-81	3.40586e-79			0.353998	0.583291	1.42784	106.319	99.6499	102.041	130.736	110.197	135.336	0.146883	0.13272	0.755198
BOKJ_0930300.1	WtHm	WtMl	-6.95697	5.89679	5.05018e-83	4.83486e-81			2.20229	0.423686	1.17172	195.979	118.387	171.726	235.417	195.364	251.667	0.250873	0.714249	1.44409
BOKJ_0461100.1	WtHm	WtMl	-6.94118	3.5976	1.16255e-39	1.88666e-38			0.608791	0.530998	0.189027	53.5505	50.7399	52.6675	56.3622	42.7815	53.1253	0.153399	0.0574681	0.601131
BOKJ_1436600.1	WtHm	WtMl	-6.93908	6.07956	1.54111e-105	4.22949e-103	Belongs to the short-chain dehydrogenases reductases (SDR) family	adh_short	3.42717	2.16837	1.4371	293.398	329.786	297.944	426.321	351.548	443.718	0.677621	1.28275	2.94623
BOKJ_0826000.1	WtHm	WtMl	-6.93624	5.34174	1.89752e-66	8.08084e-65	-	-	3.29121	0.29175	2.51927	269.791	186.355	209.117	302.036	219.376	303.855	0.519526	0.885629	1.13061
BOKJ_0870800.1	WtHm	WtMl	-6.93436	3.75963	7.30504e-41	1.24955e-39			0.162316	0.529229	0	49.4283	40.9984	25.3337	66.0111	53.6138	61.5896	0.465591	0.529446	0.759546
BOKJ_0919400.1	WtHm	WtMl	-6.92928	6.92811	2.89837e-71	1.59088e-69	mRNA, complete cds	TTR-52	14.3638	2.26311	6.06931	894.169	931.417	921.85	1459.51	1273.72	1561.75	2.16063	4.13113	7.02721
BOKJ_0181200.1	WtHm	WtMl	-6.9261	4.14932	1.3476e-49	3.08201e-48	Transthyretin-like family	TTR-52	0.442124	2.04593	1.60748	105.799	162.091	127.821	208.933	163.316	198.432	0.136724	0.311975	1.20348
BOKJ_0422700.1	WtHm	WtMl	-6.91645	7.64634	1.40886e-73	8.61358e-72			6.26192	1.86099	3.6502	451.763	452.52	467.827	657.386	500.881	661.304	0.502285	0.682049	2.96431
BOKJ_0546400.1	WtHm	WtMl	-6.90902	5.04518	4.63774e-67	2.04558e-65	regulation of oviposition	CLN3	0.7178	0	1.49216	82.2859	86.357	87.9198	96.1194	82.435	103.689	0.336276	0.418527	0.869384
BOKJ_0210800.1	WtHm	WtMl	-6.8987	5.72277	1.40205e-64	5.56764e-63	protein tyrosine phosphatase activity	Y_phosphatase	1.14234	0.452922	0.165662	71.6935	76.8061	78.7679	99.7126	83.4203	106.228	0.57668	0.615942	0.906855
BOKJ_1150400.1	WtHm	WtMl	-6.88904	5.35367	9.86148e-76	6.76607e-74	Presenilin	Presenilin	0.976223	0.284893	1.47873	112.785	114.932	88.5698	88.1102	73.0545	85.1866	0.304986	0.482498	0.554408
BOKJ_0331300.1	WtHm	WtMl	-6.88373	5.68517	1.70154e-98	3.56169e-96	ABC-2 type transporter	ABC2_membrane,ABC_tran	0.652237	0.416545	0.351582	73.6513	58.8269	70.557	85.629	69.2499	88.0601	0.172198	0.320144	0.71973
BOKJ_0752200.1	WtHm	WtMl	-6.85988	3.14038	2.00853e-27	2.14765e-26			0	0.429457	0.300126	27.2513	42.1844	23.147	22.8634	22.642	24.7292	0.286799	0.185446	0.570269
BOKJ_0814700.1	WtHm	WtMl	-6.85102	5.10506	1.14682e-44	2.20955e-43			0.868439	1.53463	0.571629	78.3627	245.962	170.232	0.0873949	0.0714122	0	0.212764	0.398867	0.304079
BOKJ_0581100.1	WtHm	WtMl	-6.85041	3.13452	2.08264e-28	2.30678e-27			0.14954	0	0.8466	40.6948	31.7115	29.6087	40.9009	35.6921	41.2176	0.0954337	0.215812	0.307954
BOKJ_1483800.1	WtHm	WtMl	-6.8405	2.22392	8.98026e-17	6.19242e-16			0	0.91788	3.88948	64.7152	142.364	38.4541	139.898	91.3084	143.385	0	0.471097	0.451974
BOKJ_0582300.1	WtHm	WtMl	-6.83663	2.58117	1.50497e-21	1.29628e-20			0.158457	0.17102	0.358301	15.9274	16.1268	37.6477	37.0072	30.0038	42.6798	0	0	0.162061
BOKJ_0744400.1	WtHm	WtMl	-6.83571	3.92848	3.72778e-45	7.30763e-44			0.890273	0.285123	0	44.3191	34.199	52.6554	54.8968	49.123	62.5814	0.0412929	0.0465012	0.222381
BOKJ_0199200.1	WtHm	WtMl	-6.82815	-0.618821	0.000266514	0.000701502			0	0	0	0	0	0	9.3004	8.87625	10.1013	0	0	0
BOKJ_0155200.1	WtHm	WtMl	-6.82236	4.25122	4.29376e-42	7.67408e-41	Central component in molecular interactions underlying sperm crawling. Forms an extensive filament system that extends from sperm villipoda, along the leading edge of the pseudopod	Motile_Sperm	2.26892	0	0	137.278	151.504	103.131	186.11	179.475	205.356	1.2558	1.41918	1.79917
BOKJ_0351300.1	WtHm	WtMl	-6.81413	5.2755	4.87428e-80	4.0401e-78			0.851778	0.569132	0.60234	96.9895	114.856	133.068	228.604	236.843	205.237	0.74014	0.637694	1.13391
BOKJ_0367800.1	WtHm	WtMl	-6.8108	4.93617	2.12186e-66	9.00515e-65			0.693799	0.504137	0.133564	84.6224	69.8192	72.1782	116.912	104.991	122.971	0.0406007	0.230407	0.70579
BOKJ_0382900.1	WtHm	WtMl	-6.80185	5.16632	4.80606e-80	4.01046e-78			1.68918	0.743032	2.36245	223.758	205.825	246.006	254.002	199.431	252.789	0.926567	0.698603	1.89436
BOKJ_0800600.1	WtHm	WtMl	-6.79573	4.80317	2.80477e-68	1.32716e-66			0.705004	0.111126	1.18653	85.8649	90.3055	86.8255	75.1599	66.444	78.8388	0.267897	0.151913	0.58152
BOKJ_0855400.1	WtHm	WtMl	-6.79494	2.83663	2.6772e-25	2.66211e-24			0	0	0	41.7297	41.6581	49.3349	56.3332	54.8848	57.814	0	0.460491	0.328671
BOKJ_0510900.1	WtHm	WtMl	-6.79211	2.1585	9.17286e-16	6.04186e-15	POT family	PTR2	0	0	0	11.1873	5.87501	10.8029	16.177	16.0735	17.1552	0.0340849	0.0771978	0.183911
BOKJ_1057700.1	WtHm	WtMl	-6.77938	1.67133	1.33931e-13	7.96365e-13			0	1.22297	0	20.5995	3.29826	31.5617	20.2832	20.6818	17.1956	0	0	0
BOKJ_0582600.1	WtHm	WtMl	-6.77837	4.79758	6.57957e-52	1.62841e-50			0.411677	0.297304	2.34222	104.464	82.3617	109.248	128.556	108.292	130.01	0.179315	0.203106	0.387759
BOKJ_0800700.1	WtHm	WtMl	-6.77389	5.38397	1.21468e-80	1.02748e-78			0.803556	0.76523	1.97162	140.878	116.192	121.898	138.457	123.431	141.48	0.49733	0.301517	1.11914
BOKJ_0976300.1	WtHm	WtMl	-6.7707	6.0385	8.92511e-103	2.11971e-100			1.57544	0.756788	2.22365	180.191	162.915	178.349	211.711	183.598	217.233	0.276111	0.593928	1.00973
BOKJ_1196200.1	WtHm	WtMl	-6.76564	8.01939	2.19461e-97	4.30214e-95	alcohol dehydrogenase (NAD) activity	ADH_N,ADH_zinc_N	6.23826	4.57202	4.793	509.213	601.908	626.131	78.9659	103.976	71.874	4.19783	3.03935	3.17914
BOKJ_0752900.1	WtHm	WtMl	-6.75922	2.13763	3.73598e-18	2.77781e-17			0	0	0	6.71725	15.843	10.2163	139.309	117.267	102.067	0.549341	1.25656	0
BOKJ_0640800.1	WtHm	WtMl	-6.74737	3.70974	6.30241e-38	9.68095e-37			0.447432	0	0	28.7985	37.9884	34.3933	44.1193	37.8156	44.7007	0.652499	0.519801	0.69827
BOKJ_1418500.1	WtHm	WtMl	-6.74567	6.17711	1.3821e-50	3.26991e-49			1.43521	0.140126	0.657475	99.0816	84.6844	92.9479	141.785	121.607	154.933	0.0314208	0.0892427	0.598635
BOKJ_0445400.1	WtHm	WtMl	-6.73362	4.8024	7.93239e-64	3.05187e-62			1.25981	0.181141	0	61.1944	80.7325	102.454	101.94	84.9055	100.279	0.312244	0.652843	0.509615
BOKJ_1000200.1	WtHm	WtMl	-6.73158	3.39699	9.26012e-35	1.26507e-33			0.867578	0.624022	0.99954	105.595	107.152	65.1404	88.2421	74.5916	84.8973	1.84698	2.93414	3.51855
BOKJ_1003600.1	WtHm	WtMl	-6.72105	1.60326	6.11519e-14	3.69303e-13			0	0	0	8.23114	9.72251	7.304	20.1838	16.6786	18.4186	0.290162	0.329611	0.584532
BOKJ_1193200.1	WtHm	WtMl	-6.71971	0.868492	3.34827e-10	1.62735e-09			0	0.244707	0	5.46351	7.69346	12.5728	10.9799	9.88649	13.9468	0.3617	0.0831963	0.320326
BOKJ_0384400.1	WtHm	WtMl	-6.71673	6.56705	1.27735e-86	1.43412e-84			5.47844	1.74374	3.07511	388.928	466.506	405.78	657.93	551.674	690.943	0.438035	1.42777	2.32772
BOKJ_0371900.1	WtHm	WtMl	-6.71066	2.98745	1.30227e-17	9.39426e-17			0.957102	0	0.598362	45.5584	151.635	73.482	313.7	301.08	273.748	1.0629	0.700827	1.01704
BOKJ_0153100.1	WtHm	WtMl	-6.70464	4.03426	1.03073e-43	1.90276e-42			0.75724	0.432661	0.233256	63.9073	81.0905	63.8837	66.2772	61.1385	61.9171	1.69867	1.71784	1.36145
BOKJ_1055100.1	WtHm	WtMl	-6.70375	3.81159	9.37341e-39	1.46534e-37			0.387792	0.136283	0.566701	20.2365	20.416	26.6379	45.6467	38.5636	48.9408	0.4259	0.530045	0.367789
BOKJ_1448500.1	WtHm	WtMl	-6.70337	4.95366	1.17228e-76	8.51628e-75			1.08545	0.793456	1.45767	76.4139	73.6512	97.5147	95.8289	87.977	96.0471	0.176292	0.797715	0.253409
BOKJ_0493900.1	WtHm	WtMl	-6.70296	4.7752	1.9248e-62	6.99154e-61	non-membrane spanning protein tyrosine kinase activity	Pkinase_Tyr	0.340984	0.632002	0.275938	32.7319	25.7698	42.4557	37.1869	34.0633	40.3455	0.344333	0.410503	0.633743
BOKJ_0629800.1	WtHm	WtMl	-6.70037	5.51058	1.00467e-87	1.19304e-85			1.52529	1.32921	1.66998	148.485	184.77	225.536	89.8383	72.8583	93.1384	0.661581	0.744715	1.55344
BOKJ_1103900.1	WtHm	WtMl	-6.69963	4.0317	1.35503e-38	2.10764e-37			0.355703	0.391643	0	39.1323	59.317	55.5876	80.9416	85.8943	65.832	0.120107	0.0451317	0.515703
BOKJ_0944500.1	WtHm	WtMl	-6.69851	4.20488	2.90068e-32	3.63479e-31	phosphotransferase activity, alcohol group as acceptor	Pkinase	0.751085	0.0797698	0	30.4163	42.3813	32.9957	42.9046	36.8752	45.1336	0.210735	0.241404	0.145732
BOKJ_0920300.1	WtHm	WtMl	-6.69783	5.51711	2.97785e-82	2.76515e-80			15.2029	21.4618	30.4697	1245.61	2263.07	1512.64	3331.6	2829.96	3292.59	1.59274	10.9853	12.2757
BOKJ_0768000.1	WtHm	WtMl	-6.69684	5.55015	1.25029e-91	1.93014e-89	icosanoid transport	-	0.667987	0.705687	1.22593	106.446	107.146	88.3173	111.642	91.6555	118.909	0.304536	0.172648	0.824792
BOKJ_1451000.1	WtHm	WtMl	-6.69636	5.5826	4.717e-34	6.27747e-33	non-membrane spanning protein tyrosine kinase activity	Pkinase_Tyr	2.28026	0.165415	0.265594	99.1279	91.5592	97.0138	153.827	132.553	161.485	0.389667	0.507322	1.00351
BOKJ_0862800.1	WtHm	WtMl	-6.69621	5.54708	1.01829e-89	1.33786e-87			1.51705	0.313969	1.8561	140.514	129.211	126.876	242.518	192.036	239.684	0.592483	0.898851	0.970041
BOKJ_0582700.1	WtHm	WtMl	-6.69608	6.2678	2.57715e-61	9.01636e-60			1.66509	0.363097	2.91146	187.829	244.334	201.771	271.228	233.522	277.941	0.304044	0.429639	0.859378
BOKJ_0216300.1	WtHm	WtMl	-6.68378	5.70158	3.03512e-75	2.00448e-73	non-membrane spanning protein tyrosine kinase activity	Pkinase_Tyr,SH2	0.963245	0.141762	0.720863	72.0337	78.9669	68.9339	81.8785	67.4414	88.5584	0.143741	0.253284	0.816609
BOKJ_1391100.1	WtHm	WtMl	-6.68322	5.60406	5.25105e-104	1.35105e-101	SprT-like N-terminal domain	SprT-like	1.07227	0.897528	1.14679	113.914	93.3183	114.314	150.322	124.737	158.604	0.56166	0.254105	0.907016
BOKJ_1028300.1	WtHm	WtMl	-6.6775	1.56299	4.90061e-10	2.3568e-09			1.30332	0	0	23.1772	3.61684	13.527	43.8348	42.5028	50.2897	0.188697	0	0.201406
BOKJ_1410500.1	WtHm	WtMl	-6.67556	4.21073	1.31249e-45	2.6018e-44			1.15565	4.71691	4.7888	270.168	260.491	438.313	1385.25	1214.99	1103	1.46166	0.993203	5.97259
BOKJ_0218300.1	WtHm	WtMl	-6.66173	5.43295	2.17129e-71	1.20248e-69			1.53268	0.141676	0.600922	85.9889	65.7449	100.425	128.237	100.033	136.112	0.15969	0.450422	0.430419
BOKJ_1421800.1	WtHm	WtMl	-6.65457	4.27084	7.16405e-51	1.71465e-49			0.443887	0.0795569	0.17138	16.2406	20.0912	21.6204	21.2456	17.6661	22.3852	0.212444	0.196749	0.407657
BOKJ_0392500.1	WtHm	WtMl	-6.65141	4.57681	1.77415e-50	4.18944e-49	protein tyrosine phosphatase activity	Y_phosphatase	0.651936	0.407523	0.219842	62.9857	46.4126	41.5788	72.2036	67.705	74.6637	0.166256	0.11293	0.506619
BOKJ_1083400.1	WtHm	WtMl	-6.65024	2.66878	1.37898e-20	1.14221e-19			1.61953	0	0	108.2	190.331	159.065	176.864	144.241	139.332	0.719166	0.544436	2.07657
BOKJ_0413700.1	WtHm	WtMl	-6.64941	5.16037	3.32246e-77	2.45703e-75	Eukaryotic aspartyl protease	-	1.12127	0.569353	1.12447	103.601	74.264	90.7191	149.567	133.14	161.285	0.243973	0.275975	0.825637
BOKJ_1395900.1	WtHm	WtMl	-6.6446	5.4527	7.37054e-90	9.89416e-88	-	-	1.11796	0.645667	1.28288	103.346	103.798	98.626	148.804	125.211	157.253	0.179012	0.337023	0.322522
BOKJ_0563300.1	WtHm	WtMl	-6.62869	3.10673	1.14384e-28	1.28305e-27			0.149663	0.324693	0	28.4336	27.8228	16.6066	39.1362	28.9084	33.5295	0.339029	0.220821	0.317246
BOKJ_0559000.1	WtHm	WtMl	-6.6174	4.62112	3.73085e-62	1.34332e-60			0.57015	0.369408	0.260127	75.4048	52.2773	66.3128	76.1067	60.6401	73.2923	0.0393855	0.089373	0.512432
BOKJ_0777000.1	WtHm	WtMl	-6.61404	4.8088	1.30603e-68	6.3253e-67	endoplasmic reticulum tubular network membrane organization	TB2_DP1_HVA22	1.72602	0.689952	1.65954	122.004	130.238	132.681	134.705	125.143	143.956	0.427039	0.243638	0.584305
BOKJ_0591400.1	WtHm	WtMl	-6.60583	3.41982	4.37441e-32	5.41865e-31			1.00727	0	0	28.9978	47.0332	42.0197	66.7418	57.8682	69.8973	0.624675	0.626676	0.668282
BOKJ_0621600.1	WtHm	WtMl	-6.60265	5.37208	2.62966e-85	2.79968e-83	serine threonine-protein phosphatase	Metallophos	0.736123	0.668769	0.50486	73.3663	82.9272	61.5033	92.1774	79.5318	100.851	0.342236	0.292788	0.541165
BOKJ_0897400.1	WtHm	WtMl	-6.60121	5.15553	1.19122e-74	7.66228e-73	histone H2A	Histone	1.05092	0.64624	0.35062	66.7323	93.0165	83.5383	116.967	103.813	130.269	0.234879	0.690217	0.58946
BOKJ_0254600.1	WtHm	WtMl	-6.60056	2.61886	5.0236e-19	3.88488e-18	-	-	2.4242	0	0	139.052	215.905	116.289	148.032	135.273	148.324	2.7258	1.02341	0.646161
BOKJ_0968700.1	WtHm	WtMl	-6.59966	5.31716	2.56178e-67	1.15047e-65			3.44313	1.61539	0.896576	256.102	332.112	283.408	358.915	318.794	382.599	0.872112	1.995	1.91627
BOKJ_1013100.1	WtHm	WtMl	-6.59665	4.23003	3.53135e-49	7.94393e-48			0.105778	0.604886	0.902428	52.8602	35.6266	42.0526	46.4051	42.0356	55.7275	0.0750692	0.12796	0.323278
BOKJ_1297400.1	WtHm	WtMl	-6.59281	4.45472	1.57961e-56	4.6228e-55	protein kinase activity	Pkinase	0.486426	0.235081	0.302524	34.113	19.8779	31.8084	39.7715	34.1264	41.2082	0.322258	0.32166	0.363677
BOKJ_1178200.1	WtHm	WtMl	-6.5878	4.10974	8.63305e-42	1.53187e-40	-	-	1.58038	0.219075	0.239868	85.685	92.6979	70.6414	128.125	107.06	142.355	0.391564	0.821493	0.359418
BOKJ_0813600.1	WtHm	WtMl	-6.58587	4.11672	3.73398e-49	8.38449e-48	-	-	1.06411	0.607914	0.649865	73.6406	74.1355	63.5949	71.4146	69.4544	81.3793	0.649959	0.133327	0.695899
BOKJ_0173900.1	WtHm	WtMl	-6.5841	6.47098	8.64216e-51	2.06442e-49			2.85958	0.540199	0.866555	137.981	152.137	134.517	165.287	149.935	171.884	0.0795459	0.269324	0.553855
BOKJ_0351500.1	WtHm	WtMl	-6.56994	4.50433	5.7738e-58	1.80067e-56			0.846889	1.23414	0.3268	87.7888	83.8635	95.8273	137.002	111.018	137.38	0.468492	0.532328	0.561136
BOKJ_0192600.1	WtHm	WtMl	-6.56885	5.90582	4.3528e-64	1.69581e-62			0.531614	0.0252543	0.268813	38.098	43.689	41.4794	57.5832	44.8881	58.6723	0.0806373	0.100433	0.234553
BOKJ_0816700.1	WtHm	WtMl	-6.568	4.69553	2.356e-58	7.44157e-57	mRNA, complete cds	Pkinase	0.929869	0.392672	0.107058	61.9999	62.5641	55.1978	79.7532	65.5041	77.9986	0.630861	0.989727	0.772334
BOKJ_1229300.1	WtHm	WtMl	-6.56179	3.66912	7.57916e-38	1.15988e-36			0	2.97936	2.0774	135.098	113.388	80.9424	192.402	160.113	190.244	0.897474	1.52695	1.45559
BOKJ_0369500.1	WtHm	WtMl	-6.55775	6.94122	1.62657e-40	2.73201e-39			2.92239	0.278876	2.45965	197.263	207.738	192.892	227.931	206.361	255.831	0.226326	0.231728	1.23352
BOKJ_1331400.1	WtHm	WtMl	-6.55488	6.20486	7.37046e-49	1.64009e-47			0.57885	0	1.38557	74.2532	86.3199	89.4636	204.611	165.762	194.239	0.196938	0.280276	0.807788
BOKJ_0741200.1	WtHm	WtMl	-6.55337	4.49404	4.48008e-48	9.58908e-47	PLAT/LH2 domain	PLAT	1.10991	0.153338	1.63597	81.5175	110.276	97.9335	114.36	100.489	129.142	0.0465026	0.0529512	0.660638
BOKJ_0582200.1	WtHm	WtMl	-6.5519	5.07126	8.84219e-72	5.05561e-70			0.676249	0.879218	2.1478	121.218	131.234	105.918	128.356	107.776	138.823	0.262786	0.345751	0.516637
BOKJ_0249100.1	WtHm	WtMl	-6.55186	4.85501	3.48253e-65	1.41478e-63	Central component in molecular interactions underlying sperm crawling. Forms an extensive filament system that extends from sperm villipoda, along the leading edge of the pseudopod	Motile_Sperm	1.57174	0.411037	1.04257	94.4335	82.1712	80.3348	129.001	101.654	134.293	0.287894	0.326888	0.450929
BOKJ_0855300.1	WtHm	WtMl	-6.54911	6.92661	1.28283e-60	4.43779e-59			15.8292	3.58923	12.2892	1034.82	789.504	980.581	833.949	698.841	925.274	1.00185	2.06197	3.26085
BOKJ_0919600.1	WtHm	WtMl	-6.54773	3.04283	6.26687e-26	6.35956e-25	Transthyretin-like family	TTR-52	0	0	0	58.0591	60.1633	119.353	71.3702	48.7957	70.3051	0.428102	0.981138	0.949482
BOKJ_1172900.1	WtHm	WtMl	-6.5467	4.06214	4.83278e-36	6.98069e-35			1.62667	0	0	108.581	124.451	92.2455	160.684	126.331	163.7	0.31336	0.883998	0.502552
BOKJ_0255500.1	WtHm	WtMl	-6.54635	4.47495	4.06941e-53	1.06703e-51			1.7555	0.363596	0.58009	106.017	120.718	115.578	124.733	114.894	131.857	0.325134	0.30443	0.462991
BOKJ_0593600.1	WtHm	WtMl	-6.54245	4.4231	3.51564e-40	5.82794e-39			0.676063	0	1.56648	59.1207	65.5287	54.9597	103.641	83.9222	93.5491	0.172861	0.434861	0.494991
BOKJ_0175700.1	WtHm	WtMl	-6.53823	6.71101	9.1563e-64	3.51181e-62			1.59399	0.356505	0.759965	94.197	85.7068	88.3849	117.006	98.4247	124.099	0.0487941	0.0664536	0.517239
BOKJ_0279000.1	WtHm	WtMl	-6.53632	4.17155	7.47563e-40	1.22122e-38	Belongs to the DHHC palmitoyltransferase family	DHHC	0.552063	0.600596	1.2801	61.4937	108.713	62.1509	64.8676	53.0921	65.4419	0.951894	0.999115	0.953249
BOKJ_0820300.1	WtHm	WtMl	-6.53581	5.54408	3.54164e-41	6.11738e-40	Belongs to the short-chain dehydrogenases reductases (SDR) family	adh_short	1.88327	0.116125	1.1416	158.082	154.214	102.473	131.62	118.639	131.363	0.184572	0.251501	0.363432
BOKJ_0593500.1	WtHm	WtMl	-6.53433	5.88872	2.56722e-99	5.46642e-97			1.55104	1.66258	1.90009	159.819	152.325	119.029	146.987	124.316	149.345	0.338618	0.62031	0.937423
BOKJ_0567800.1	WtHm	WtMl	-6.52636	7.3754	9.04771e-98	1.83179e-95			5.46584	2.83581	4.49941	402.521	458.907	428.926	533.051	443.861	561.965	0.686246	0.851841	1.91506
BOKJ_0418300.1	WtHm	WtMl	-6.51449	6.17385	5.47639e-118	1.98922e-115	phosphotransferase activity, alcohol group as acceptor	Pkinase	1.9294	0.823093	1.80426	167.842	164.972	161.8	246.424	209.263	253.707	0.378597	0.311534	1.02865
BOKJ_1274300.1	WtHm	WtMl	-6.50901	0.658337	2.68614e-08	1.12645e-07			0	0	0	0	0	11.2024	49.3372	49.3683	36.5338	0	0	0.591607
BOKJ_0736300.1	WtHm	WtMl	-6.50737	3.4896	2.99717e-32	3.75026e-31			0.356875	0	0.878969	39.7038	32.6761	34.6495	42.1279	39.9157	39.8337	0.082597	0.141213	0.805627
BOKJ_1325600.1	WtHm	WtMl	-6.49917	3.72411	1.75404e-39	2.81695e-38	N-terminal EH-domain containing protein	-	0.448516	0.0833032	0.436428	30.0723	28.4889	26.1925	24.2057	20.0847	23.4224	0.105145	0.298139	0.25471
BOKJ_0570100.1	WtHm	WtMl	-6.4918	0.675805	2.01208e-08	8.52753e-08	detection of chemical stimulus involved in sensory perception of smell	7TM_GPCR_Str	0	0	0.211318	7.80434	3.33805	6.47972	2.38938	4.07811	1.83954	0.0561617	0.0635335	0.242487
BOKJ_0735800.1	WtHm	WtMl	-6.47256	2.77125	4.04151e-18	2.99956e-17			0	0	0	32.7987	5.76902	36.5714	43.2944	37.7907	40.3854	0.121928	0	0.130782
BOKJ_1426800.1	WtHm	WtMl	-6.46752	3.14205	7.54363e-28	8.17226e-27	-	-	0	0.801231	0	41.1919	19.3847	46.6923	85.344	62.6675	81.7195	0.227096	0.515661	0.655454
BOKJ_1003500.1	WtHm	WtMl	-6.45931	1.84034	1.28906e-14	8.10996e-14			0	0	0	0	0	12.1156	32.2375	26.6584	32.4522	0.237225	0	0.130346
BOKJ_0278800.1	WtHm	WtMl	-6.45645	3.68046	3.86305e-37	5.76888e-36	Belongs to the DHHC palmitoyltransferase family	DHHC	0.757078	0.200924	0	58.7732	80.4924	54.9453	56.2523	49.6312	58.7043	0.618273	0.838201	0.665192
BOKJ_0581300.1	WtHm	WtMl	-6.4501	2.93715	1.60531e-27	1.72247e-26			0.481883	0.53152	0.184363	28.3846	28.3816	25.1459	38.6846	37.6911	41.2396	0.0993061	0	0.265806
BOKJ_0008100.1	WtHm	WtMl	-6.44989	0.610549	1.17889e-08	5.08356e-08			0.124793	0	0	4.45764	5.75872	1.43723	9.73936	13.0693	10.4899	0	0	0.183459
BOKJ_0873000.1	WtHm	WtMl	-6.44026	4.79461	1.2768e-50	3.02659e-49			0	3.45287	2.39395	333.386	229.096	159.789	387.357	314.489	390.576	1.24547	0.569301	1.91121
BOKJ_0363000.1	WtHm	WtMl	-6.43763	7.2507	1.31285e-76	9.4817e-75			11.5052	3.90015	4.64383	695.649	702.856	650.101	993.042	782.056	997.614	0.701657	2.24766	3.06847
BOKJ_0828300.1	WtHm	WtMl	-6.43739	3.10068	5.78124e-26	5.88073e-25			0.765408	0	0.347292	29.66	41.2139	19.421	29.4574	24.1412	31.3603	0.710137	0.746664	0.817752
BOKJ_0966800.1	WtHm	WtMl	-6.43733	7.80447	7.91992e-60	2.6507e-58			10.2704	1.95535	7.49962	743.766	538.491	594.223	619.785	556.705	656.399	0.66621	1.2208	3.55273
BOKJ_0752100.1	WtHm	WtMl	-6.43529	5.24638	8.37507e-82	7.48543e-80	transmembrane protein 53	DUF829	0.454067	0.507454	0.738073	52.7836	54.7852	56.2276	84.3627	70.2258	89.4112	0.343385	0.119286	0.284188
BOKJ_1033900.1	WtHm	WtMl	-6.43435	2.72121	4.8443e-24	4.61273e-23	mRNA, complete cds	TTR-52	0	0.465671	1.43498	47.3471	74.5112	53.6854	69.5202	56.8878	72.4701	0.256845	0.437621	0.556439
BOKJ_0894100.1	WtHm	WtMl	-6.43399	3.5313	8.04457e-31	9.53459e-30			0.614869	0	0.382851	65.1858	48.0883	66.596	119.988	100.375	122.464	0	1.05909	0.113634
BOKJ_0911600.1	WtHm	WtMl	-6.43192	2.46439	7.88275e-17	5.46921e-16	K02A2.6-like	rve	0.256408	0	0	12.4436	8.657	5.23802	3.03991	2.11328	2.93302	0.130687	0.255265	0.123051
BOKJ_0811300.1	WtHm	WtMl	-6.43083	5.63432	3.0454e-79	2.41094e-77	Protein tyrosine phosphatase, catalytic domain	Y_phosphatase	1.44431	0.851576	0.689652	117.487	113.457	132.594	169.402	137.316	181.016	0.576356	0.575426	1.3206
BOKJ_0899600.1	WtHm	WtMl	-6.42737	5.81272	2.77248e-100	6.22549e-98	-	-	1.16243	1.55505	1.9762	163.036	131.065	145.845	174.973	157.633	194.551	0.893797	0.902094	1.34245
BOKJ_1345300.1	WtHm	WtMl	-6.42518	3.26183	4.48705e-33	5.8087e-32			0.324643	1.15871	1.66383	52.7651	82.9681	61.8399	80.14	73.3488	76.5141	0.2935	0	0.743982
BOKJ_0422800.1	WtHm	WtMl	-6.42339	6.6391	1.09937e-61	3.88797e-60			4.88148	0.932831	1.433	290.88	250.08	291.179	392.112	319.682	407.627	0.436736	0.842143	2.12616
BOKJ_0570800.1	WtHm	WtMl	-6.42331	4.78657	1.21394e-64	4.83619e-63			2.85729	0.961178	3.0237	308.038	223.924	272.954	254.806	214.989	240.534	1.04092	0.739466	2.53744
BOKJ_1059200.1	WtHm	WtMl	-6.42142	2.18919	1.98404e-15	1.28895e-14			0	0	0	346.281	246.474	1062.83	425.247	450.357	406.815	0	0	2.0067
BOKJ_1238000.1	WtHm	WtMl	-6.41482	5.44222	7.28411e-81	6.24713e-79	mRNA, complete cds	Pkinase	1.02966	0.55537	1.20834	114.955	102.819	90.2026	123.021	103.367	128.699	0.79981	0.457031	0.982163
BOKJ_0792400.1	WtHm	WtMl	-6.41343	3.85228	2.0052e-41	3.50768e-40			0.507386	0.56558	0.364733	37.428	58.2568	40.0292	44.4626	34.7272	44.046	0.0654112	0.407746	0.706389
BOKJ_0083500.1	WtHm	WtMl	-6.4124	3.8511	1.75312e-34	2.37402e-33			0.237153	0	0.274704	12.9124	10.9548	14.9423	51.4778	55.1453	61.2958	0.175892	0.0250149	0.337973
BOKJ_1228300.1	WtHm	WtMl	-6.40863	8.51157	6.52545e-53	1.6895e-51			13.2483	4.45808	6.15746	811.34	744.431	700.756	969.346	814.734	1040.57	0.874723	1.55602	3.3463
BOKJ_0101000.1	WtHm	WtMl	-6.40798	7.57364	1.98285e-85	2.12941e-83			8.80556	4.54079	8.92565	721.509	684.72	693.299	841.173	702.22	838.868	5.33524	5.26332	7.48829
BOKJ_0178700.1	WtHm	WtMl	-6.40686	3.23104	5.58969e-31	6.68273e-30			0.734061	0.202981	0.435178	51.8987	53.1687	59.3469	57.3245	46.7145	57.8839	0.179575	0.272461	0.26146
BOKJ_0828400.1	WtHm	WtMl	-6.40663	2.4432	3.84548e-20	3.12445e-19			0.0965641	0.218196	0	19.1806	7.48729	16.9892	22.964	21.9958	27.4329	0.201961	0.266331	0.325435
BOKJ_0997900.1	WtHm	WtMl	-6.40563	7.71922	2.23329e-96	4.17895e-94			13.4535	7.69204	9.77858	1180.4	1027.5	1095.25	1030.36	870.997	1106.61	1.40096	1.34361	4.43727
BOKJ_0514600.1	WtHm	WtMl	-6.40408	4.90915	2.25633e-63	8.52161e-62			1.03109	0.306326	0.550449	72.1846	74.9718	66.413	91.2364	80.2367	96.0725	0.0662803	0.373527	0.213415
BOKJ_0972800.1	WtHm	WtMl	-6.39826	5.76589	3.95345e-66	1.66072e-64	Frag1/DRAM/Sfk1 family	Frag1	5.28134	0.7072	3.96613	256.355	207.604	225.491	292.41	231.34	288.487	0.4866	0.709288	1.05478
BOKJ_0576600.1	WtHm	WtMl	-6.393	3.23709	7.33887e-29	8.26962e-28			1.92875	5.93309	12.1641	394.525	354.651	459.614	326.958	289.941	348.224	0	0.570247	2.70354
BOKJ_1341000.1	WtHm	WtMl	-6.39155	4.76963	3.65015e-43	6.68833e-42			0.512617	0	1.58095	51.9564	58.0736	57.3888	90.1423	67.7869	92.1646	0	0.069145	0.265928
BOKJ_0424200.1	WtHm	WtMl	-6.39001	1.79595	1.51931e-13	9.00789e-13			0	0	0	70.8101	75.5918	103.743	192.915	161.653	141.055	0	0	2.42643
BOKJ_0630000.1	WtHm	WtMl	-6.38806	7.29404	2.50211e-73	1.50737e-71			4.72234	1.7926	6.27767	501.21	479.245	463.825	656.702	522.211	677.716	0.933379	1.5456	2.90635
BOKJ_1012900.1	WtHm	WtMl	-6.38751	0.562772	4.65567e-09	2.06454e-08	metalloendopeptidase activity. It is involved in the biological process described with proteolysis	-	0	0	0	17.0072	10.6894	17.923	31.2812	42.5239	27.2136	0.156319	0	0.167981
BOKJ_0800500.1	WtHm	WtMl	-6.38572	5.50545	1.68462e-91	2.50664e-89			1.78606	0.710381	0.764493	133.207	134.236	122.216	156.698	137.192	161.143	0.801123	1.20743	1.65313
BOKJ_1217500.1	WtHm	WtMl	-6.38564	3.83035	2.64357e-36	3.85001e-35			1.64148	1.05989	2.23613	199.097	215.708	90.0057	243.252	233.27	241.569	1.93388	0.557252	2.18193
BOKJ_0531400.1	WtHm	WtMl	-6.3849	6.90102	1.00664e-115	3.36002e-113	protein tyrosine phosphatase activity	Y_phosphatase	2.33461	2.07437	1.65464	215.351	194.421	222.987	262.903	209.296	274.019	0.510056	0.509723	1.25437
BOKJ_0999300.1	WtHm	WtMl	-6.38288	5.10721	4.7354e-64	1.83906e-62			8.04091	3.15768	4.15094	299.292	236.026	279.489	488.633	405.115	482.56	1.67731	1.89849	1.00843
BOKJ_0766000.1	WtHm	WtMl	-6.37984	2.41624	3.92721e-20	3.18666e-19			0	0	0	73.3339	101.487	63.588	104.443	84.6826	108.131	0	0.290491	1.10127
BOKJ_0581400.1	WtHm	WtMl	-6.37937	3.72773	9.40767e-39	1.46883e-37			0	1.0525	0.904106	56.2661	50.4606	49.3964	57.0379	48.9905	60.8602	0.0503144	0.341883	0.270681
BOKJ_0367900.1	WtHm	WtMl	-6.37675	6.47266	4.82921e-85	5.01183e-83			3.7475	1.03648	2.71165	143.683	195.525	189.492	240.301	224.676	251.115	0.460463	0.549298	0.82547
BOKJ_0974300.1	WtHm	WtMl	-6.37307	2.86944	3.98681e-25	3.92954e-24			0.080865	0.350888	0.188785	20.6003	21.941	16.4264	22.3717	20.1723	24.4995	0.0294026	0.201058	0.225958
BOKJ_1123100.1	WtHm	WtMl	-6.36962	2.40167	2.99137e-19	2.33967e-18			0	0	0	41.5037	58.0555	96.5506	100.516	83.3841	103.19	0.922074	0.834652	2.77182
BOKJ_1122000.1	WtHm	WtMl	-6.36665	4.85668	8.06674e-36	1.15573e-34	non-membrane spanning protein tyrosine kinase activity	Pkinase_Tyr,SH2	1.28042	0.0629882	0.268219	48.8425	55.3536	51.1814	65.5564	57.004	66.2251	0.360094	0.168527	0.32196
BOKJ_1053500.1	WtHm	WtMl	-6.36415	4.38539	2.58035e-40	4.28901e-39			3.18061	9.95568	7.29505	880.212	491.381	522.768	45.1819	35.2435	22.8293	6.73282	4.31602	2.52461
BOKJ_0999500.1	WtHm	WtMl	-6.35976	3.79013	2.08935e-36	3.07029e-35	PLAT/LH2 domain	PLAT	2.6001	0.879454	0	56.9238	74.6945	85.767	119.575	91.3684	123.514	0	0.64654	0.247559
BOKJ_1275900.1	WtHm	WtMl	-6.35952	7.20057	4.17844e-57	1.25252e-55			8.09293	3.04991	3.17028	404.703	347.807	404.916	527.127	441.713	563.445	1.62285	1.26096	3.30006
BOKJ_1127300.1	WtHm	WtMl	-6.35794	8.61285	1.14578e-62	4.18652e-61			7.61402	4.70395	10.6717	566.221	636.004	658.196	960.928	829.891	985.778	1.97821	2.349	5.74534
BOKJ_0720400.1	WtHm	WtMl	-6.3576	1.26646	1.10936e-11	5.92075e-11			0.0715558	0	0.0914608	0.370443	2.82702	2.88397	17.9113	25.7099	17.6912	0.135508	0.126156	0.192805
BOKJ_0651900.1	WtHm	WtMl	-6.35647	6.21344	3.4179e-52	8.57949e-51			3.21012	0.722645	1.56651	162.765	153.982	173.787	234.331	205.814	249.672	0.157986	0.216132	1.28623
BOKJ_0415300.1	WtHm	WtMl	-6.35561	3.44562	4.15003e-27	4.38809e-26			0.486441	0.141526	0	36.0986	34.7803	27.7394	45.4733	43.1357	49.8194	0.388808	0.397125	0.334962
BOKJ_0824900.1	WtHm	WtMl	-6.34869	6.15885	1.57977e-86	1.74198e-84	mRNA, complete cds	Pkinase_Tyr,SH2	1.71509	0.674361	0.592407	115.997	122.111	103.77	154.599	130.047	158.291	0.697212	1.10788	1.42481
BOKJ_0036800.1	WtHm	WtMl	-6.34383	7.01599	8.31291e-104	2.09519e-101	cerebellar granule cell precursor tangential migration	Pkinase	6.17255	3.50854	4.10246	488.528	406.461	459.102	499.064	416.613	525.943	1.07961	2.26637	2.39704
BOKJ_1003300.1	WtHm	WtMl	-6.34212	3.56044	6.79816e-30	7.85382e-29			0.412886	0.0925247	0	21.2651	9.52043	12.2957	15.5269	13.3351	19.5849	0.171931	0.0657216	0.0632747
BOKJ_0666200.1	WtHm	WtMl	-6.34204	4.76044	4.68955e-56	1.34688e-54	Protein tyrosine kinase	Pkinase	0.783273	0.140326	1.21927	46.8117	48.6013	46.8808	80.0962	70.6444	79.3712	0.0959639	0.164454	0.264351
BOKJ_0530300.1	WtHm	WtMl	-6.34043	8.72174	1.87774e-41	3.28937e-40			3.80849	0.918189	1.83535	195.428	201.973	207.222	186.81	166.608	205.274	0.134744	0.372897	0.726662
BOKJ_1297100.1	WtHm	WtMl	-6.33953	4.99912	7.1465e-55	1.96132e-53			0.109604	0.116551	1.38026	42.1972	56.706	43.664	101.329	95.9655	112.969	0.188409	0.172399	0.706995
BOKJ_1258700.1	WtHm	WtMl	-6.33799	6.3312	4.66983e-65	1.8909e-63	phosphotransferase activity, alcohol group as acceptor	Pkinase	3.60583	0.521632	2.43747	187.388	156.501	204.638	235.971	194.264	242.439	0.562697	0.573349	1.19344
BOKJ_0998900.1	WtHm	WtMl	-6.33379	4.93075	4.01071e-58	1.25398e-56			3.67727	0.642459	0.686885	195.708	186.631	189.279	371.171	315.428	384.898	0	0.544259	0.692881
BOKJ_0402200.1	WtHm	WtMl	-6.33233	7.19505	2.31231e-67	1.04223e-65	serine-type endopeptidase activity	Trypsin	7.17711	1.96505	5.53307	490.591	453.149	449.287	520.863	435.43	542.656	1.00774	0.96257	2.33415
BOKJ_0916900.1	WtHm	WtMl	-6.33105	5.6494	1.47911e-71	8.22837e-70			3.72751	0.77061	2.00698	182.963	175.146	165.193	189.689	163.959	211.849	1.37558	0.956541	1.88461
BOKJ_0651600.1	WtHm	WtMl	-6.32801	3.86986	6.71172e-42	1.19266e-40	TRAM, LAG1 and CLN8 homology domains.	TRAM_LAG1_CLN8	1.11215	0.400267	1.49584	79.717	76.8326	88.5546	89.3436	70.0302	94.8588	0	0.209614	0.132924
BOKJ_0779600.1	WtHm	WtMl	-6.32576	4.92699	1.71093e-65	7.06689e-64	-	-	2.63839	1.33819	1.62959	164.798	121.995	171.392	126.116	111.27	135.645	0.175932	0	0.389529
BOKJ_1174800.1	WtHm	WtMl	-6.32272	5.91507	2.80177e-75	1.88054e-73	zinc ion binding	LIM	11.4864	4.23171	10.9259	969.354	723.925	694.839	999.236	876.404	1050.76	0.401613	3.20054	7.41664
BOKJ_0778700.1	WtHm	WtMl	-6.32231	4.52067	2.20451e-51	5.38058e-50	phosphoprotein phosphatase activity	Metallophos	0.707697	0.141971	0.763072	40.1281	49.826	36.6032	60.0413	54.1473	61.5619	0.113307	0.0516726	0.248264
BOKJ_1044800.1	WtHm	WtMl	-6.31909	9.20194	7.06751e-40	1.15761e-38			85.9533	28.1423	102.34	6977.23	6750.63	7363.92	12022.5	10718.8	12664.5	6.94617	14.3035	48.4213
BOKJ_1015300.1	WtHm	WtMl	-6.31445	4.18526	1.63591e-46	3.3505e-45			0.797922	0.125003	0.937945	50.4435	69.5142	50.288	63.6018	48.8971	70.671	0.493091	0.186533	0.491461
BOKJ_0009200.1	WtHm	WtMl	-6.31199	5.70723	8.56878e-78	6.4136e-76	Belongs to the protein kinase superfamily	Pkinase	1.9177	0.437297	0.7077	87.2058	113.431	102.771	122.452	104.854	131.948	0.27651	0.497921	1.0079
BOKJ_0448300.1	WtHm	WtMl	-6.31194	4.32487	5.51201e-51	1.32181e-49	macromolecule localization	-	0.391518	0.859405	0.697511	58.4753	41.3153	44.5285	60.659	51.1816	64.1246	0.172815	0.235338	0.150152
BOKJ_1445500.1	WtHm	WtMl	-6.31126	5.50505	1.10148e-43	2.03033e-42			0.744932	0.0727828	0.262748	40.6774	26.4063	33.1689	67.3244	55.1366	71.1328	0.0611283	0.0498061	0.411068
BOKJ_1228400.1	WtHm	WtMl	-6.30894	5.20661	1.7065e-69	8.49811e-68	-	-	2.71563	1.9574	9.65354	434.467	393.397	486.921	577.618	508.243	596.912	1.46745	1.48883	2.1486
BOKJ_1271000.1	WtHm	WtMl	-6.30731	3.13253	5.15696e-25	5.05063e-24			4.06169	1.40168	0	114.917	44.5919	79.5097	156.117	138.015	164.503	0.603872	1.70939	1.30117
BOKJ_0718500.1	WtHm	WtMl	-6.30491	3.39217	7.69953e-26	7.80059e-25			5.4567	0	0	199.861	124.328	157.265	226.858	151.06	215.535	2.00172	1.38745	3.35721
BOKJ_1048200.1	WtHm	WtMl	-6.30409	3.64495	1.87168e-38	2.90029e-37			0.820547	0.918009	0.987055	59.5594	41.2377	74.5363	63.3492	51.9882	69.0057	0.133899	0.0749663	0.711923
BOKJ_0772700.1	WtHm	WtMl	-6.29974	5.02404	1.11757e-63	4.25985e-62			1.34047	0.82842	0.44801	67.1712	84.3834	70.8697	129.984	115.442	136.691	0.312237	0.383751	0.506268
BOKJ_0858100.1	WtHm	WtMl	-6.29789	7.48427	6.63985e-71	3.54987e-69			2.21691	0.886661	2.28371	139.507	146.186	167.523	198.568	167.692	222.871	0.231433	0.217347	0.677747
BOKJ_0942500.1	WtHm	WtMl	-6.29641	5.05805	5.61961e-37	8.3718e-36			9.12088	2.66985	2.97504	239.203	668.922	259.245	7.42538	2.90314	5.49915	1.33744	5.33757	2.4465
BOKJ_0735900.1	WtHm	WtMl	-6.2961	4.3092	4.85386e-49	1.084e-47			1.27667	0.278738	1.18844	120.597	71.8275	98.1965	126.899	108.353	123.339	0.349399	0.30014	0.677289
BOKJ_1077000.1	WtHm	WtMl	-6.29603	6.32291	5.67982e-101	1.299e-98	mRNA, complete cds	Pkinase	2.25229	1.14099	1.34213	164.303	138.255	154.848	206.987	175.4	218.501	0.256857	0.354135	0.863614
BOKJ_0144800.1	WtHm	WtMl	-6.29457	5.28867	6.15828e-65	2.48545e-63			2.59847	0.288845	2.94793	150.059	163.992	161.475	259.134	210.715	273.453	0.447552	0.913105	1.35363
BOKJ_1205300.1	WtHm	WtMl	-6.29076	2.56737	4.12631e-21	3.48325e-20			0	0	0	447.055	471.154	548.378	592.748	527.108	474.055	1.69901	0	1.82217
BOKJ_0667400.1	WtHm	WtMl	-6.28968	3.4003	1.89796e-32	2.39916e-31			0.214758	0.0573326	0.303635	14.8563	17.9556	14.7053	22.8443	22.0399	25.289	0	0.0203036	0.19411
BOKJ_0533800.1	WtHm	WtMl	-6.28637	4.16938	7.95699e-45	1.54026e-43			0.141395	0.461248	1.47158	67.0638	63.1743	58.3727	58.0404	52.7051	62.8361	0.18584	0.158379	0.606952
BOKJ_0173600.1	WtHm	WtMl	-6.28012	8.30516	2.40714e-39	3.84009e-38			4.28992	0.782664	2.48696	206.876	225.335	217.929	283.596	233.37	313.92	0.332298	0.536775	1.27986
BOKJ_0315200.1	WtHm	WtMl	-6.27497	5.53256	2.82625e-68	1.33222e-66			12.4779	8.61118	3.30479	650.026	657.336	681.546	689.096	584.775	703.873	3.0562	4.14277	6.51694
BOKJ_0623200.1	WtHm	WtMl	-6.27164	5.09218	3.09114e-70	1.58405e-68			0.934164	1.69302	2.23487	127.25	81.0732	116.982	172.612	150.349	177.24	0.556819	0.490349	1.07041
BOKJ_0951400.1	WtHm	WtMl	-6.2706	4.96706	2.46722e-69	1.2188e-67			0.892312	0	2.56533	143.562	119.099	111.928	157.923	123.535	162.059	0.901353	1.70005	1.82818
BOKJ_0580800.1	WtHm	WtMl	-6.26893	4.4564	4.2823e-45	8.36811e-44			0.733662	0.168381	0.0579042	26.3755	21.3982	30.1674	36.3568	32.649	38.7615	0.186108	0.191226	0.236072
BOKJ_0582800.1	WtHm	WtMl	-6.26484	4.15184	1.48956e-31	1.81959e-30			0.304728	0	0.725731	45.3967	39.8953	32.9506	31.9338	24.9147	31.7785	0.0256439	0.261909	0.36162
BOKJ_1147400.1	WtHm	WtMl	-6.26104	5.57744	5.83883e-52	1.4509e-50			0	0	0	29.2766	342.282	193.673	1941.94	1772.61	2087.58	3.39675	1.28587	12.3843
BOKJ_0999100.1	WtHm	WtMl	-6.2501	3.49526	1.23829e-24	1.19944e-23			0.42037	0	1.57895	6.01282	8.67765	14.1663	77.031	82.0103	74.785	0.258042	1.19347	1.44879
BOKJ_0867900.1	WtHm	WtMl	-6.2493	3.94885	6.58301e-07	2.41677e-06	L-lysine 6-monooxygenase (NADPH-requiring)	FMO-like	0.394852	0	0.332612	0.283602	60.4462	10.5132	3.04314	1.40981	3.17971	0.223045	0.370209	0.133943
BOKJ_0827400.1	WtHm	WtMl	-6.24707	2.30274	5.54033e-17	3.88547e-16			0	0	0	86.3422	33.0239	0	179.564	153.227	197.127	0	0	3.18968
BOKJ_1298100.1	WtHm	WtMl	-6.24615	6.15249	1.38202e-91	2.08145e-89	Acyltransferase family	Acyl_transf_3	1.65321	0.814064	0.562357	86.3432	82.3162	106.888	109.36	95.9661	116.369	0.67502	0.535287	0.944109
BOKJ_0047300.1	WtHm	WtMl	-6.24085	5.22272	3.0946e-62	1.11749e-60	non-membrane spanning protein tyrosine kinase activity	Pkinase_Tyr,SH2	1.75027	0.403921	0.218951	58.2258	69.3481	68.9797	94.498	76.945	105.09	0.134716	0.228517	0.463845
BOKJ_0002000.1	WtHm	WtMl	-6.23651	5.23617	1.17455e-70	6.1465e-69	phosphotransferase activity, alcohol group as acceptor	Pkinase	1.01667	0.991736	0.83175	89.2981	69.7745	97.8538	135.132	107.972	139.65	0.212145	0.403088	0.775415
BOKJ_1224400.1	WtHm	WtMl	-6.23398	6.19665	6.61336e-71	3.54987e-69	Protein tyrosine phosphatase, catalytic domain	Y_phosphatase	2.09093	0.541972	1.17429	119.807	112.847	124.677	196.438	161.939	207.507	0.833766	0.676007	1.77404
BOKJ_1313600.1	WtHm	WtMl	-6.23326	5.55802	2.49742e-69	1.22881e-67			4.34686	1.60625	4.81734	338.178	364.064	446.929	377.167	308.618	377.665	2.72567	2.89992	2.5656
BOKJ_0999600.1	WtHm	WtMl	-6.23266	3.47519	4.15996e-27	4.39483e-26			0	0	0.321708	15.1367	27.8959	10.6702	127.691	121.734	115.203	0.496982	0.653661	0.535788
BOKJ_0029800.1	WtHm	WtMl	-6.22598	6.19323	9.8776e-72	5.57024e-70	occurring C-terminal to leucine-rich repeats	LRR_4,LRR_8	3.67004	0.941501	4.96109	232.898	203.808	254.547	313.883	251.056	333.968	2.21152	2.11102	3.45159
BOKJ_1201600.1	WtHm	WtMl	-6.22431	4.51311	2.83967e-24	2.7313e-23			0.633548	0	1.99876	80.4635	67.5528	68.2331	188.087	120.961	212.429	0.286715	0.1617	0.23355
BOKJ_0542500.1	WtHm	WtMl	-6.22196	6.48561	1.26816e-91	1.93355e-89			1.71543	1.14037	3.06323	167.065	146.956	183.015	265.862	224.383	281.3	0.39733	0.476595	1.69648
BOKJ_1292400.1	WtHm	WtMl	-6.22079	3.77503	3.62802e-35	5.04004e-34			0	0	0.124969	7.56648	11.9684	16.0692	34.8171	34.3643	37.5298	0.0739344	0.126364	0.243197
BOKJ_0823300.1	WtHm	WtMl	-6.21979	5.2865	9.53702e-72	5.40285e-70	Protein tyrosine phosphatase, catalytic domain	Y_phosphatase	1.19847	0.70048	1.94565	112.068	86.9558	104.524	132.359	113.493	137.274	0.555092	0.373259	0.468502
BOKJ_0970600.1	WtHm	WtMl	-6.21834	3.18289	4.7202e-23	4.32772e-22			2.84956	0	0	42.4057	157.89	121.781	193.848	172.264	208.58	0	0	0.429251
BOKJ_0080100.1	WtHm	WtMl	-6.21831	3.33387	9.10403e-32	1.11875e-30			0.238208	0.398031	0.563313	29.2465	22.7632	33.8328	55.1261	45.7813	54.5085	0.0402229	0.274131	0.437433
BOKJ_1413200.1	WtHm	WtMl	-6.21321	4.53135	8.45991e-49	1.86905e-47			0.952606	2.06426	1.27072	116.505	74.8123	117.961	95.5367	78.8402	96.7059	1.03828	0.869079	1.77714
BOKJ_0060600.1	WtHm	WtMl	-6.18821	5.99237	1.0402e-56	3.07331e-55			2.34229	0.809118	0.518119	120.93	101.95	98.2012	148.41	118.871	157.742	0.350935	0.222584	0.92137
BOKJ_0931300.1	WtHm	WtMl	-6.18635	4.98286	1.84162e-48	4.01838e-47			0.864	0.572513	2.02998	113.284	116.639	109.71	203.11	180.372	220.698	0.41337	0.541327	1.10255
BOKJ_1477900.1	WtHm	WtMl	-6.18099	0.377015	1.69323e-08	7.2009e-08			0.13946	0	0	7.0043	3.4063	3.29388	6.14351	4.78992	5.65888	0	0	0.103441
BOKJ_1480800.1	WtHm	WtMl	-6.1778	3.53775	1.10158e-30	1.30062e-29			0.0650829	0.210375	0.758478	28.8257	24.0906	24.1571	30.6136	23.9364	32.9907	0.0223256	0	0.293491
BOKJ_0609100.1	WtHm	WtMl	-6.17656	4.30617	2.12377e-41	3.7046e-40	non-membrane spanning protein tyrosine kinase activity	Pkinase_Tyr	0.65519	0.525129	0.0712317	42.3634	31.1798	27.9682	35.8999	19.8956	39.6866	0.503262	0.331489	0.339559
BOKJ_0401000.1	WtHm	WtMl	-6.17026	7.33685	9.01591e-59	2.87717e-57	serine threonine-protein phosphatase	-	5.75343	2.38206	6.25598	439.346	370.548	402.98	477.145	381.844	521.945	2.88944	1.59363	3.74101
BOKJ_0973000.1	WtHm	WtMl	-6.16365	4.25827	3.06082e-35	4.26168e-34	photoreceptor cell maintenance	Frag1	0.811129	0.651293	0.917573	101.135	62.8298	102.592	106.592	84.6768	114.879	0.0663724	0.225043	0.646723
BOKJ_0998800.1	WtHm	WtMl	-6.15834	1.08437	1.75329e-08	7.44862e-08	Amidase	Amidase	0	0	0	3.26535	0.845129	0.134099	0.0450956	0.363445	0.25973	0	0	0.0392268
BOKJ_0875200.1	WtHm	WtMl	-6.15732	4.62053	2.24068e-57	6.8327e-56	peptidyl-threonine phosphorylation	Pkinase	1.1131	0.907985	0.547998	64.2341	58.5201	62.9324	85.7152	65.505	85.3663	0.0988123	0.225826	0.181692
BOKJ_0794900.1	WtHm	WtMl	-6.15339	5.85981	2.42705e-57	7.36464e-56	protein tyrosine phosphatase activity	Y_phosphatase	2.03539	0.585896	0.578526	85.7089	78.4753	90.4566	125.73	103.174	132.948	0.683012	0.722517	1.34154
BOKJ_1040500.1	WtHm	WtMl	-6.15009	8.11383	4.54644e-76	3.17223e-74			12.1189	3.87917	7.9485	561.022	631.356	653.815	1191.8	1019.14	1222.54	4.5326	5.46328	7.2707
BOKJ_0461900.1	WtHm	WtMl	-6.14785	6.56603	4.72715e-51	1.13802e-49	Belongs to the protein kinase superfamily	Pkinase	5.2224	1.15909	2.24821	255.972	202.861	213.806	276.748	228.822	289.023	0.787023	0.827857	1.13257
BOKJ_0902100.1	WtHm	WtMl	-6.14785	7.37422	5.94493e-55	1.64619e-53	Histone H2A	-	7.60008	1.96271	6.29199	393.638	411.496	359.943	480.449	453.603	558.774	0.650257	0.916237	2.43129
BOKJ_1126000.1	WtHm	WtMl	-6.14368	2.2077	1.1201e-16	7.69816e-16			0	0	1.94943	29.3229	0	8.07169	146.725	118.846	158.363	0	0.79081	0
BOKJ_0736000.1	WtHm	WtMl	-6.13873	4.28345	7.23948e-39	1.1375e-37			2.41581	0	3.03262	130.253	125.353	121.859	107.379	95.9025	125.307	0.462229	0.351427	0.170096
BOKJ_0864800.1	WtHm	WtMl	-6.13317	4.55125	4.21935e-50	9.83189e-49			2.9393	1.44521	0	147.963	172.943	210.406	348.417	301.247	364.1	1.45515	2.32091	3.49647
BOKJ_0245000.1	WtHm	WtMl	-6.13128	4.39084	2.92847e-53	7.69503e-52	Protein phosphatase 2A homologues, catalytic domain.	Metallophos	0.686936	1.34258	0.659796	74.0732	84.1003	78.2925	74.068	59.6928	74.9614	0.475956	0.271607	0.959894
BOKJ_1178800.1	WtHm	WtMl	-6.12882	5.87361	3.08395e-42	5.52783e-41	protein tyrosine phosphatase activity	Y_phosphatase	2.82274	0.332543	0.813708	121.519	105.098	111.481	161.022	134.711	178.683	0.280872	0.294362	0.596318
BOKJ_0755500.1	WtHm	WtMl	-6.12313	5.49866	4.05614e-81	3.50303e-79			2.68713	1.79268	1.66528	173.856	153.909	154.883	160.3	123.426	159.386	0.685846	1.00538	1.17968
BOKJ_1039300.1	WtHm	WtMl	-6.12175	4.63555	1.51837e-58	4.82052e-57			3.40981	0.918536	1.64121	165.026	86.7446	126.212	224.362	181.924	226.189	0.871523	1.30462	1.45226
BOKJ_0994200.1	WtHm	WtMl	-6.11981	4.82572	8.77583e-29	9.87081e-28	phosphotransferase activity, alcohol group as acceptor	Pkinase	2.63179	0.328616	0	85.9428	55.817	70.8285	112.169	99.4859	118.215	0.209435	0	0.340205
BOKJ_0540100.1	WtHm	WtMl	-6.11971	3.10518	1.17497e-27	1.26511e-26			0.798642	0.22863	1.24293	40.4125	55.6809	41.988	76.7763	62.1142	87.4312	1.10734	0.790784	0.76735
BOKJ_0224200.1	WtHm	WtMl	-6.11896	5.08254	9.62719e-73	5.77164e-71	-	-	2.14442	1.08995	1.04083	109.965	106.679	121.361	122.819	113.052	135.465	0.325048	0.794761	1.22696
BOKJ_0943000.1	WtHm	WtMl	-6.11815	4.33553	1.69184e-27	1.81216e-26			0.398803	4.47549	3.14057	93.9351	275.43	143.474	0.29955	1.33114	1.14912	0.609102	0.416473	1.72944
BOKJ_1238200.1	WtHm	WtMl	-6.1143	3.10784	6.24032e-24	5.91466e-23			0	0	0	0	0	0	166.247	122.06	199.426	0	0	1.47263
BOKJ_0088600.1	WtHm	WtMl	-6.10956	6.22475	5.88318e-94	9.81855e-92			3.99306	1.14733	3.36634	275.318	263.03	236.504	326.589	263.149	349.973	0.816285	1.70721	2.77896
BOKJ_0105500.1	WtHm	WtMl	-6.10942	4.42291	3.28254e-51	7.94889e-50	Central component in molecular interactions underlying sperm crawling. Forms an extensive filament system that extends from sperm villipoda, along the leading edge of the pseudopod	Motile_Sperm	0.925056	1.0234	0.313404	63.4368	66.5821	62.5635	126.602	105.086	136.272	0.618867	0.249077	0.953139
BOKJ_0427200.1	WtHm	WtMl	-6.10186	6.54134	1.91407e-76	1.37434e-74			4.8266	1.58601	5.36762	312.36	333.837	351.111	487.773	376.554	519.45	0.525245	1.15236	2.43198
BOKJ_0588200.1	WtHm	WtMl	-6.09529	7.22996	1.79968e-40	3.01167e-39			9.8802	1.50216	8.39706	621.308	542.495	564.982	571.171	478.107	584.873	0.399906	0.512925	2.00123
BOKJ_0875800.1	WtHm	WtMl	-6.09152	4.6599	8.04165e-61	2.78973e-59			0.794946	2.0726	0.313759	121.997	136.503	122.329	128.554	98.2592	122.105	1.37001	1.46044	1.96345
BOKJ_1336800.1	WtHm	WtMl	-6.08934	5.04581	1.57177e-60	5.3771e-59	non-membrane spanning protein tyrosine kinase activity	Pkinase_Tyr	0.839878	0.261356	0.0695004	51.2059	37.2816	52.0952	84.0866	70.7408	91.7059	0.480992	0.666278	0.727449
BOKJ_0782200.1	WtHm	WtMl	-6.08851	1.02051	2.95117e-10	1.44002e-09	-	-	0	0	1.1365	55.4995	22.96	8.42912	23.2191	29.1321	29.2666	0.710001	0.807999	1.80766
BOKJ_0715300.1	WtHm	WtMl	-6.08446	5.0492	9.37984e-70	4.76712e-68			1.66553	1.18768	1.10098	107.437	108.462	96.2988	153.906	141.705	162.373	0.929952	0.852718	1.82232
BOKJ_0764800.1	WtHm	WtMl	-6.08414	4.5155	2.84296e-53	7.48627e-52			0.294404	0	0.735707	30.0084	33.3035	42.1732	112.992	91.6319	119.143	0.178216	0.199928	1.23189
BOKJ_0449800.1	WtHm	WtMl	-6.08378	4.88282	1.55049e-45	3.05399e-44			1.20587	0.740091	0.262064	70.0744	83.661	64.4672	89.8846	76.1173	93.4796	1.1433	0.627327	1.36176
BOKJ_0634400.1	WtHm	WtMl	-6.07767	2.56545	1.40717e-19	1.11544e-18			1.06535	0.456412	0	42.6229	24.7337	25.0147	37.4853	38.4811	36.6115	0.127166	0	0.136963
BOKJ_0658100.1	WtHm	WtMl	-6.0711	3.94883	5.74079e-35	7.90398e-34	DSBA-like thioredoxin domain	DSBA	0.990109	0.577076	1.5379	72.0811	52.1451	45.7238	2.69374	3.91223	3.27664	2.97128	2.0749	2.73446
BOKJ_0779700.1	WtHm	WtMl	-6.06729	0.287277	7.65695e-08	3.07823e-07	-	-	0	0	0	54.8251	0	0	131.883	116.999	145.201	0	0	1.369
BOKJ_0585700.1	WtHm	WtMl	-6.06326	4.42142	4.05484e-40	6.71218e-39	mRNA, complete cds	Pkinase_Tyr,SH2	0.640915	0	0.387229	27.2978	26.6975	31.7268	14.4121	11.7844	13.2015	0.166676	0.352568	0.367702
BOKJ_1333200.1	WtHm	WtMl	-6.06268	4.27608	1.91568e-49	4.34104e-48	Belongs to the short-chain dehydrogenases reductases (SDR) family	adh_short	0.215295	0.289309	0.182401	26.4008	27.1277	23.8795	25.3907	25.2528	20.3791	0.588971	1.0169	1.33568
BOKJ_0785300.1	WtHm	WtMl	-6.05672	4.62109	1.24548e-59	4.09089e-58			2.84563	1.24641	0	159.08	235.077	246.622	561.087	492.04	583.471	0.788535	2.36944	2.80619
BOKJ_0386200.1	WtHm	WtMl	-6.05544	4.98935	4.23947e-67	1.87661e-65			3.01889	0	3.39629	203.887	218.892	210.674	254.373	236.403	258.541	0.707883	0.531892	2.03016
BOKJ_1322300.1	WtHm	WtMl	-6.05503	4.14788	1.04732e-38	1.63314e-37	Belongs to the protein kinase superfamily	Pkinase	0.306361	0.334206	1.20354	65.1659	40.9121	52.5884	75.2835	65.5408	82.5575	0.0362919	0.16519	0.358262
BOKJ_0710700.1	WtHm	WtMl	-6.05141	4.20206	9.14837e-43	1.66395e-41			0.744663	1.46356	2.60271	75.4959	115.722	85.6418	107.018	98.1366	124.635	0.334597	1.24982	0.834177
BOKJ_0922300.1	WtHm	WtMl	-6.04718	6.02005	7.52813e-64	2.90539e-62	protein tyrosine phosphatase activity	Y_phosphatase	2.5992	0.891949	0.776907	138.777	116.179	109.253	134.442	118.536	146.93	0.202615	0.518177	0.934123
BOKJ_1332400.1	WtHm	WtMl	-6.04651	6.21373	1.95998e-102	4.56712e-100	Protein tyrosine phosphatase, catalytic domain	Y_phosphatase	2.59838	1.05818	2.41127	172.106	169.627	146.578	261.649	213.443	260.976	0.572583	0.851774	1.26932
BOKJ_0994600.1	WtHm	WtMl	-6.04584	4.79224	4.6166e-57	1.38051e-55			0.631654	0.582701	1.35494	70.9517	82.1378	65.6458	86.8286	58.888	77.9231	0.401654	0.492057	0.841285
BOKJ_1085800.1	WtHm	WtMl	-6.03972	3.68247	2.77975e-36	4.03882e-35	BAR domain	BAR	0.273555	0.151721	0.989846	47.5461	55.3513	29.3904	58.4871	48.7376	65.8604	0.485113	0.33105	0.849484
BOKJ_1276600.1	WtHm	WtMl	-6.03895	5.65577	1.63185e-69	8.15927e-68			4.27086	1.10859	1.8125	158.066	130.05	192.249	256.94	218.728	273.38	0.479131	1.33541	1.66072
BOKJ_0227200.1	WtHm	WtMl	-6.03847	8.0027	4.37867e-84	4.36102e-82			14.3839	7.26172	15.2494	835.101	778.261	937.968	1114.68	946.85	1155.7	7.55449	7.21065	9.86689
BOKJ_1194900.1	WtHm	WtMl	-6.03437	3.82499	1.32514e-30	1.5601e-29			1.67635	0	1.21463	83.4473	84.4696	64.1316	84.1749	71.9773	87.4274	0.115592	0.530059	0.512286
BOKJ_0339000.1	WtHm	WtMl	-6.03418	3.48739	2.11672e-32	2.6675e-31	Four and a half LIM domains	LIM	0.716322	1.21819	2.57249	97.9487	73.5378	82.3186	117.052	93.7333	127.485	0	0.534195	0.257517
BOKJ_0184000.1	WtHm	WtMl	-6.0298	5.92856	3.37555e-94	5.71069e-92			1.4	0.553058	1.17972	81.514	87.6713	76.9229	73.5696	71.571	78.7339	0.387236	0.378471	0.721021
BOKJ_1156900.1	WtHm	WtMl	-6.02848	0.249663	9.98768e-08	3.96362e-07			0	0	0	0	0	0	504.654	420.392	521.126	0	0.730207	1.1722
BOKJ_1276500.1	WtHm	WtMl	-6.02759	3.48112	4.69854e-35	6.49799e-34			0.513122	0.407195	0.442151	34.2611	39.2937	42.657	24.8797	20.4645	25.9351	0.162244	0.184186	0.469431
BOKJ_1228500.1	WtHm	WtMl	-6.02541	4.6829	6.42985e-55	1.77648e-53	phosphotransferase activity, alcohol group as acceptor	-	0.366885	0.28675	0.865408	35.9986	41.4483	37.7784	52.6403	47.4995	57.5311	0.324545	0.325004	0.415594
BOKJ_0727700.1	WtHm	WtMl	-6.02374	2.52637	1.55979e-20	1.28852e-19			1.4947	0	0	118.545	128.237	86.4635	163.359	156.437	162.576	1.31384	0.745514	1.19157
BOKJ_0783100.1	WtHm	WtMl	-6.02116	5.0503	8.06945e-60	2.69345e-58	-	-	2.98082	0.665998	2.482	148.655	149.986	138.419	208.193	169.223	212.328	0.602889	0.339659	0.916183
BOKJ_0537800.1	WtHm	WtMl	-6.0202	2.53831	1.28006e-15	8.39549e-15			0.154401	0	0	4.47057	7.61217	2.27455	11.5576	10.2976	7.63879	0	0	0
BOKJ_1290800.1	WtHm	WtMl	-6.01993	4.89282	1.29232e-37	1.96554e-36	-	-	1.5522	0.378383	4.96537	97.7476	131.655	127.143	218.332	168.719	215.463	0.371508	0.283889	0.754579
BOKJ_0777200.1	WtHm	WtMl	-6.01705	2.09059	2.00103e-12	1.10969e-11	Belongs to the peptidase C1 family	Inhibitor_I29,Peptidase_C1	0	0	0.501182	7.09602	16.0834	13.709	43.7875	48.2354	41.7273	0.0355829	0	0.228887
BOKJ_1201000.1	WtHm	WtMl	-6.01579	5.90176	4.38368e-69	2.13986e-67	mRNA, complete cds	Pkinase_Tyr,SH2	2.72479	0.973104	0.762316	118.399	99.559	102.326	132.482	108.768	131.56	0.442304	0.796984	1.07831
BOKJ_1258100.1	WtHm	WtMl	-6.00999	4.37539	8.23801e-47	1.70991e-45			1.97602	2.25968	0	94.8091	76.0437	56.6912	139.924	114.635	145.307	0.631472	1.14521	0.750673
BOKJ_0998600.1	WtHm	WtMl	-6.00516	8.20339	4.51495e-53	1.18135e-51			19.3876	6.66162	11.4573	784.018	535.183	674.266	1466.51	1221.04	1687.21	2.07078	4.05854	4.61726
BOKJ_0197100.1	WtHm	WtMl	-6.00404	5.66628	9.70668e-67	4.20623e-65			1.45226	0.405989	1.40188	74.6841	62.7496	78.5911	120.199	105.032	136.085	0.156717	0.320122	0.868272
BOKJ_0203900.1	WtHm	WtMl	-6.00138	5.48451	1.54774e-56	4.5511e-55	Protein tyrosine kinase	Pkinase	2.53845	0.15406	2.31584	163.652	87.6534	122.314	189.603	156.471	199.076	1.46649	1.22873	1.61215
BOKJ_0591300.1	WtHm	WtMl	-6.00099	1.76327	6.02612e-13	3.43594e-12			0	0	0	0	0	0	20.4265	8.53894	10.0973	0	0	0
BOKJ_1440000.1	WtHm	WtMl	-5.99855	2.04409	3.42544e-15	2.20105e-14			0.213583	0	0	8.31083	7.79015	7.99837	5.88037	7.00679	8.17228	0.0765719	0.259447	0.123745
BOKJ_1328500.1	WtHm	WtMl	-5.9978	5.0319	7.98151e-63	2.92498e-61	-	-	2.22409	0.997398	1.97783	125.953	148.988	109.427	109.627	95.9567	118.909	0.279369	0.420899	1.61019
BOKJ_1415900.1	WtHm	WtMl	-5.99436	5.82849	2.358e-73	1.42752e-71	protein tyrosine phosphatase activity	Y_phosphatase	2.48892	0.988647	1.15053	90.8785	87.0118	93.13	123.446	103.27	135.775	0.177236	0.457012	0.982914
BOKJ_1054700.1	WtHm	WtMl	-5.98947	0.926308	7.46439e-10	3.51852e-09			0	0.0402168	0	0.708987	2.49147	1.85468	1.93458	2.0987	1.53304	0.0615769	0.0697235	0.0527632
BOKJ_0251200.1	WtHm	WtMl	-5.9842	2.96153	2.7413e-22	2.44794e-21			0.515954	0.38366	0	26.2102	11.0758	19.7151	41.3247	34.6848	45.5458	0.230999	0.585794	0.246813
BOKJ_1064400.1	WtHm	WtMl	-5.98216	5.84619	7.05657e-88	8.46104e-86			18.2159	18.4835	15.0208	840.276	1005.63	1070.93	2644.91	2216.88	2783.03	1.792	5.42893	14.922
BOKJ_1196000.1	WtHm	WtMl	-5.97694	9.79111	2.95161e-90	4.05027e-88	transferase activity, transferring acyl groups	Carn_acyltransf	18.2309	12.523	20.0767	1003.96	1166.48	1188.85	55.7329	69.7074	52.2937	8.48759	11.2724	13.2865
BOKJ_1388400.1	WtHm	WtMl	-5.97604	5.0027	2.87993e-61	1.00472e-59			1.09587	0.653854	0.603227	64.9458	78.0636	69.2598	135.784	117.664	139.022	0.0316355	0.144033	0.411984
BOKJ_0637800.1	WtHm	WtMl	-5.96662	4.57877	6.20455e-53	1.61659e-51			1.57064	1.36	1.14096	70.822	102.406	91.6482	76.4648	67.846	82.79	0.636843	0.495341	0.642557
BOKJ_0891300.1	WtHm	WtMl	-5.96224	4.57919	3.05054e-47	6.36388e-46			0.202338	0.451641	1.09007	43.9463	55.7058	65.5473	70.9066	57.3443	71.3831	0.605082	1.13992	0.796626
BOKJ_1312000.1	WtHm	WtMl	-5.96049	4.90056	7.32451e-29	8.26098e-28	Lipase (class 3)	Lipase_3	2.27404	0.532848	3.43058	81.6395	240.139	128.626	67.7256	108.016	58.4751	1.25025	1.09185	1.71941
BOKJ_1278800.1	WtHm	WtMl	-5.95896	3.41262	1.81831e-28	2.0249e-27			0.427258	0.155258	0.653357	25.7654	45.8188	26.0923	36.5751	31.9613	38.0537	0.428906	0.215659	0.358864
BOKJ_1151200.1	WtHm	WtMl	-5.95895	1.37565	5.62277e-11	2.88138e-10	Lipopolysaccharide-induced tumor necrosis factor-alpha factor	zf-LITAF-like	0	0	0	9.90888	8.45056	11.0663	31.05	24.8113	34.0768	0.219532	0.371368	0.236601
BOKJ_1170000.1	WtHm	WtMl	-5.95785	4.78368	5.25156e-57	1.56659e-55	Protein kinase domain	Pkinase	1.46314	0.87136	1.39565	92.9293	90.429	68.0804	127.378	112.672	129.335	0.318111	0.565319	0.294129
BOKJ_1309000.1	WtHm	WtMl	-5.94915	6.96988	2.79899e-88	3.42253e-86			25.8768	13.7458	22.0718	1314.26	1392.13	1432.07	1632.46	1453.32	1670.72	9.06483	12.373	13.6955
BOKJ_0465800.1	WtHm	WtMl	-5.94471	4.51068	9.92973e-54	2.65437e-52			3.30216	0.353362	2.21281	122.38	102.959	141.147	215.943	166.815	210.595	2.45122	4.18243	4.09718
BOKJ_0620800.1	WtHm	WtMl	-5.9434	2.93105	7.08139e-23	6.43526e-22	Protein tyrosine kinase	Pkinase_Tyr	0.24938	0	0.294884	9.13388	14.7673	9.66862	21.5159	19.9077	23.8157	0.0564217	0.0858283	0.124417
BOKJ_0093700.1	WtHm	WtMl	-5.93914	5.89832	1.83229e-47	3.84189e-46	non-membrane spanning protein tyrosine kinase activity	Pkinase_Tyr	2.13478	0.364085	2.17855	89.2732	91.6323	99.1323	157.564	137.174	166.303	0.347361	0.723297	1.37249
BOKJ_0800200.1	WtHm	WtMl	-5.93723	4.55719	6.66828e-55	1.83824e-53			0.517256	0.569498	1.00105	70.6881	57.8216	55.4803	73.7576	62.4492	72.3784	0.492413	0.360811	0.502228
BOKJ_0945300.1	WtHm	WtMl	-5.9368	0.870415	1.41032e-08	6.03724e-08	lipid binding	-	0.311695	0	0.382124	7.60043	27.3987	13.4313	27.813	23.8426	32.4011	0.099239	0.112526	0.542912
BOKJ_0058800.1	WtHm	WtMl	-5.93033	3.74007	6.34384e-38	9.73248e-37			3.42265	9.50298	4.97106	453.038	96.7717	246.342	268.061	234.162	270.687	0.622652	2.09433	2.65168
BOKJ_0800100.1	WtHm	WtMl	-5.92946	4.44801	5.4136e-48	1.15671e-46			1.15714	0.346268	0.728033	55.7514	41.5723	48.0408	74.64	61.0985	77.6018	0.641097	0.570536	0.688284
BOKJ_0549100.1	WtHm	WtMl	-5.92907	5.40527	8.6431e-71	4.56163e-69	Belongs to the mitochondrial carrier (TC 2.A.29) family	-	2.92361	1.16918	1.15299	128.24	127.494	135.005	176.891	159.514	186.236	0.879048	1.08211	1.04037
BOKJ_1212300.1	WtHm	WtMl	-5.92032	6.60534	7.78021e-77	5.68554e-75	cellular calcium ion homeostasis	-	7.35341	2.19258	6.80404	392.365	361.719	321.914	544.067	445.801	559.123	3.1974	3.21306	5.68042
BOKJ_0422900.1	WtHm	WtMl	-5.91914	1.97732	8.90156e-14	5.3418e-13			0	0	3.96921	64.9177	157.774	71.6181	73.7471	78.6465	70.2085	1.41293	0	0
BOKJ_0534200.1	WtHm	WtMl	-5.91895	3.93805	1.16693e-40	1.98234e-39	Mpv17 / PMP22 family	Mpv17_PMP22	0.294149	2.40559	1.84253	77.5327	114.831	115.978	166.848	141.742	174.233	0.312783	1.06285	1.24604
BOKJ_1119100.1	WtHm	WtMl	-5.91803	3.64566	8.08582e-35	1.10709e-33			0.651677	1.078	0.761255	52.9809	59.3339	39.6073	78.3167	68.1918	76.1151	0.161849	0.488202	1.10476
BOKJ_0441800.1	WtHm	WtMl	-5.91291	5.09788	1.10967e-54	3.03869e-53	-	-	3.51893	1.23854	2.69827	204.633	157.447	144.568	235.39	192.885	256.508	0.259853	0.669844	1.07898
BOKJ_0050200.1	WtHm	WtMl	-5.90847	4.89536	3.31231e-52	8.33137e-51	Zinc-binding domain present in Lin-11, Isl-1, Mec-3.	LIM	6.50989	2.93534	2.69116	422.95	364.927	369.314	397.029	295.308	403.682	3.7452	4.57806	8.39617
BOKJ_0032500.1	WtHm	WtMl	-5.90684	4.7717	3.2217e-56	9.33991e-55	phosphotransferase activity, alcohol group as acceptor	Pkinase	0.868483	0.974793	1.2592	61.7619	82.9211	65.5355	79.6715	68.148	81.0006	0.54739	0.92893	0.958147
BOKJ_0976600.1	WtHm	WtMl	-5.90431	5.2022	1.27478e-68	6.19822e-67			0.979693	0.98908	1.16916	70.458	58.6692	62.5633	43.8188	40.3503	45.6004	1.38074	1.53992	1.73204
BOKJ_1115200.1	WtHm	WtMl	-5.90196	3.13964	2.29119e-28	2.53323e-27			0.208739	0.23148	0.737057	33.7967	41.4946	54.1229	48.9069	40.2229	49.718	0.255449	0.504277	0.820899
BOKJ_0016800.1	WtHm	WtMl	-5.89914	1.33199	2.82549e-10	1.38197e-09			0	0	5.3028	254.798	0	34.3298	153.538	149.249	151.696	5.50712	6.35523	1.75322
BOKJ_0971700.1	WtHm	WtMl	-5.89844	3.44633	1.83986e-31	2.23865e-30			1.77107	3.09873	2.49056	181.622	157.943	137.934	112.826	81.0727	126.297	0.174586	0.990563	0.568034
BOKJ_0992100.1	WtHm	WtMl	-5.89318	4.10401	1.2305e-39	1.99432e-38			2.39305	2.09921	2.70152	114.347	108.834	86.3232	137.856	128.648	158.138	1.77826	2.02158	3.27352
BOKJ_0999700.1	WtHm	WtMl	-5.89054	4.5617	1.46283e-27	1.57095e-26			3.1848	0.616537	0.332104	59.4386	60.5815	57.6166	81.0061	82.1686	96.8533	0.336748	0.290003	0.187274
BOKJ_0878400.1	WtHm	WtMl	-5.88714	5.16983	1.46038e-71	8.16094e-70	transporter	SNF	0.483976	0.387324	0.64879	55.5205	44.376	43.375	75.4797	68.312	81.6487	0.109285	0.208103	0.541309
BOKJ_0551000.1	WtHm	WtMl	-5.87956	7.36014	1.47737e-46	3.03587e-45	protein kinase activity	-	7.1838	1.86299	3.49192	315.382	309.677	316.61	432.472	347.235	446.47	0.575412	0.889584	1.94336
BOKJ_0030900.1	WtHm	WtMl	-5.8751	3.33112	2.02737e-30	2.37778e-29			0.720962	1.19602	0	44.6177	55.9459	51.5562	61.3649	51.1811	64.5983	1.19338	0.812369	1.16236
BOKJ_0732000.1	WtHm	WtMl	-5.87354	4.93275	4.04473e-57	1.21539e-55			2.14656	19.3594	6.63804	300.868	325.137	267.759	613.424	507.504	668.006	3.86202	1.24938	5.34846
BOKJ_0727000.1	WtHm	WtMl	-5.87292	4.94956	4.51586e-63	1.6748e-61	Serine threonine-protein phosphatase	Metallophos	0.967811	0.813331	1.74505	94.6108	77.277	72.908	87.1243	75.1672	94.0444	0.987369	1.15773	1.02897
BOKJ_1209200.1	WtHm	WtMl	-5.8722	3.10274	2.03406e-22	1.8243e-21	macromolecule localization	PDZ	0.464266	0.518463	0	12.1619	26.495	29.0728	22.5637	17.931	20.0251	0.529624	0.368932	0.48201
BOKJ_1370800.1	WtHm	WtMl	-5.8701	4.09079	2.18143e-10	1.07419e-09	Belongs to the peptidase C1 family	Inhibitor_I29,Peptidase_C1	0.206272	1.23732	0.965723	10.1709	139.337	17.28	0.0863467	0.244581	0.0841449	0.104918	0.0791507	0.416708
BOKJ_1202500.1	WtHm	WtMl	-5.86813	7.15998	7.33514e-62	2.61063e-60			5.61558	2.28435	5.75774	311.354	274.311	315.712	356.588	316.447	376.054	0.431653	0.702468	1.6754
BOKJ_0703500.1	WtHm	WtMl	-5.86581	5.22243	3.49517e-68	1.64127e-66	cation transmembrane transporter activity	MgtE	2.18085	1.0621	1.77452	100.214	96.0664	86.9369	117.101	101.532	121.4	0.378366	0.715689	1.47876
BOKJ_0279400.1	WtHm	WtMl	-5.86575	4.63226	1.4409e-42	2.59782e-41			3.53874	1.93094	0.916961	89.0731	144.488	104.768	116.625	105.198	120.356	2.54162	2.30942	2.86126
BOKJ_0581000.1	WtHm	WtMl	-5.8478	2.97381	8.31842e-22	7.25512e-21			0.155981	0	0.704211	15.0734	21.001	16.892	31.5547	31.3364	34.784	0.0494851	0.391928	0
BOKJ_1091100.1	WtHm	WtMl	-5.84573	1.90008	5.85398e-14	3.54743e-13			2.90731	0	0	97.0781	78.2191	73.2086	85.2579	70.0305	93.2329	5.10072	1.72571	1.64644
BOKJ_1253000.1	WtHm	WtMl	-5.84038	2.81963	8.65754e-22	7.54024e-21			0.566353	0.315861	0	23.3224	18.5716	21.9761	34.9274	30.7977	35.1797	0.14131	0.267902	0.357159
BOKJ_1124500.1	WtHm	WtMl	-5.83821	2.83249	2.21442e-23	2.05625e-22			0.154522	0.509088	0.0885935	15.8501	14.7909	12.3782	21.773	18.8132	22.2726	0.226015	0.542512	0.391418
BOKJ_0360500.1	WtHm	WtMl	-5.8345	6.20549	5.31888e-82	4.83001e-80	mRNA, complete cds	-	4.32858	1.90995	2.55703	185.421	204.621	182.883	201.686	188.381	221.582	0.268533	0.403385	0.900747
BOKJ_0601600.1	WtHm	WtMl	-5.83362	3.17493	2.33984e-25	2.32853e-24	peptide alpha-N-acetyltransferase activity	Acetyltransf_1	1.46182	0.337003	1.08138	70.5723	32.2484	61.6202	84.9108	72.9026	89.2348	0	0.422497	0.710213
BOKJ_0725800.1	WtHm	WtMl	-5.83252	3.45608	1.35904e-26	1.41998e-25			1.71806	0.838007	0.301462	60.7928	99.3657	71.6573	66.6132	50.6162	69.6807	0.323455	0.368508	0.352221
BOKJ_0742100.1	WtHm	WtMl	-5.83162	3.27944	2.1193e-27	2.26413e-26			2.18726	0.978804	1.03496	88.7338	40.6062	71.2571	84.9934	73.788	82.0506	0	0.100901	0.777581
BOKJ_0622700.1	WtHm	WtMl	-5.83078	5.08654	2.05139e-68	9.81963e-67	Protein tyrosine phosphatase, catalytic domain	Y_phosphatase	1.17697	0.960567	2.1857	87.7706	80.188	83.1007	139.568	112.655	143.253	1.26721	1.16519	1.89423
BOKJ_0415500.1	WtHm	WtMl	-5.83058	5.59226	1.01591e-70	5.33894e-69	-	-	2.31678	1.19534	1.05167	83.5499	96.3396	102.521	145.608	122.032	156.942	0.193144	0.411315	0.828286
BOKJ_0004200.1	WtHm	WtMl	-5.82572	4.255	2.31345e-43	4.25165e-42	belongs to the protein kinase superfamily	-	0.812957	0.772072	0.824593	56.4439	53.2805	30.4411	60.4718	50.0396	62.167	0.435856	0.742208	0.608513
BOKJ_0990400.1	WtHm	WtMl	-5.81959	1.23805	1.13668e-10	5.71113e-10	metallocarboxypeptidase activity	PA,Peptidase_M28	0	0.0794306	0	3.02792	5.4232	2.25396	2.80512	4.11047	3.22132	0.230396	0.116059	0.193952
BOKJ_1275800.1	WtHm	WtMl	-5.81706	7.65029	5.72289e-55	1.59184e-53			4.43621	1.44582	4.15603	229.481	203.258	197.581	275.857	231.067	301.162	1.87868	1.63266	2.28151
BOKJ_1203200.1	WtHm	WtMl	-5.81583	5.1428	2.76252e-57	8.36204e-56	-	-	3.19352	0.78713	1.54065	100.202	99.5406	134.502	153.791	128.311	159.321	0.413417	0.104978	0.863372
BOKJ_0872500.1	WtHm	WtMl	-5.80857	6.40652	1.36007e-96	2.58413e-94			11.9508	9.64183	17.5003	1295.66	1140.05	1230.48	775.315	807.091	691.887	11.5772	13.6861	15.3875
BOKJ_1036900.1	WtHm	WtMl	-5.80808	5.80747	1.96216e-63	7.43332e-62	-	-	4.00225	1.5547	3.25203	162.866	174.612	161.041	235.914	197.514	257.253	1.72011	1.45174	2.30316
BOKJ_1336300.1	WtHm	WtMl	-5.80551	3.83562	4.22227e-32	5.2407e-31			1.03667	1.20955	1.95486	69.9758	136.545	63.0134	103.789	90.7212	102.224	0.2682	0.50713	1.06691
BOKJ_0561500.1	WtHm	WtMl	-5.80412	6.88233	1.35318e-92	2.19891e-90			12.9782	12.636	16.7894	882.025	727.42	904.638	1154.87	916.256	1180.8	6.65573	7.98475	11.9012
BOKJ_0897200.1	WtHm	WtMl	-5.80213	4.32976	1.11096e-40	1.88986e-39			1.78436	0.374005	1.58367	83.0893	53.055	70.6571	79.6196	67.2329	80.014	1.06567	1.01928	2.23057
BOKJ_0919700.1	WtHm	WtMl	-5.80019	0.0566412	2.92364e-07	1.11235e-06			0	0	0.731511	0	15.5585	0	1.94972	2.82473	2.07894	0.16133	0.730245	0.348985
BOKJ_0720700.1	WtHm	WtMl	-5.80009	3.94595	1.35942e-41	2.39499e-40			2.16098	1.32521	2.10665	107.857	105.035	74.1607	139.395	125.943	137.43	1.2945	1.11157	3.20727
BOKJ_0494600.1	WtHm	WtMl	-5.79571	4.62164	1.68456e-48	3.68217e-47			0.926431	0.573862	1.1156	71.9401	57.4841	54.0907	69.9106	61.6251	76.4494	0.708597	0.360963	0.536503
BOKJ_0712700.1	WtHm	WtMl	-5.77993	3.33543	5.94781e-23	5.41307e-22			0.714967	0	0.700566	46.8305	31.9019	50.4459	47.4987	40.0545	46.2169	0.193031	0.273944	0.156482
BOKJ_1409800.1	WtHm	WtMl	-5.7753	3.88369	1.85942e-30	2.18495e-29			0.199613	0.291754	1.26069	33.596	25.8774	35.8157	38.2311	31.5096	39.4961	0	0.108168	0.155842
BOKJ_1255100.1	WtHm	WtMl	-5.77097	4.3462	6.09498e-46	1.22594e-44			1.43733	2.7889	3.07004	234.163	121.944	143.065	442.222	380.379	476.695	1.23259	0.995394	2.3455
BOKJ_0344200.1	WtHm	WtMl	-5.76377	3.47566	5.12924e-28	5.59595e-27	cellular oxidant detoxification	Thioredoxin_8	2.55563	2.04138	0	66.0875	122.418	129.771	115.902	78.6622	109.093	0.27342	0.922759	0.438827
BOKJ_0626500.1	WtHm	WtMl	-5.76302	0.711288	0.000196524	0.000528428			0	0	0	0	0	0	7.91827	5.47207	6.38308	0	0	0
BOKJ_1238100.1	WtHm	WtMl	-5.76077	2.59359	2.13938e-18	1.61105e-17			1.42207	0	0	48.9072	65.0956	55.3737	173.359	164.141	186.375	0.635124	0.968033	0.23114
BOKJ_0301900.1	WtHm	WtMl	-5.75974	1.83915	1.46065e-12	8.15141e-12			0	0	0	0	0	63.8556	106.274	124.64	111.554	0	0	1.03029
BOKJ_0134400.1	WtHm	WtMl	-5.7581	5.79141	2.43149e-90	3.4516e-88			2.90776	2.09838	2.86614	170.338	166.927	173.346	211.444	196.108	223.744	0.653861	0.596121	0.869549
BOKJ_1441100.1	WtHm	WtMl	-5.75643	5.24568	1.98389e-72	1.1723e-70	Belongs to the histone H2B family	Histone	9.54039	4.31211	7.89571	455.379	374.361	379.71	605.599	542.69	667.377	1.06595	3.42223	4.78155
BOKJ_1160500.1	WtHm	WtMl	-5.75583	6.20146	1.39155e-86	1.54826e-84	protein tyrosine phosphatase activity	Y_phosphatase	2.50098	0.971114	3.05866	131.694	126.274	147.55	222.435	187.589	226.742	1.45009	1.55687	1.75896
BOKJ_1450900.1	WtHm	WtMl	-5.75494	6.69515	1.68547e-37	2.55092e-36			9.13678	1.61535	5.43918	440.139	407.12	303.046	473.754	389.695	497.801	1.02669	1.23697	2.3829
BOKJ_0600300.1	WtHm	WtMl	-5.75385	3.56015	7.0482e-29	7.96388e-28			1.19884	0	0.723606	47.0318	42.2356	67.5689	60.2429	59.3416	69.9094	0.338585	0.234319	0.448368
BOKJ_0718400.1	WtHm	WtMl	-5.75038	4.53989	1.06201e-49	2.43789e-48	STAS domain	STAS,Sulfate_transp	0.538483	0.41355	0.649477	26.9616	39.5272	34.1312	44.7084	37.9632	44.0778	0.511191	0.800979	0.49556
BOKJ_1225700.1	WtHm	WtMl	-5.74244	6.9185	2.84296e-50	6.68772e-49	Fringe-like	Fringe	7.204	2.1385	5.93476	285.844	278.432	285.5	359.357	310.958	386.527	2.58895	2.62566	3.57216
BOKJ_0800300.1	WtHm	WtMl	-5.74242	4.11275	2.84891e-32	3.57561e-31			1.24765	0.31281	0.448522	60.769	31.2081	54.2455	87.46	76.6015	87.3628	0.524347	0.5954	1.32461
BOKJ_0768100.1	WtHm	WtMl	-5.74106	3.31201	4.33113e-25	4.25194e-24	icosanoid transport	-	0	0	1.80862	98.0003	77.5083	93.2899	87.9547	68.9634	85.579	0.234787	0.267763	0.774695
BOKJ_0457300.1	WtHm	WtMl	-5.74079	5.33316	1.36421e-60	4.70614e-59	-	-	4.01423	1.17448	0.709948	109.785	106.481	97.4979	190.442	154.144	201.866	0.969958	0.710981	1.18296
BOKJ_0255100.1	WtHm	WtMl	-5.74048	2.97855	5.51244e-25	5.39024e-24			1.82446	2.18353	0	76.6927	34.6858	92.9641	107.246	89.2002	121.697	0.170465	0.972058	0.933719
BOKJ_0210900.1	WtHm	WtMl	-5.7396	7.24466	3.51203e-48	7.56956e-47	Histidine phosphatase superfamily (branch 1)	His_Phos_1	13.1322	3.14859	8.01264	483.158	420.295	467.87	655.11	541.1	693.423	1.72378	1.55512	2.99518
BOKJ_1431800.1	WtHm	WtMl	-5.7331	4.74297	1.83108e-52	4.64351e-51			1.27265	1.27116	1.00386	83.9406	82.7017	54.0963	81.5035	68.9632	83.1058	0.307208	0.306847	0.589232
BOKJ_1392700.1	WtHm	WtMl	-5.72844	3.59783	2.51081e-29	2.8685e-28	Src homology 2 domains	Pkinase_Tyr	0.873015	0.20789	0.112415	26.1766	23.2027	20.3464	49.6394	46.7595	55.2443	0.14221	0.364221	1.09265
BOKJ_0256100.1	WtHm	WtMl	-5.72413	6.54647	3.07751e-48	6.65625e-47	protein tyrosine phosphatase activity	Y_phosphatase	3.7313	0.979416	3.56125	170.747	172.927	137.792	208.691	187.258	219.677	0.210786	0.319132	1.22605
BOKJ_0744800.1	WtHm	WtMl	-5.72334	7.13187	2.32572e-75	1.56954e-73			8.58957	3.72676	7.42275	341.274	347.168	337.706	471.207	423.754	492.334	1.58785	1.74455	3.20347
BOKJ_1039200.1	WtHm	WtMl	-5.71962	2.0415	3.13626e-13	1.82015e-12			0	0	0	27.5768	40.4745	39.6809	53.5326	44.8221	55.4531	0	0.419421	0.298046
BOKJ_1199800.1	WtHm	WtMl	-5.7183	6.99136	1.0871e-46	2.24135e-45	mRNA, complete cds	Pkinase_Tyr,SH2	5.45438	1.63408	2.16804	159.757	163.46	174.57	195.426	171.813	208.542	0.313489	0.462754	0.664188
BOKJ_1235800.1	WtHm	WtMl	-5.71811	5.96268	1.16695e-67	5.37754e-66	N-terminal EH-domain containing protein	Dynamin_N,EHD_N	2.83339	1.36913	0.770754	103.273	104.295	94.6197	140.692	123.261	153.345	0.402241	0.433132	0.880899
BOKJ_0449400.1	WtHm	WtMl	-5.7181	-0.0313785	5.48233e-06	1.81425e-05	mRNA, complete cds	7TM_GPCR_Srt	0	0.201353	0	1.47584	0.945014	3.32834	1.17172	1.48282	0.714301	0.241107	0.339856	0.19338
BOKJ_1315900.1	WtHm	WtMl	-5.71041	5.07092	1.04687e-67	4.86048e-66	protein localization to meiotic spindle midzone	Pkinase	1.49873	1.63411	1.29134	95.3019	74.2726	85.4804	116.386	97.4114	124.628	1.18227	1.05699	1.7587
BOKJ_0225000.1	WtHm	WtMl	-5.70955	4.30546	3.73698e-26	3.83639e-25			1.81181	0	0.110941	66.5028	66.1276	52.7498	58.5373	46.2669	63.1828	0.121185	0.171002	0.326401
BOKJ_1317500.1	WtHm	WtMl	-5.70846	3.15667	4.06023e-26	4.15786e-25			0.302107	0.166441	0	12.9011	21.1139	10.7884	44.909	18.7161	49.1027	0.0978311	0	0.206425
BOKJ_0874800.1	WtHm	WtMl	-5.70843	3.93592	5.70595e-34	7.56912e-33			0.366663	0.300975	0.532477	37.1205	30.6773	30.7524	40.4824	35.4068	41.6372	0.286909	0.252838	0.276002
BOKJ_0222100.1	WtHm	WtMl	-5.70397	4.48401	7.65812e-49	1.70104e-47	Protein phosphatase 2A homologues, catalytic domain.	-	1.0125	0.487529	0.529837	38.2765	35.0253	46.6176	45.2994	37.5551	50.3546	0.267494	0.728005	0.862096
BOKJ_1314000.1	WtHm	WtMl	-5.70276	6.31069	2.07869e-34	2.80873e-33	phosphotransferase activity, alcohol group as acceptor	Pkinase	5.49135	0.761872	3.8431	212.26	174.488	165.775	249.342	203.415	257.267	0.962445	1.00156	1.87167
BOKJ_1310800.1	WtHm	WtMl	-5.6954	5.00565	2.52811e-64	1.00071e-62			2.34624	1.47325	2.68576	101.818	104.014	96.3289	137.883	121.659	155.987	1.35159	1.24538	2.20086
BOKJ_0945000.1	WtHm	WtMl	-5.68501	6.53725	2.38657e-70	1.22809e-68			11.8567	2.58491	4.86576	403.173	304.344	296.609	744.337	667.706	789.876	1.52509	3.71053	4.02867
BOKJ_1195800.1	WtHm	WtMl	-5.685	3.04647	1.5164e-26	1.57905e-25			0.255364	1.84144	0	17.4398	12.4349	33.2966	32.7264	35.4233	40.1496	0.319271	0.0910499	0.609296
BOKJ_1450800.1	WtHm	WtMl	-5.68103	6.90676	7.82842e-49	1.73574e-47			20.6691	5.99442	7.22157	541.886	390.913	481.272	672.914	555.173	723.908	1.31283	1.20797	1.95604
BOKJ_0855500.1	WtHm	WtMl	-5.67312	2.80143	3.27288e-17	2.319e-16			0.673939	0	0.478161	13.6121	27.7362	28.255	28.4319	24.4852	30.6631	0	0.249095	0.238767
BOKJ_1047200.1	WtHm	WtMl	-5.67133	4.67171	2.21147e-37	3.32663e-36	Crustacean CHH/MIH/GIH neurohormone family	Crust_neurohorm	7.95274	0	2.51863	435.758	182.183	195.584	549.15	505.559	579.287	10.6166	5.80145	7.14805
BOKJ_0855800.1	WtHm	WtMl	-5.66518	7.57299	1.91244e-54	5.19091e-53	transporter	SNF	8.20388	3.0733	3.40221	301.239	268.894	270.186	323.878	277.369	349.287	1.73477	1.94322	2.10407
BOKJ_0554100.1	WtHm	WtMl	-5.66188	1.04693	0.000184737	0.000499126			2.49484	0	0	0	54.6479	36.2881	1.61729	1.63826	1.95659	0.339388	0.766685	0.36561
BOKJ_1167800.1	WtHm	WtMl	-5.65498	6.59345	5.73667e-75	3.72883e-73	5' nucleotidase family	5_nucleotid	3.85897	1.65322	2.34539	144.536	149.471	150.774	173.09	153.06	184.982	1.08401	1.45355	1.67373
BOKJ_1303500.1	WtHm	WtMl	-5.6474	6.52828	6.82169e-95	1.20354e-92	mRNA, complete cds	MFP2b	3.15902	2.38557	1.97675	199.055	152.444	142.498	130.25	106.704	134.521	1.89995	2.09938	2.45625
BOKJ_1237700.1	WtHm	WtMl	-5.64476	3.73407	1.98187e-37	2.98489e-36	protein tyrosine phosphatase activity	Y_phosphatase	1.19969	1.06295	0.718309	36.6739	48.6131	41.9034	68.7066	57.699	71.1506	0.715989	1.28819	0.959386
BOKJ_0433200.1	WtHm	WtMl	-5.64447	5.68077	2.25139e-66	9.52215e-65			3.52339	2.16501	1.42404	152.688	124.019	122.708	209.988	181.466	204.324	1.06289	1.11702	1.76299
BOKJ_1077200.1	WtHm	WtMl	-5.64348	6.21692	3.95817e-87	4.56854e-85	collagen-activated tyrosine kinase receptor signaling pathway	His_Phos_1	4.19336	1.93387	2.38383	146.205	141.577	150.747	178.555	156.059	196.964	1.27715	1.80168	2.83126
BOKJ_0823700.1	WtHm	WtMl	-5.64296	2.75914	1.87469e-21	1.60447e-20			1.50072	0	0	46.9745	75.3946	41	97.5626	81.6947	90.4514	4.19099	5.10954	3.57624
BOKJ_1042200.1	WtHm	WtMl	-5.63875	1.70593	1.31264e-11	6.98155e-11			0.18437	0.397287	0	17.648	4.80268	14.7842	0.293773	0.234362	0.209317	0.120041	0.341306	0.59004
BOKJ_1174900.1	WtHm	WtMl	-5.63105	5.50588	1.62814e-40	2.73201e-39	non-membrane spanning protein tyrosine kinase activity	Pkinase_Tyr	3.13879	0.541732	1.56784	76.3566	110.129	101.364	139.362	114.684	141.486	1.0051	1.80519	1.70381
BOKJ_0591500.1	WtHm	WtMl	-5.62324	6.52596	4.16976e-75	2.73918e-73	serine threonine-protein phosphatase	-	6.95512	2.60562	3.7221	264.182	205.481	272.095	357.285	297.172	377.963	0.548671	0.804969	1.47249
BOKJ_0854900.1	WtHm	WtMl	-5.62134	1.42084	2.55009e-10	1.24925e-09			0	0	0	0	11.2166	2.20201	21.0705	16.7594	24.0708	0.226899	0	0.244755
BOKJ_0626600.1	WtHm	WtMl	-5.61905	3.50931	4.63624e-28	5.06704e-27			3.29504	5.70327	1.75401	237.6	75.3069	138.123	182.964	162.366	195.182	1.75187	1.31286	1.86881
BOKJ_0070400.1	WtHm	WtMl	-5.61357	3.0795	3.58564e-27	3.8109e-26			0.656826	0	3.57229	156.769	124.284	130.502	150.698	129.586	145.68	1.88517	1.06377	2.42737
BOKJ_0772500.1	WtHm	WtMl	-5.61261	3.66213	3.8432e-26	3.93888e-25			0.34507	1.56638	4.60874	128.037	92.9996	108.386	120.611	96.5946	126.365	0.72089	0.700621	0.778839
BOKJ_0828100.1	WtHm	WtMl	-5.61075	6.96768	4.19107e-74	2.6274e-72			8.32169	3.7144	5.30611	320.463	312.25	317.813	420.467	343.348	441.81	0.889007	1.37999	1.92637
BOKJ_0998500.1	WtHm	WtMl	-5.61051	6.78763	5.70614e-66	2.38884e-64			11.1577	4.35435	8.98889	405.837	419.299	435.908	448.864	399.334	489.819	0.244332	1.68732	1.182
BOKJ_1217100.1	WtHm	WtMl	-5.60707	4.85098	5.66215e-42	1.0076e-40			6.39203	2.63801	1.85646	116.859	147.913	145.197	222.953	215.635	254.427	2.05795	1.24405	0.799748
BOKJ_0608100.1	WtHm	WtMl	-5.59446	3.75117	1.43675e-35	2.03718e-34			7.14127	3.93543	4.0158	252.383	218.425	192.413	444.931	385.594	441.808	8.69542	7.66704	11.7162
BOKJ_0395100.1	WtHm	WtMl	-5.59119	6.0661	1.16385e-67	5.37754e-66	Tyrosine kinase, catalytic domain	Pkinase_Tyr,SH2	3.16594	1.49969	2.19272	163.161	115.649	138.303	232.893	193.635	233.763	2.09345	1.45545	2.33386
BOKJ_1109100.1	WtHm	WtMl	-5.58883	5.12608	1.18164e-63	4.49023e-62	Central component in molecular interactions underlying sperm crawling. Forms an extensive filament system that extends from sperm villipoda, along the leading edge of the pseudopod	Motile_Sperm	2.43013	1.93816	1.93697	157.15	96.027	120.978	189.051	159.062	193.339	0.951413	2.02478	2.2167
BOKJ_0604900.1	WtHm	WtMl	-5.58728	6.98523	8.51318e-49	1.87746e-47			24.5475	6.47781	12.7756	1131.18	947.219	1002.03	963.063	871.634	1012.45	3.78294	6.11183	7.37921
BOKJ_0164500.1	WtHm	WtMl	-5.58309	4.4456	1.24084e-40	2.09636e-39			2.67033	0.388526	2.91963	82.6848	103.01	85.4812	145.87	119.108	149.549	0.871997	1.61648	3.15883
BOKJ_1436700.1	WtHm	WtMl	-5.5797	4.20044	2.29403e-41	3.99033e-40	BLOC-2 complex binding	-	0	0.285534	0.402393	0	0	0	0.036552	0.177108	0.176857	0	0.0667953	0.0637869
BOKJ_0592000.1	WtHm	WtMl	-5.57312	5.40685	3.66059e-12	1.99948e-11	mRNA, complete cds	adh_short_C2	8.66635	0.919423	0.199494	177.931	175.45	118.184	10.8307	13.1003	11.9822	2.63238	3.45924	3.19458
BOKJ_1194600.1	WtHm	WtMl	-5.56987	1.66455	2.58045e-12	1.42398e-11			0	0.599957	0	16.2397	3.37718	15.6598	46.0106	39.8835	49.3103	0.0833675	0	0.612541
BOKJ_1209600.1	WtHm	WtMl	-5.56953	5.04286	5.08137e-46	1.02708e-44	Belongs to the BI1 family	Bax1-I	3.94929	1.22079	7.17086	180.645	190.371	216.225	226.16	188.437	239.204	0.465884	0.879495	0.842949
BOKJ_0205100.1	WtHm	WtMl	-5.5681	5.91029	1.65839e-90	2.40954e-88	Serine aminopeptidase, S33	Hydrolase_4	3.22124	1.92586	1.75742	116.987	131.531	114.599	156.265	124.852	167.573	1.36059	1.70558	3.15962
BOKJ_0914200.1	WtHm	WtMl	-5.56695	-0.158982	2.28041e-05	6.99357e-05			0	0	0	0	0	0	1.17685	1.62566	1.94827	0	0.158243	0.300358
BOKJ_0467500.1	WtHm	WtMl	-5.56687	5.08873	1.77531e-52	4.51133e-51	non-membrane spanning protein tyrosine kinase activity	Pkinase_Tyr,SH2	1.47254	0.325554	2.08431	68.5841	63.7896	68.0152	105.057	87.638	108.613	0.921843	1.25468	1.57275
BOKJ_1421100.1	WtHm	WtMl	-5.56388	1.65682	7.81767e-12	4.2069e-11			0.207304	0	0.706918	12.3358	19.2248	16.3034	29.7023	24.0821	28.978	0.751544	0.694828	0.729984
BOKJ_0358800.1	WtHm	WtMl	-5.5628	5.61577	7.42694e-67	3.24109e-65	Protein tyrosine phosphatase, catalytic domain	Y_phosphatase	2.82243	1.69126	1.0037	94.8476	102.908	90.8803	163.314	140.419	166.312	1.79417	1.39745	2.56783
BOKJ_0971600.1	WtHm	WtMl	-5.55723	6.06853	4.3752e-60	1.47231e-58	phosphotransferase activity, alcohol group as acceptor	Pkinase	4.79655	1.86657	3.29871	181.71	143.648	154.005	196.783	166.931	207.492	0.624517	1.32274	1.17186
BOKJ_0345900.1	WtHm	WtMl	-5.55555	4.13153	3.35944e-28	3.69449e-27	Protein of unknown function (DUF1647)	DUF1647	1.42187	0.47394	1.25748	45.4545	31.4053	56.3911	52.1327	47.9589	53.021	0.630672	1.04738	1.19542
BOKJ_0169200.1	WtHm	WtMl	-5.55287	5.72365	5.85108e-75	3.78329e-73	Belongs to the protein kinase superfamily	Pkinase	3.08103	1.72119	2.76885	149.869	151.558	113.34	120.85	105.432	130.018	0.494489	1.0196	1.32346
BOKJ_0753600.1	WtHm	WtMl	-5.55127	2.2517	8.01831e-17	5.54768e-16			1.90765	0.759624	0	70.0911	37.1096	34.3938	33.7927	31.3555	32.6777	1.66373	0	0.615801
BOKJ_1448000.1	WtHm	WtMl	-5.55037	6.38416	4.03979e-41	6.939e-40			4.36485	1.13642	1.59799	166.262	134.063	145.969	79.254	55.9862	80.2753	0.204975	0.312126	0.491604
BOKJ_0448400.1	WtHm	WtMl	-5.54788	3.08661	6.58671e-18	4.81907e-17	macromolecule localization	-	0.930732	0.342711	0.122894	27.2502	16.0277	24.79	36.0782	35.1341	39.2082	0.426367	0.202437	0.505707
BOKJ_0741600.1	WtHm	WtMl	-5.54704	1.5975	1.26272e-09	5.84944e-09	transmembrane transport	MFS_1	0.319548	0	0	1.78209	6.81772	2.79273	4.11073	5.38461	4.17745	0	0.0247895	0.0238064
BOKJ_1247600.1	WtHm	WtMl	-5.54108	1.6309	6.14736e-10	2.92562e-09	Serpentine type 7TM GPCR chemoreceptor Sra	7TM_GPCR_Srab	0	0.816584	0	13.3901	5.06733	11.2387	9.87133	11.8196	10.5445	0.336933	0.162392	0.102081
BOKJ_0965300.1	WtHm	WtMl	-5.53788	4.20658	6.35688e-45	1.23439e-43			1.51497	1.36095	2.89477	36.1056	47.7487	62.085	132.755	102.112	135.048	1.11762	0.858913	0.688799
BOKJ_0752600.1	WtHm	WtMl	-5.53511	2.92041	1.24596e-16	8.55345e-16			0	0.724103	1.16027	23.1662	24.0626	51.5101	149.233	149.356	126.138	0.950186	0.214845	1.43486
BOKJ_1014100.1	WtHm	WtMl	-5.53311	4.65029	2.57227e-36	3.7506e-35			1.72808	0.444706	0.205067	40.5632	39.9457	48.3987	86.4683	67.7182	91.4137	0.217956	0.174106	0.784429
BOKJ_0913500.1	WtHm	WtMl	-5.53197	5.80861	9.27702e-72	5.27978e-70	Transthyretin-like family	TTR-52	10.6414	7.51038	11.2557	460.551	294.426	536.711	913.49	772.46	880.556	1.49205	2.75933	6.35915
BOKJ_0555900.1	WtHm	WtMl	-5.52642	0.502848	1.1856e-06	4.24041e-06	aspartic-type endopeptidase activity	Asp	0.216044	0	0	7.87472	0	2.64615	1.7962	2.61083	2.01671	0	0.0851982	0.080848
BOKJ_1206800.1	WtHm	WtMl	-5.52225	5.41985	3.87698e-29	4.39273e-28	serine threonine-protein phosphatase	Metallophos	3.79491	0.710429	0.858252	78.7135	87.4788	90.3165	131.367	110.092	151.697	0.356615	0.318639	0.531356
BOKJ_0965200.1	WtHm	WtMl	-5.51494	4.74692	5.09522e-52	1.27123e-50	F-actin capping protein, beta subunit	-	1.80154	1.45678	2.1995	141.22	44.8146	110.866	132.856	112.972	146.554	3.81863	2.87554	2.39089
BOKJ_0019200.1	WtHm	WtMl	-5.51464	2.20767	7.80138e-16	5.16606e-15			0.633412	1.0993	0.378651	16.359	22.2922	24.4708	26.4927	26.7249	27.5696	0.681745	0.220264	0.731893
BOKJ_0672800.1	WtHm	WtMl	-5.50854	4.26548	1.26397e-42	2.28886e-41	-	-	1.90357	1.76574	2.14443	102.043	74.7209	122.035	147.807	127.848	155.281	0.0588018	0.134637	0.780354
BOKJ_1481100.1	WtHm	WtMl	-5.50822	1.84061	1.15712e-12	6.48679e-12			0	0	0	177.212	194.641	270.925	449.332	346.596	414.765	13.2064	3.21005	9.35068
BOKJ_1355000.1	WtHm	WtMl	-5.50597	5.83666	2.58668e-78	1.97194e-76	Protein of unknown function, DUF273	DUF273	2.42192	0.781139	2.29673	89.0895	70.2844	102.969	130.05	110.019	133.998	2.22881	2.9067	2.25662
BOKJ_1004100.1	WtHm	WtMl	-5.50591	-0.209862	1.18583e-05	3.7813e-05			0	0	0	0	0	6.34737	11.9172	14.7962	15.657	0	0.866397	1.38289
BOKJ_0880600.1	WtHm	WtMl	-5.50555	4.43445	4.24564e-39	6.71365e-38	transitional stage B cell differentiation	Pkinase_Tyr	0.972642	0.294767	0.523454	41.0712	34.1554	29.3725	65.2151	65.913	70.2496	0.288221	0.539543	0.40942
BOKJ_0567900.1	WtHm	WtMl	-5.50361	6.4119	1.62673e-67	7.41331e-66	protein tyrosine phosphatase activity	Y_phosphatase	5.00962	2.22958	3.81525	208.196	164.376	164.426	206.11	168.612	212.302	2.33816	2.03252	2.11738
BOKJ_0819200.1	WtHm	WtMl	-5.50135	7.29151	9.66542e-47	1.99612e-45			26.3872	11.6976	9.8309	803.742	741.714	678.353	759.863	630.181	815.906	10.9023	12.5577	12.3268
BOKJ_1317900.1	WtHm	WtMl	-5.4977	6.16466	4.18073e-68	1.94838e-66	mRNA, complete cds	-	7.8827	3.30805	3.12947	215.792	194.157	199.547	248.413	211.963	256.871	2.28555	1.39647	1.21609
BOKJ_1240200.1	WtHm	WtMl	-5.49643	7.22107	2.4357e-55	6.85215e-54	mRNA, complete cds	DUF236	6.04238	3.44877	2.67984	213.97	220.388	216.381	286.341	252.95	296.02	2.73668	2.55944	2.99302
BOKJ_1173000.1	WtHm	WtMl	-5.49518	3.52156	2.67772e-29	3.05636e-28			4.9285	1.59732	0	69.9177	81.796	150.693	180.093	133.155	164.927	0	0	0.653292
BOKJ_0788600.1	WtHm	WtMl	-5.4944	2.1787	2.11517e-12	1.17141e-11			1.24886	0	0.361691	11.5966	15.4137	18.4547	62.8215	48.0128	61.4581	0	0.475277	0.571527
BOKJ_0792000.1	WtHm	WtMl	-5.49428	0.953362	2.39673e-08	1.01023e-07	zinc ion binding	-	0	0.275975	0.145193	5.16261	4.30983	10.4236	13.926	12.0819	14.8091	0.253742	0.142887	0.225323
BOKJ_1271300.1	WtHm	WtMl	-5.49005	3.70918	1.46185e-34	1.98176e-33	MSP (Major sperm protein) domain	Motile_Sperm	0.999668	0.272117	1.00483	46.8677	42.6372	32.8278	46.7272	39.8902	42.6907	0.120306	0.363903	0.692714
BOKJ_0472200.1	WtHm	WtMl	-5.48713	1.57189	2.13878e-12	1.18342e-11			0.0721409	0.038944	0.0422982	3.8901	8.13596	3.1747	0.377163	0.347859	0.430812	0	0.209989	0.0156255
BOKJ_0448700.1	WtHm	WtMl	-5.48317	5.94994	1.32363e-96	2.5542e-94			2.77328	2.02066	2.32442	160.567	162.579	188.661	158.459	124.764	164.725	2.20378	2.09848	1.7933
BOKJ_1020700.1	WtHm	WtMl	-5.47943	7.90991	1.24986e-29	1.43722e-28			12.3225	3.04317	4.30671	368.917	343.143	383.411	382.727	352.775	417.142	1.2011	1.62377	1.83111
BOKJ_0656600.1	WtHm	WtMl	-5.47591	3.8616	1.88679e-37	2.84517e-36			1.52037	1.88185	0.816715	54.011	61.4453	48.8497	143.162	119.635	149.844	0.751027	0.728956	1.84884
BOKJ_0871200.1	WtHm	WtMl	-5.4697	5.99862	9.37468e-84	9.26219e-82	TK FER protein kinase	Pkinase_Tyr,SH2	1.89802	0.940003	0.767232	118.827	98.9131	118.632	207.564	183.448	218.512	0.452348	0.424639	1.08416
BOKJ_1483400.1	WtHm	WtMl	-5.46349	0.438135	1.50628e-07	5.89621e-07			0	0	0	0	0	34.1589	53.7092	58.8991	57.0478	1.52679	1.73772	1.64824
BOKJ_0020900.1	WtHm	WtMl	-5.45812	4.65988	1.00546e-53	2.68195e-52	protein tyrosine phosphatase activity	Y_phosphatase	1.37327	1.48784	1.40482	51.5834	76.1278	54.0893	96.865	86.5279	101.957	0.900503	0.734886	1.13119
BOKJ_0671600.1	WtHm	WtMl	-5.45764	1.27363	1.73264e-09	7.93697e-09	Peptidase C13 family	Peptidase_C13	0	0	0	4.37642	3.26212	7.56449	11.1186	9.72842	12.2213	0.173855	0.118263	0.112431
BOKJ_0079400.1	WtHm	WtMl	-5.45634	3.61546	3.49477e-29	3.97059e-28	Transmembrane protein 65	TMEM65	1.02201	0.327104	1.04452	39.2053	16.6487	48.979	77.9952	60.5387	75.7356	0.961396	0.633864	0.826897
BOKJ_0864700.1	WtHm	WtMl	-5.4557	3.83831	9.83536e-35	1.34069e-33			1.55981	4.75659	4.92802	65.0209	72.2374	215.931	485.897	398.642	489.051	2.11787	1.45125	7.9726
BOKJ_1195000.1	WtHm	WtMl	-5.45569	3.10014	6.12505e-25	5.97979e-24			1.79932	1.36467	0.485206	57.5461	101.145	61.473	104.423	84.6582	112.216	0.647591	0.246467	0.477147
BOKJ_0557300.1	WtHm	WtMl	-5.45337	4.77448	3.90712e-57	1.1769e-55	AN1-like Zinc finger	ubiquitin,zf-AN1	0.997442	1.60931	1.4015	62.9355	51.1125	56.9061	72.2482	62.45	77.2319	0.799446	0.813768	1.26126
BOKJ_1304000.1	WtHm	WtMl	-5.4529	6.9377	4.39261e-59	1.41642e-57			16.1437	6.63209	20.1873	719.236	629.978	719.474	1108.65	992.811	1197.7	8.78072	9.40494	12.82
BOKJ_0898900.1	WtHm	WtMl	-5.44994	4.48695	1.05664e-44	2.03899e-43			2.15067	0.857877	0.906954	79.1368	52.5751	84.7928	100.976	92.4104	108.871	2.20796	2.7963	2.78749
BOKJ_1061200.1	WtHm	WtMl	-5.44855	5.12332	5.95128e-52	1.47587e-50	macromolecule localization	-	1.26134	0.489054	1.15289	46.3239	45.9998	53.476	85.2119	70.2587	87.4717	0.507828	0.72408	1.36006
BOKJ_1046800.1	WtHm	WtMl	-5.44828	7.10661	1.82182e-60	6.21533e-59			9.64419	3.61725	6.11166	390.597	340.835	314.826	216.692	197.293	231.157	1.00954	1.28435	1.63701
BOKJ_0911100.1	WtHm	WtMl	-5.4468	4.77868	3.37949e-49	7.61618e-48			13.679	4.34022	15.182	391.803	195.845	363.367	590.968	498.592	585.574	4.34944	7.2284	6.29686
BOKJ_0796200.1	WtHm	WtMl	-5.44554	3.53893	1.19548e-31	1.4618e-30			0.528284	0.882379	0.806226	31.6067	22.7809	26.5812	15.7676	18.841	17.7919	0.231067	0.264049	0.152746
BOKJ_0869300.1	WtHm	WtMl	-5.44007	5.25985	6.37542e-72	3.66216e-70			2.11032	1.82272	1.38793	82.3514	79.7682	82.7535	117.909	97.0322	129.344	2.55909	2.6268	2.60391
BOKJ_0828000.1	WtHm	WtMl	-5.43504	6.35167	5.92653e-54	1.59461e-52			7.50012	1.98902	3.77626	192.58	247.211	215.512	285.72	247.481	300.987	0.745649	1.18822	1.28566
BOKJ_1191400.1	WtHm	WtMl	-5.43001	5.46404	7.76408e-79	6.03059e-77	Single-stranded DNA-dependent ATP-dependent helicase	-	3.86591	2.70795	2.60476	162.086	157.748	151.103	163.317	141.431	177.341	2.49133	3.04833	2.67012
BOKJ_0060900.1	WtHm	WtMl	-5.4273	3.52097	2.88429e-26	2.96841e-25	ISG15 transferase activity	UQ_con	1.1269	0.34458	0.756512	55.2756	124.464	71.9354	75.8623	67.6572	75.8623	2.80808	2.59115	2.95439
BOKJ_1385100.1	WtHm	WtMl	-5.42582	-0.266013	4.49524e-06	1.50288e-05			0	0	0	0	0	0	222.95	193.402	197.857	0	0	1.13184
BOKJ_1471800.1	WtHm	WtMl	-5.4232	1.75336	5.06882e-10	2.43201e-09			0	0	0	10.2152	0	406.258	2060.95	1657.07	2134.67	1.08606	0	5.89732
BOKJ_1187400.1	WtHm	WtMl	-5.42191	2.55723	1.0221e-19	8.15434e-19			0	0.230073	0.121647	5.26181	10.5761	2.72165	10.3985	12.3312	12.6352	0.298898	0.084829	0.366065
BOKJ_1203900.1	WtHm	WtMl	-5.42013	6.91454	7.93992e-66	3.31277e-64			3.76001	1.83879	1.8137	118.302	115.025	111.986	145.261	118.433	157.015	3.93263	3.76348	4.06565
BOKJ_0711500.1	WtHm	WtMl	-5.41867	4.33076	1.44995e-39	2.34076e-38			1.15387	0.661511	1.05575	113.347	66.7339	74.3656	127.152	91.6217	132.096	1.31256	0.992077	0.75918
BOKJ_0551500.1	WtHm	WtMl	-5.41787	4.43913	3.19043e-36	4.63005e-35			0.872644	1.21754	2.27054	38.6588	33.6367	34.8933	32.9192	29.9837	36.2172	0.372722	0.171405	0.248958
BOKJ_0027200.1	WtHm	WtMl	-5.41534	8.11178	2.86336e-22	2.55509e-21	Central component in molecular interactions underlying sperm crawling. Forms an extensive filament system that extends from sperm villipoda, along the leading edge of the pseudopod	Motile_Sperm	163.332	38.9549	65.3564	4041.78	3966.95	4501.04	4810.86	3988.33	5081.34	11.1613	9.61023	24.5595
BOKJ_1228800.1	WtHm	WtMl	-5.41518	3.21967	4.43057e-24	4.22856e-23			2.73916	0	0	78.61	66.1301	40.3444	87.9182	64.6007	80.3758	0.171661	0.195681	0.565922
BOKJ_0407200.1	WtHm	WtMl	-5.4145	3.23698	9.36339e-28	1.01171e-26	macromolecule localization	-	0.372202	0.887697	0.953229	38.4778	58.4376	57.3622	97.2633	90.1878	112.599	1.1951	0.679159	1.29354
BOKJ_1060500.1	WtHm	WtMl	-5.41411	4.94329	1.21033e-36	1.79228e-35	Isovaleryl-CoA dehydrogenase	Acyl-CoA_dh_1,Acyl-CoA_dh_M,Acyl-CoA_dh_N	2.75685	0.466939	1.49511	70.0432	62.4363	69.3635	74.4787	59.0035	79.3072	0.584199	1.11653	1.30362
BOKJ_0863600.1	WtHm	WtMl	-5.4123	2.78347	3.91038e-20	3.17509e-19			0.294152	0.161006	0.509909	22.0219	42.4571	23.4818	43.7894	34.5941	44.5357	0.236913	0.53883	0.670435
BOKJ_0826200.1	WtHm	WtMl	-5.41188	1.49626	1.89607e-11	9.99847e-11			0	11.3563	0	0	0	0	272.909	241.464	233.435	3.19969	2.74959	4.3832
BOKJ_0161600.1	WtHm	WtMl	-5.40978	2.74542	2.69227e-14	1.66581e-13			2.01677	0	0	53.9085	48.6135	48.8278	89.095	80.8836	85.4509	0.828017	0.46972	0.450351
BOKJ_1291200.1	WtHm	WtMl	-5.40942	1.94498	1.19468e-13	7.12425e-13			0	0	0	75.8652	67.5686	64.5734	103.891	92.4107	98.1682	0.294968	1.33801	1.28643
BOKJ_0561800.1	WtHm	WtMl	-5.40288	1.50506	8.34102e-10	3.91977e-09			0	0	4.94774	0	18.3113	30.0339	31.2026	27.4801	30.8185	0.31634	1.4308	2.03999
BOKJ_0806600.1	WtHm	WtMl	-5.39896	-0.294038	4.68329e-05	0.000137449			0	0	0	0	0	0	10.2956	5.33959	14.9684	0	0.554304	0
BOKJ_1045900.1	WtHm	WtMl	-5.39881	4.72248	6.1059e-36	8.77857e-35			8.04835	2.17964	2.71957	124.001	122.196	122.693	220.578	200.091	242.027	0.912402	1.50396	0.88926
BOKJ_0802600.1	WtHm	WtMl	-5.39733	6.732	4.62996e-74	2.88788e-72	Oxysterol-binding protein	Oxysterol_BP	5.23984	2.65785	3.19506	175.254	177.502	157.896	225.522	194.437	241.442	1.47863	1.21105	1.86165
BOKJ_1016700.1	WtHm	WtMl	-5.39437	5.25295	1.57886e-56	4.6228e-55	hydrolase activity	Metallophos	2.41879	1.16079	2.01508	101.392	95.5335	68.4973	91.9351	83.4676	96.2206	0.405544	0.853102	1.38865
BOKJ_1448600.1	WtHm	WtMl	-5.39367	3.97502	2.07364e-36	3.05238e-35			1.03318	0.570768	1.42362	46.9665	36.3233	48.9573	55.8279	51.0914	59.1293	0	0.129553	0.557734
BOKJ_1218300.1	WtHm	WtMl	-5.39144	2.65259	1.32071e-17	9.51621e-17			0.144061	0.477346	0.51	16.8639	19.8269	31.1464	52.3788	42.4949	51.4352	0.284793	0.320385	0.25359
BOKJ_0406400.1	WtHm	WtMl	-5.3891	3.91538	5.54002e-34	7.35691e-33			1.31772	1.81345	0.550286	71.689	61.2178	64.4706	123.043	94.7835	121.169	0.438347	0.417476	1.51333
BOKJ_0595400.1	WtHm	WtMl	-5.38556	5.11005	6.65678e-67	2.91529e-65	Central component in molecular interactions underlying sperm crawling. Forms an extensive filament system that extends from sperm villipoda, along the leading edge of the pseudopod	Motile_Sperm	2.50156	1.23686	2.00881	83.1454	112.144	108.566	149.603	127.835	159.043	1.98516	2.35907	3.35278
BOKJ_0814100.1	WtHm	WtMl	-5.38247	4.31157	4.23997e-36	6.13876e-35	Protein-tyrosine phosphatase	Y_phosphatase	2.93864	0.713079	1.06888	55.0181	53.6985	53.6918	107.85	94.7858	111.397	0.788356	0.842742	0.710894
BOKJ_0790000.1	WtHm	WtMl	-5.38202	3.86205	1.8248e-26	1.89222e-25	-	-	1.08467	2.09771	0.141344	41.4162	38.7507	35.2805	61.9267	52.0926	63.5093	1.88203	1.72546	1.92611
BOKJ_0923400.1	WtHm	WtMl	-5.38171	4.97038	1.17406e-56	3.46053e-55	transitional stage B cell differentiation	Pkinase_Tyr	1.0089	0.844432	0.684044	49.7797	30.6532	34.1575	56.0019	51.147	59.3916	0.566665	0.74131	0.875569
BOKJ_0020400.1	WtHm	WtMl	-5.38094	1.90823	6.05312e-13	3.44975e-12	ABC transporter	-	0.352057	0	0.413551	11.4533	8.41282	13.5345	22.179	22.4142	24.1416	0.27739	0.178564	0.467559
BOKJ_0043200.1	WtHm	WtMl	-5.37918	6.30467	1.54817e-35	2.19014e-34	phosphotransferase activity, alcohol group as acceptor	Pkinase	8.61884	1.72948	3.0734	182.126	195.306	190.823	235.996	220.319	257.292	1.27682	1.19812	1.50551
BOKJ_1157000.1	WtHm	WtMl	-5.37884	6.96531	3.37769e-35	4.69757e-34	FFAT motif binding	Motile_Sperm	11.084	4.14991	5.7759	331.98	294.489	305.511	533.571	478.807	560.574	0.837905	1.24731	1.43039
BOKJ_0209500.1	WtHm	WtMl	-5.37816	2.84369	1.79502e-18	1.35587e-17			0	0	0	182.352	0	129.534	406.682	401.998	480.219	2.26773	0.866601	2.49276
BOKJ_1172800.1	WtHm	WtMl	-5.37483	5.39448	1.05791e-45	2.1073e-44			12.1795	5.86063	0	360.562	311.381	385.157	604.227	517.632	669.959	1.56838	2.89304	2.99212
BOKJ_0777800.1	WtHm	WtMl	-5.37409	3.47328	6.76544e-31	8.04169e-30			3.97698	4.00432	0	157.533	152.663	146.15	255.046	243.041	256.455	2.91072	3.2742	5.92686
BOKJ_0120100.1	WtHm	WtMl	-5.36958	4.96108	4.54517e-55	1.26998e-53	mRNA, complete cds	Pkinase_Tyr,SH2	2.20398	0.974673	1.26803	69.1272	57.2918	76.1635	82.7821	71.1054	90.9182	0.675888	0.347517	0.834698
BOKJ_0378800.1	WtHm	WtMl	-5.36777	6.68789	6.23488e-72	3.59817e-70			10.7063	4.4464	7.62195	290.007	372.866	375.636	454.804	418.756	475.853	2.21343	3.48987	3.11056
BOKJ_1008900.1	WtHm	WtMl	-5.36737	5.44393	3.07986e-46	6.27662e-45	protein-cysteine S-palmitoyltransferase activity	DHHC	4.58033	1.20622	3.75287	133.887	104.519	124.061	166.863	138.865	180.092	0.421582	0.954509	0.780002
BOKJ_0360100.1	WtHm	WtMl	-5.366	1.45941	2.34174e-10	1.15129e-09	cellular oxidant detoxification	Thioredoxin_8	0.443141	2.12048	0	28.1542	31.7272	21.2916	32.0066	22.6943	38.1023	0.141926	0.960201	0.45835
BOKJ_0072700.1	WtHm	WtMl	-5.36207	5.7795	2.9006e-85	3.06175e-83	Belongs to the protein kinase superfamily	Pkinase	3.50359	1.84121	3.37151	152.867	135.296	126.97	234.737	188.399	247.887	2.91247	3.80338	3.63254
BOKJ_0606500.1	WtHm	WtMl	-5.35768	4.64662	3.46716e-25	3.42829e-24			5.05218	0.819898	1.48007	115.954	145.325	154.864	225.564	178.594	214.207	0.3312	0.279995	0.535278
BOKJ_0154700.1	WtHm	WtMl	-5.3576	0.348233	1.9739e-06	6.89804e-06	-	-	0	0.163279	0	1.17802	1.8066	1.17432	0	0.0361165	0	0.0175858	0.0200704	0
BOKJ_0663600.1	WtHm	WtMl	-5.35316	4.78567	9.04275e-49	1.99069e-47			5.01282	4.77637	10.955	263.586	216.081	199.153	215.93	183.914	239.971	4.84404	4.81208	6.64463
BOKJ_0434700.1	WtHm	WtMl	-5.35312	6.02858	2.07498e-95	3.76852e-93	macromolecule localization	-	1.79041	1.48963	1.77323	72.8488	71.4522	71.5654	103.659	85.8401	110.946	0.718175	0.700138	0.938688
BOKJ_1374500.1	WtHm	WtMl	-5.34806	2.33907	3.39328e-15	2.18152e-14	Protein tyrosine kinase	Pkinase_Tyr	1.1735	0.469129	0	19.379	24.2456	32.6911	45.6111	42.2245	48.5158	0.688092	0.313167	1.12947
BOKJ_1367100.1	WtHm	WtMl	-5.34665	1.46339	8.77398e-08	3.50222e-07			0	0	0	27.3507	0	10.6844	33.3256	25.3956	34.8425	0.195675	0.440759	0.62474
BOKJ_0851400.1	WtHm	WtMl	-5.34604	7.61172	3.64419e-84	3.659e-82			4.38836	3.8064	6.01564	228.924	211.178	194.609	214.063	179.683	222.731	2.57172	3.32315	3.01895
BOKJ_1379300.1	WtHm	WtMl	-5.34429	3.44559	1.17157e-28	1.31178e-27	monooxygenase activity	p450	0.189676	0.481899	0	13.5805	9.74467	13.0893	3.55704	4.82986	5.43185	0.615701	0.548114	0.529249
BOKJ_1401500.1	WtHm	WtMl	-5.34257	5.9945	1.55124e-70	8.04952e-69	-	-	2.86532	1.0785	1.10995	84.8279	83.5894	87.349	140.359	114.831	142.708	1.65375	1.64882	2.40353
BOKJ_1043600.1	WtHm	WtMl	-5.33896	4.3895	1.81684e-47	3.82901e-46			0.964622	0	0	61.8989	73.858	38.6461	5.94535	5.91324	7.42182	0	0.165376	0.158705
BOKJ_0992200.1	WtHm	WtMl	-5.33629	2.98849	5.79481e-24	5.50252e-23			0	0	0	34.4815	31.2576	17.8091	154.899	138.047	161.341	1.20274	4.05705	3.00826
BOKJ_0599200.1	WtHm	WtMl	-5.33554	4.12875	2.67308e-35	3.74292e-34			1.08621	0	0.379089	55.2104	59.791	45.948	71.1703	52.6021	69.9913	0.347313	0.625844	1.03881
BOKJ_0129700.1	WtHm	WtMl	-5.33377	2.03674	1.194e-13	7.12359e-13			0.654751	1.67453	0	34.9747	54.0973	77.7065	48.4724	56.6147	73.9633	0	0.239448	0.466762
BOKJ_0575600.1	WtHm	WtMl	-5.32987	1.13617	1.29498e-09	5.99213e-09			0.931654	1.03852	0	34.1676	37.3595	21.5917	45.6526	42.0712	50.4557	0.46269	0	0
BOKJ_0263300.1	WtHm	WtMl	-5.32684	5.59222	2.32106e-76	1.65694e-74	phosphoprotein phosphatase activity	Metallophos	1.8818	1.45518	1.64134	81.7887	76.627	86.7178	88.079	71.8849	90.7401	1.59235	1.91709	1.93034
BOKJ_0036100.1	WtHm	WtMl	-5.32589	3.5663	3.06828e-26	3.15514e-25			1.80652	0	1.26515	59.5561	92.2756	145.979	137.262	109.205	111.803	1.21507	1.38475	1.32219
BOKJ_1172500.1	WtHm	WtMl	-5.32572	3.56087	2.29275e-25	2.2835e-24			1.07582	0.969321	3.10017	73.6957	36.6231	49.6109	62.1037	51.6132	71.8314	0.704166	0.557371	1.2156
BOKJ_1287500.1	WtHm	WtMl	-5.32272	2.18998	2.78795e-13	1.62488e-12			0	0.691111	0	24.0944	36.2081	61.7807	84.9965	60.7825	71.5425	0.338802	0.388902	1.30909
BOKJ_0311600.1	WtHm	WtMl	-5.32166	5.55709	2.30427e-72	1.34871e-70			3.02541	1.12428	1.35251	86.0806	84.159	82.207	109.242	97.0772	117.547	1.50296	1.54797	2.21888
BOKJ_1088100.1	WtHm	WtMl	-5.31798	3.95772	7.16868e-29	8.09261e-28			2.19069	0.509273	3.79617	144.914	154.029	99.8162	183.018	154.614	180.187	1.97033	1.45418	2.02819
BOKJ_0790900.1	WtHm	WtMl	-5.31658	4.22631	1.09699e-40	1.86867e-39			1.33703	1.82031	0.961341	67.3781	31.645	50.2777	51.6029	44.1544	55.4434	0.573502	1.02569	0.805614
BOKJ_0829600.1	WtHm	WtMl	-5.30038	5.97737	4.13194e-72	2.40705e-70			49.3662	41.0208	28.4019	2630.43	2076.97	2199.41	2068.57	1794.36	2180.41	11.0557	4.91781	7.67293
BOKJ_1029700.1	WtHm	WtMl	-5.2999	4.99918	1.87348e-34	2.53422e-33	Belongs to the arginase family	Arginase	3.32572	1.28178	0.917857	74.7624	70.4038	56.2891	121.161	104.7	127.326	0.403158	0.464497	0.604669
BOKJ_0598000.1	WtHm	WtMl	-5.2998	2.56812	5.53654e-14	3.36167e-13	-	-	0.41592	0.496036	2.63997	34.1449	96.0578	31.1124	74.7686	57.0816	65.9834	0	0.410874	0.262836
BOKJ_0403100.1	WtHm	WtMl	-5.29711	4.84255	3.29908e-56	9.54185e-55			2.23332	3.68359	1.03961	129.119	109.111	141.627	177.555	145.245	184.282	2.23899	3.2187	3.87908
BOKJ_0091500.1	WtHm	WtMl	-5.29571	5.93853	1.97166e-65	8.08969e-64	TK FER protein kinase	Pkinase_Tyr,SH2	5.1978	2.17323	3.04339	134.624	137.624	137.584	216.237	187.052	227.535	0.822868	0.467575	0.771351
BOKJ_0474800.1	WtHm	WtMl	-5.29226	5.62933	9.21597e-54	2.46892e-52	Found in Pit-Oct-Unc transcription factors	Homeobox,Pou	1.61879	2.87638	1.03113	102.702	93.3063	92.1804	61.0284	56.4826	58.0367	1.08424	1.09561	1.56283
BOKJ_0995200.1	WtHm	WtMl	-5.29221	3.45066	1.80102e-25	1.80688e-24			0.272595	0.310216	0	17.0851	2.56459	25.2292	44.9466	38.5492	51.6789	0.372677	0.214629	0.416653
BOKJ_1255000.1	WtHm	WtMl	-5.28997	4.68424	6.6275e-53	1.70876e-51	ion transmembrane transporter activity	Mtc	2.67457	1.59399	1.20235	70.9343	72.4429	75.9039	126.221	114.942	125.02	0.52135	0.551686	0.938553
BOKJ_0800400.1	WtHm	WtMl	-5.28697	6.65439	9.00971e-40	1.46794e-38			10.4999	1.87322	5.93864	297.046	269.942	258.339	285.678	239.001	304.275	5.94224	5.58141	5.91566
BOKJ_1114700.1	WtHm	WtMl	-5.27945	6.34594	1.11591e-75	7.61409e-74	Central component in molecular interactions underlying sperm crawling. Forms an extensive filament system that extends from sperm villipoda, along the leading edge of the pseudopod	Motile_Sperm	9.00901	4.7835	6.89214	257.759	234.409	222.184	331.682	289.64	347.127	1.56238	2.6952	3.19749
BOKJ_0394600.1	WtHm	WtMl	-5.27499	8.10895	1.97666e-57	6.04251e-56	Central component in molecular interactions underlying sperm crawling. Forms an extensive filament system that extends from sperm villipoda, along the leading edge of the pseudopod	Motile_Sperm	23.3858	8.83742	16.529	824.367	714.765	816.484	855.494	744.953	901.826	10.5696	11.6412	13.008
BOKJ_0225300.1	WtHm	WtMl	-5.27357	4.52425	2.1357e-40	3.56432e-39			2.19751	1.54841	0.69783	66.0417	80.0722	80.9475	66.2925	57.5555	75.4736	3.58093	3.93713	3.60861
BOKJ_0028900.1	WtHm	WtMl	-5.2725	5.98466	7.00249e-86	7.58603e-84	FFAT motif binding	Motile_Sperm	2.18559	1.52138	2.76118	74.646	84.036	79.1541	88.2271	72.9015	88.676	1.4274	1.46535	1.72739
BOKJ_0990300.1	WtHm	WtMl	-5.26078	0.256053	1.62207e-06	5.73014e-06	metallocarboxypeptidase activity	TFR_dimer	0	0	0	5.07954	14.8637	5.45365	5.17807	7.56	5.34366	0.705857	0.796162	1.63474
BOKJ_1250500.1	WtHm	WtMl	-5.25968	6.35812	9.0518e-44	1.67852e-42	cellular oxidant detoxification	Thioredoxin_8	34.43	5.61542	13.0876	795.655	729.296	833.624	977.257	800.565	997.141	4.83832	3.45246	4.85485
BOKJ_0183200.1	WtHm	WtMl	-5.25948	6.91605	8.63274e-90	1.14639e-87	Belongs to the protein kinase superfamily	Pkinase	7.64284	7.16848	6.8392	309.151	271.302	266.268	306.938	266.487	325.922	4.56351	4.1394	5.27412
BOKJ_0108000.1	WtHm	WtMl	-5.25736	3.76038	4.70999e-31	5.63647e-30			0.366548	2.47055	1.53398	67.7926	47.1992	31.1525	52.3314	45.1658	61.4191	1.01375	1.9433	1.9799
BOKJ_1064100.1	WtHm	WtMl	-5.24918	6.76514	3.18242e-65	1.29712e-63			2.53368	5.82761	4.5842	138.811	212.417	188.209	263.774	263.458	236.545	6.38896	5.82941	6.23977
BOKJ_0024100.1	WtHm	WtMl	-5.24446	2.37671	7.45914e-16	4.94208e-15	catalytic activity	AMP-binding	0.454264	1.02433	0	3.69309	8.53376	9.14374	17.7541	17.0853	19.5753	0.958811	1.00821	1.05287
BOKJ_0080000.1	WtHm	WtMl	-5.24359	5.34533	1.30616e-69	6.5841e-68	mRNA, complete cds	Pkinase_Tyr,SH2	2.20647	2.07863	1.64789	89.3195	75.6187	81.1966	107.921	83.9409	110.932	1.55625	1.11745	2.25801
BOKJ_0109500.1	WtHm	WtMl	-5.23957	6.23018	1.35519e-70	7.06188e-69	Pyridoxal-phosphate dependent enzyme	PALP	3.53547	1.6334	2.18319	109.338	115.111	95.507	125.916	105.251	133.548	1.62167	1.9138	2.47043
BOKJ_1194400.1	WtHm	WtMl	-5.23603	2.09895	1.30651e-12	7.3011e-12			0.749037	0	0	0	0	13.7938	93.5824	77.193	97.8733	0	0.14226	0.689601
BOKJ_1369800.1	WtHm	WtMl	-5.23407	2.90453	3.93018e-20	3.18698e-19	-	-	0.15094	0.544262	0.300527	8.96601	12.2849	13.6083	0.06717	0.126408	0.0854009	0.281373	0.200704	0.174584
BOKJ_1023100.1	WtHm	WtMl	-5.23334	2.71167	2.92764e-13	1.70228e-12	Zn_pept	Peptidase_M14,Propep_M14	0.165097	1.07682	0	18.4872	10.4975	15.0678	20.8411	18.7632	21.2498	0.277014	0.187443	0.296922
BOKJ_0829300.1	WtHm	WtMl	-5.23153	1.07164	3.13089e-09	1.40401e-08			0	1.01077	1.04113	19.7963	7.59977	22.8112	34.9784	33.3246	35.9456	1.36047	0.770876	0.4894
BOKJ_0162900.1	WtHm	WtMl	-5.23145	7.21161	2.04957e-46	4.19076e-45			13.2471	4.89189	7.83055	351.609	306.206	322.937	360.986	303.514	378.329	1.07005	1.14821	1.64789
BOKJ_0617100.1	WtHm	WtMl	-5.22894	6.81816	3.65885e-87	4.26291e-85			5.79215	3.5372	5.67641	231.102	200.178	212.912	388.654	334.88	389.195	4.22246	5.04406	4.55073
BOKJ_1389000.1	WtHm	WtMl	-5.22798	2.89554	4.40077e-21	3.7124e-20			0.312604	0.11381	0	8.77882	10.9772	12.3711	18.5603	24.1896	23.2116	0.10806	0.204923	0.157194
BOKJ_0111900.1	WtHm	WtMl	-5.22798	4.49483	1.40203e-42	2.53145e-41	small GTPase mediated signal transduction	Ras	1.85497	0.774395	1.10182	52.1725	75.4591	65.6311	81.3708	72.4895	86.7202	0.81236	0.931967	0.778837
BOKJ_1172600.1	WtHm	WtMl	-5.22362	0.219172	1.16343e-06	4.16596e-06			0	0	0	0	40.8452	0	14.1407	13.0565	5.36119	0	0	0
BOKJ_0897700.1	WtHm	WtMl	-5.22192	3.13138	6.05655e-20	4.87603e-19			0.429657	0.94651	1.33298	11.8759	22.638	19.1466	32.7353	33.6053	26.7891	0.226826	0.357744	0.243493
BOKJ_1454200.1	WtHm	WtMl	-5.21778	4.92877	1.73308e-55	4.88667e-54	mRNA, complete cds	Pkinase	0.86702	1.47696	0.985981	63.498	58.5151	64.3076	82.1244	67.6306	85.7358	1.13239	1.04475	1.62091
BOKJ_0894500.1	WtHm	WtMl	-5.21333	5.18006	6.24307e-57	1.85341e-55			1.5676	1.4293	0.960229	84.8509	73.9932	61.2461	56.0701	44.6832	55.1535	1.69723	1.87043	1.17458
BOKJ_0992700.1	WtHm	WtMl	-5.20941	3.03448	4.1274e-22	3.65401e-21			0.405522	0.0642764	0.400975	9.5258	11.6717	14.5768	11.3677	10.3573	12.2956	0.445761	0.482397	0.583547
BOKJ_0581600.1	WtHm	WtMl	-5.20868	0.247869	3.65831e-06	1.23713e-05			0	0	0	0	0	0	20.6839	15.7215	24.2559	0	0	0
BOKJ_0666800.1	WtHm	WtMl	-5.19988	-0.460785	0.000129162	0.000356696	Serpentine type 7TM GPCR chemoreceptor Sra	7TM_GPCR_Srab	0	0.152019	0	2.3629	4.96551	0	0	0.195413	0.058289	0.0489008	0	0.159389
BOKJ_0625200.1	WtHm	WtMl	-5.19849	8.60031	2.89809e-44	5.48947e-43	spermatogenesis	ArgoL1,ArgoL2,ArgoN,PAZ,Piwi	12.7311	4.75842	6.95877	388.288	348.985	367.502	406.662	369.081	440.129	5.99368	6.40954	7.2743
BOKJ_0971500.1	WtHm	WtMl	-5.19567	6.96505	2.8337e-25	2.8132e-24	RNase H	RNase_H	5.04284	1.12049	1.23423	100.656	105.94	109.54	139.459	127.183	150.63	0.243666	0.380182	0.454669
BOKJ_1472800.1	WtHm	WtMl	-5.19552	2.33202	2.60306e-16	1.76056e-15			41.3523	10.0359	4.81352	182.112	232.935	262.502	55.4839	43.7823	40.7717	0	0.963605	0.961295
BOKJ_0797200.1	WtHm	WtMl	-5.19263	2.93744	1.37741e-22	1.2435e-21			1.91634	0.47182	0	80.6773	83.5753	65.3156	59.245	49.8007	62.7015	2.44075	0.960353	2.21247
BOKJ_0854800.1	WtHm	WtMl	-5.19135	3.10555	1.16803e-19	9.29461e-19			1.17021	0	2.82269	15.098	15.1515	30.0037	24.1318	20.5599	31.4918	0	0.562593	0
BOKJ_1092600.1	WtHm	WtMl	-5.19049	3.62605	3.96898e-27	4.20746e-26	Belongs to the TRAFAC class myosin-kinesin ATPase superfamily. Myosin family	FERM_M,IQ,MyTH4,Myosin_head	0.212196	0.165722	0.0716754	7.62195	4.15874	4.64418	8.38339	9.4888	8.16314	0.100975	0.131689	0.114201
BOKJ_1454500.1	WtHm	WtMl	-5.18671	7.71094	2.63024e-58	8.2866e-57			33.5115	14.8969	9.54001	811.676	790.329	756.388	1294.08	1161.67	1352.15	14.2268	15.4174	12.8872
BOKJ_1454400.1	WtHm	WtMl	-5.18141	5.8748	2.86725e-80	2.40888e-78			1.74808	1.06173	1.164	46.6294	47.155	50.1368	73.8061	67.0734	78.5659	1.33469	1.09718	1.08791
BOKJ_0395000.1	WtHm	WtMl	-5.17779	4.0972	1.2498e-38	1.94641e-37	phosphotransferase activity, alcohol group as acceptor	Pkinase	0.623843	0.789577	0.11938	51.2792	43.0162	45.652	72.2329	63.8581	71.8085	0.682207	0.652107	1.17439
BOKJ_1310900.1	WtHm	WtMl	-5.17364	4.77363	4.33294e-49	9.69418e-48	peptidyl-tyrosine autophosphorylation	Pkinase_Tyr	1.72471	2.06113	1.83206	57.5419	82.1625	60.5006	86.0199	76.7883	93.6946	0.855319	1.91299	2.19384
BOKJ_0440600.1	WtHm	WtMl	-5.16896	1.89248	1.4072e-10	7.03599e-10			0	0	0	0	0	0	35.7717	31.6702	33.9977	2.55729	0.713571	0.671942
BOKJ_0690900.1	WtHm	WtMl	-5.16295	2.73156	2.2816e-19	1.79134e-18			3.67472	1.69152	8.67606	41.1764	157.662	54.8405	191.421	167.563	216.504	0.970875	1.84336	0.705928
BOKJ_1172700.1	WtHm	WtMl	-5.16154	0.165869	1.06404e-05	3.41234e-05			0	0	0	0	0	0	5.38543	3.84448	4.04515	0	0	0
BOKJ_1439100.1	WtHm	WtMl	-5.15827	7.11474	1.07404e-37	1.63557e-36			6.77867	4.35991	2.9798	270.42	209.968	220.493	105.605	87.4301	111.764	1.37482	1.88551	2.0184
BOKJ_1344200.1	WtHm	WtMl	-5.15464	7.70423	4.36674e-44	8.18349e-43	-	-	13.0438	5.8925	4.36302	296.614	283.651	271.99	317.275	276.564	322.299	2.05499	1.40068	1.98254
BOKJ_1255200.1	WtHm	WtMl	-5.15397	3.32354	7.70257e-24	7.26713e-23			5.25598	2.26304	7.27371	241.661	239.458	152.548	225.618	199.162	229.718	0.50757	1.42843	2.45293
BOKJ_0759500.1	WtHm	WtMl	-5.15321	8.33396	1.3672e-67	6.27693e-66			25.4206	13.963	17.6103	706.115	703.016	713.762	919.07	793.824	987.521	12.7136	13.687	16.5412
BOKJ_1439200.1	WtHm	WtMl	-5.14888	7.81069	5.61289e-80	4.62128e-78			12.5984	9.49447	8.65135	426.218	370.855	357.617	414.144	331.647	431.011	11.6893	11.6404	10.5378
BOKJ_1345500.1	WtHm	WtMl	-5.13319	5.83312	1.01815e-41	1.79888e-40	Electron carrier protein. The oxidized form of the cytochrome c heme group can accept an electron from the heme group of the cytochrome c1 subunit of cytochrome reductase. Cytochrome c then transfers this electron to the cytochrome oxidase complex, the final protein carrier in the mitochondrial electron-transport chain	Cytochrom_C	33.4446	8.03561	9.47078	808.689	707.218	647.927	1252.93	950.488	1339.51	5.56114	4.88873	4.01126
BOKJ_0964600.1	WtHm	WtMl	-5.13289	1.86431	8.69193e-11	4.40481e-10	U11-48K-like CHHC zinc finger	-	0	0	3.79729	0	81.2251	33.7961	148.743	133.343	159.591	1.18621	2.65915	6.92156
BOKJ_1038500.1	WtHm	WtMl	-5.13284	0.612005	1.52633e-06	5.40431e-06			0	0	0	0	0	0	5.95079	8.77108	14.7967	0	0	0
BOKJ_1285400.1	WtHm	WtMl	-5.12862	0.624237	7.33189e-07	2.68293e-06			0	0	1.45514	49.0728	16.9823	9.18398	62.212	47.554	62.4973	0	0	0.327243
BOKJ_1335400.1	WtHm	WtMl	-5.11996	7.76107	2.3597e-76	1.67485e-74			12.8221	7.93547	13.1618	429.66	339.658	417.667	377.11	317.668	408.285	5.82963	5.93316	6.77856
BOKJ_1397600.1	WtHm	WtMl	-5.11792	0.576124	2.44538e-06	8.44295e-06	Belongs to the peptidase C1 family	Peptidase_C1	2.77842	0.756655	1.22076	5.98219	9.29739	31.7464	0.507215	0.246433	0.981122	1.26493	0.555746	0.48767
BOKJ_0299000.1	WtHm	WtMl	-5.11539	5.51567	2.0416e-35	2.875e-34			10.5588	1.16518	6.12862	226.649	202.883	249.277	773.007	657.777	772.247	3.73483	2.54979	3.79335
BOKJ_0504500.1	WtHm	WtMl	-5.11078	3.98979	1.29448e-35	1.8418e-34			3.18863	3.34833	2.24968	85.1599	72.7036	90.2063	115.767	97.4221	117.937	2.66636	2.92349	2.87223
BOKJ_1231200.1	WtHm	WtMl	-5.11065	5.93378	2.10964e-24	2.03547e-23			20.492	7.71483	4.21454	396.464	279.469	382.236	617.125	525.14	642.756	3.87034	1.30072	1.04348
BOKJ_1065300.1	WtHm	WtMl	-5.10877	3.86711	1.92854e-35	2.71889e-34			4.60747	2.12666	2.24384	105.319	126.227	108.952	116.55	102.359	126.398	2.97964	4.19652	4.34799
BOKJ_0316200.1	WtHm	WtMl	-5.10726	3.91714	1.88318e-33	2.46109e-32	-	-	0.593719	0.643558	1.11921	28.34	36.0722	28.3742	39.5912	35.0055	40.667	0.437409	0.434026	0.357583
BOKJ_0026800.1	WtHm	WtMl	-5.10413	8.46585	2.00109e-19	1.5741e-18	Central component in molecular interactions underlying sperm crawling. Forms an extensive filament system that extends from sperm villipoda, along the leading edge of the pseudopod	Motile_Sperm	267.656	69.4272	68.2247	4283.13	4808.66	5213.49	6256.47	5031.75	6552.07	19.1815	13.6407	33.8328
BOKJ_0899200.1	WtHm	WtMl	-5.10168	7.69332	1.21046e-29	1.39321e-28	structural constituent of cuticle	Col_cuticle_N,Collagen	9.95395	2.9436	3.0007	206.565	211.353	196.691	283.075	241.209	286.189	0.926251	1.19982	1.10727
BOKJ_0768300.1	WtHm	WtMl	-5.10021	3.44899	9.63289e-22	8.37791e-21			2.69178	3.96395	2.3976	43.4112	47.66	102.829	502.754	458.193	435.203	1.41357	1.27734	2.88615
BOKJ_1371100.1	WtHm	WtMl	-5.09983	1.2088	4.29305e-09	1.90854e-08			0	2.67403	0	24.3295	22.1182	0	40.8947	35.9983	37.9448	0.81952	0	2.99725
BOKJ_0585500.1	WtHm	WtMl	-5.09544	5.31173	2.74204e-68	1.30247e-66	mRNA, complete cds	Pkinase_Tyr,SH2	0.965759	0.920168	0.699668	37.5193	36.2733	36.0546	18.8746	14.6851	18.1033	0.644227	0.76079	0.894733
BOKJ_0226000.1	WtHm	WtMl	-5.08736	6.65278	1.04689e-39	1.7012e-38	Likely role in F-actin nucleation curated by B. Wickstead, Univ. of Oxford	FH2	4.88301	1.53542	1.96664	107.675	107.449	119.636	147.62	134.318	160.696	0.426723	0.427045	0.776202
BOKJ_1048700.1	WtHm	WtMl	-5.08612	0.131049	0.00096774	0.00232521			0	0	0	0	31.6621	0	20.8991	24.8335	23.4602	0.911512	1.53335	1.93989
BOKJ_0010800.1	WtHm	WtMl	-5.08514	5.42952	1.57029e-53	4.17057e-52	Src homology 2 domains	Pkinase_Tyr,SH2	2.93328	1.41116	1.39346	80.0959	77.2081	81.4219	102.381	84.8593	110.26	1.15118	1.53851	1.34104
BOKJ_0669000.1	WtHm	WtMl	-5.07947	6.82058	9.85699e-74	6.11728e-72	serine threonine-protein phosphatase	Metallophos	10.2383	5.39811	8.90518	303.649	277.991	349.788	619.064	505.608	626.628	6.53661	5.1616	8.62785
BOKJ_1205800.1	WtHm	WtMl	-5.07798	1.78895	8.19239e-11	4.1602e-10	glutathione transferase activity	GST_C_3	0.374258	0.868485	0	14.6234	24.5778	5.59594	5.14903	6.67287	4.48862	1.27693	2.08832	3.01584
BOKJ_0819900.1	WtHm	WtMl	-5.07372	6.49388	1.86019e-54	5.07137e-53			27.3966	13.6016	6.71279	503.239	604.881	577.473	1042.18	906.485	1099.95	9.25971	7.38064	10.1606
BOKJ_0758300.1	WtHm	WtMl	-5.07306	-0.517559	0.00112783	0.00268169	Serpentine type 7TM GPCR chemoreceptor Sri	-	0	0	0	2.41844	0	0	0.952588	0.384276	0.458211	0.294411	0.221883	0.63614
BOKJ_0299900.1	WtHm	WtMl	-5.06953	3.95552	1.91652e-35	2.70503e-34	serine threonine-protein phosphatase	-	0.663989	0.469826	1.25646	24.8276	38.2823	34.4752	53.6104	45.7788	53.8099	0.313426	0.59597	0.774232
BOKJ_0851600.1	WtHm	WtMl	-5.06685	5.56812	1.91451e-68	9.20009e-67			2.14892	1.34176	2.80435	114.152	110.511	110.193	139.78	114.136	149.205	1.99938	1.70243	2.33721
BOKJ_1209800.1	WtHm	WtMl	-5.06397	4.5054	2.4711e-35	3.46796e-34			7.9243	4.17495	2.0093	196.745	126.074	129.124	230.081	198.872	229.9	1.70824	1.37871	1.32347
BOKJ_1368800.1	WtHm	WtMl	-5.0638	6.12869	4.96045e-30	5.75225e-29	Pyridoxal-phosphate dependent enzyme	PALP	7.97075	2.21287	1.89692	150.645	151.562	132.857	200.255	174.885	211.898	0.948117	1.07958	1.60663
BOKJ_0009100.1	WtHm	WtMl	-5.05997	5.89117	2.5649e-78	1.96748e-76	non-membrane spanning protein tyrosine kinase activity	Pkinase_Tyr,SH2	3.47856	2.0375	2.874	98.9821	88.9946	108.509	134.286	120.648	145.176	1.43011	1.82218	1.54258
BOKJ_0726200.1	WtHm	WtMl	-5.05406	7.49842	8.31595e-41	1.4205e-39			18.1354	9.35558	7.92082	402.838	411.625	333.078	899.45	717.866	879.973	5.28631	5.40475	3.16779
BOKJ_0439900.1	WtHm	WtMl	-5.05345	6.47164	1.17892e-40	1.99996e-39	cargo loading into COPII-coated vesicle	Sec23_BS,Sec23_trunk,zf-Sec23_Sec24	5.3009	1.36164	3.20908	117.311	114.798	119.318	149.333	121.794	159.886	1.30554	1.54863	1.71594
BOKJ_0799300.1	WtHm	WtMl	-5.05201	5.97229	6.00826e-54	1.61309e-52	mRNA, complete cds	Pkinase_Tyr,SH2	4.9048	2.38929	1.63465	123.528	96.6143	98.6929	129.017	112.476	135.678	1.75383	2.27186	2.93955
BOKJ_0030500.1	WtHm	WtMl	-5.04362	4.60366	1.97295e-49	4.46263e-48	mRNA, complete cds	Motile_Sperm	3.25567	4.45739	4.48479	136.897	166.919	145.249	195.177	164.562	211.32	2.51042	2.66191	2.6516
BOKJ_1261400.1	WtHm	WtMl	-5.04277	4.64939	3.81495e-29	4.32641e-28			0.774312	1.77992	6.86955	97.7011	75.6267	104.043	196.987	164.775	213.143	1.09642	1.06428	1.01663
BOKJ_0457500.1	WtHm	WtMl	-5.03626	4.0973	8.63378e-39	1.35142e-37			2.12761	1.36432	1.1918	90.7159	99.1076	82.2685	142.53	119.352	142.854	2.12982	1.36326	2.43966
BOKJ_1020900.1	WtHm	WtMl	-5.03622	3.67461	2.70477e-26	2.79063e-25			9.14815	5.99377	1.79111	232.554	145.503	136.689	228.43	216.081	252.892	1.74069	2.19512	1.46854
BOKJ_1061300.1	WtHm	WtMl	-5.03546	6.9814	1.49783e-66	6.423e-65	DUF236 repeat	DUF236	9.06067	4.2299	5.78745	213.595	205.446	243.95	263.06	216.819	272.659	3.7417	3.59558	4.55919
BOKJ_1079400.1	WtHm	WtMl	-5.03486	5.46573	1.07651e-59	3.55478e-58			4.54062	2.58496	3.19816	161.338	130.392	163.288	221.851	177.962	233.824	3.69444	3.48326	3.8983
BOKJ_1165500.1	WtHm	WtMl	-5.03245	5.83475	3.63279e-67	1.61967e-65	Transmembrane amino acid transporter protein	Aa_trans	4.48407	1.85952	3.92225	147.873	128.413	137.208	119.664	103.522	120.94	3.3567	3.89336	4.33291
BOKJ_0402400.1	WtHm	WtMl	-5.02924	6.15992	2.89169e-79	2.30403e-77			3.324	3.58452	3.27553	188.879	159.606	162.892	231.334	198.053	243.687	1.74801	2.96826	2.85789
BOKJ_0795100.1	WtHm	WtMl	-5.02845	6.83739	5.39952e-59	1.73656e-57	FFAT motif binding	Motile_Sperm	5.03846	2.50225	4.97806	158.88	148.846	147.756	252.008	216.014	257.38	0.976621	1.24478	2.11938
BOKJ_1349900.1	WtHm	WtMl	-5.0282	3.07167	4.75093e-21	4.00505e-20			1.44235	0	2.03315	51.679	106.112	35.7936	131.9	116.873	129.224	0.636808	0.478024	0.908443
BOKJ_0948800.1	WtHm	WtMl	-5.02699	5.59681	1.20696e-34	1.63982e-33	protein serine/threonine kinase activity	Pkinase	5.76941	1.7864	4.24861	131.605	132.99	117.765	230.075	201.853	246.125	1.21129	1.48073	2.28836
BOKJ_0603600.1	WtHm	WtMl	-5.02589	6.41646	5.07791e-24	4.83145e-23			10.1237	4.14325	0.965209	198.884	195.019	198.321	224.715	200.004	240.252	1.47018	1.37867	1.13475
BOKJ_1283700.1	WtHm	WtMl	-5.02531	2.3043	1.25651e-14	7.90922e-14			0.471416	0.13317	0.576037	4.30687	0	4.39739	9.50374	7.51319	8.96452	0.162107	0.0460599	0.264679
BOKJ_0453600.1	WtHm	WtMl	-5.02237	3.60382	8.16529e-27	8.57495e-26			5.76388	0	1.13656	64.0463	49.5533	46.6173	125.504	104.632	142.373	3.09882	2.14169	6.11727
BOKJ_0893700.1	WtHm	WtMl	-5.02166	8.17181	2.43022e-26	2.51157e-25			106.387	32.1048	26.0612	1838.17	1786.72	1896.36	1641.03	1504.66	1792.6	5.46559	5.53589	7.04955
BOKJ_1176800.1	WtHm	WtMl	-5.02113	6.66276	3.17262e-74	1.99908e-72	-	-	4.37867	2.93716	4.02041	144.865	120.246	121.192	120.087	97.638	128.284	2.01147	1.95311	2.33002
BOKJ_0942100.1	WtHm	WtMl	-5.01794	8.06267	9.61548e-35	1.31217e-33			35.9364	14.172	13.2272	715.471	734.35	692.86	1074.48	924.181	1115.52	3.49402	3.41565	4.03904
BOKJ_0456300.1	WtHm	WtMl	-5.01685	7.38526	6.15043e-31	7.33184e-30	Protein-tyrosine phosphatase	Y_phosphatase	16.0203	5.93886	4.99364	379.183	305.297	309.865	521.959	455.956	563.416	3.54748	3.4657	3.5809
BOKJ_0776900.1	WtHm	WtMl	-5.0143	5.68076	2.44064e-71	1.34562e-69	non-membrane spanning protein tyrosine kinase activity	Pkinase_Tyr	2.28785	1.49958	1.38401	74.5483	63.4724	68.7377	69.8864	63.5537	72.6639	1.0262	1.08508	1.7888
BOKJ_1430800.1	WtHm	WtMl	-5.01405	6.0892	3.86828e-57	1.16805e-55	hydrolase activity	Metallophos	4.24729	2.38938	1.56912	86.9257	124.167	94.2489	191.394	168.413	192.072	0.852956	0.561465	0.98991
BOKJ_1172100.1	WtHm	WtMl	-5.00932	4.38456	3.02414e-39	4.80052e-38			14.3282	8.13568	8.35898	246.644	302.649	401.199	632.715	559.794	622.111	4.02392	4.51766	2.86335
BOKJ_0562400.1	WtHm	WtMl	-5.0059	7.2665	4.7826e-79	3.7383e-77	Central component in molecular interactions underlying sperm crawling. Forms an extensive filament system that extends from sperm villipoda, along the leading edge of the pseudopod	Motile_Sperm	7.57796	4.71823	6.39963	202.895	199.286	184.025	267.495	238.213	289.858	6.02262	5.20229	6.74681
BOKJ_0586400.1	WtHm	WtMl	-4.99397	7.16121	5.71193e-48	1.21835e-46	pectate lyase activity	Pectate_lyase	30.2724	13.309	12.2076	519.565	524.768	639.279	4.91647	10.2773	11.3522	7.65387	3.54463	8.21156
BOKJ_0998000.1	WtHm	WtMl	-4.99225	7.49907	3.53108e-78	2.67539e-76			30.6345	25.3477	29.4213	790.951	709.215	634.34	838.259	706.331	879.609	11.3194	9.95694	12.8893
BOKJ_1127200.1	WtHm	WtMl	-4.99093	6.82493	1.34641e-42	2.43458e-41	Serine aminopeptidase, S33	Hydrolase_4	9.09273	3.63447	3.24585	180.936	207.794	155.806	302.092	264.094	324.329	1.47114	0.79032	1.38016
BOKJ_1159600.1	WtHm	WtMl	-4.98824	1.87793	3.87786e-12	2.11442e-11	ATPase activity, coupled to transmembrane movement of substances	ABC2_membrane_3,ABC_tran	0.167892	0.0595162	0.254153	8.27926	3.99001	5.04775	8.7991	8.7497	7.83384	0.226247	0.0637607	0.223051
BOKJ_1237800.1	WtHm	WtMl	-4.98377	4.19403	6.17125e-28	6.70317e-27			8.18717	14.7485	0	293.196	209.272	342.005	354.189	305.441	340.838	7.72963	9.63497	6.03399
BOKJ_0240000.1	WtHm	WtMl	-4.98144	3.78794	2.90194e-32	3.63479e-31			1.50754	1.27343	1.57117	50.5446	48.1896	53.617	104.583	82.4353	103.246	2.18243	2.77733	2.92081
BOKJ_0944300.1	WtHm	WtMl	-4.97918	6.65472	1.82795e-47	3.83931e-46			15.2094	6.71279	5.48444	341.049	292.9	289.298	487.685	417.539	473.478	4.73153	4.18714	3.69723
BOKJ_0616200.1	WtHm	WtMl	-4.97508	5.81939	2.08802e-38	3.22741e-37	Phosphatidylinositol transfer protein	IP_trans	4.69205	1.88525	3.7048	133.45	127.43	141.391	281.941	241.025	277.267	0.821247	0.797747	1.08333
BOKJ_1227500.1	WtHm	WtMl	-4.96992	8.95281	4.29125e-71	2.33467e-69			23.5378	14.7149	19.3561	648.547	668.378	677.046	1024.5	827.972	1094.1	11.7843	11.936	15.6344
BOKJ_0048900.1	WtHm	WtMl	-4.96944	4.66324	3.29197e-34	4.41431e-33	cholestenol delta-isomerase activity	EBP	3.12275	0	4.76904	74.5977	91.4423	133.206	174.462	160.306	173.24	0.946884	1.89347	3.26901
BOKJ_0120000.1	WtHm	WtMl	-4.96745	5.58243	4.28859e-49	9.61236e-48	MSP (Major sperm protein) domain	-	0	26.8782	0	198.825	232.013	133.836	1508.78	1395.24	1741.23	5.48612	6.25689	11.2433
BOKJ_0498200.1	WtHm	WtMl	-4.96644	6.88555	1.1853e-89	1.52484e-87	-	-	7.54079	9.39326	9.7334	362.681	275.289	342.317	370.914	280.057	367.066	10.1321	10.0105	9.87616
BOKJ_0037000.1	WtHm	WtMl	-4.96343	9.5613	6.58822e-30	7.6184e-29	Central component in molecular interactions underlying sperm crawling. Forms an extensive filament system that extends from sperm villipoda, along the leading edge of the pseudopod	Motile_Sperm	75.692	27.4602	22.7948	1351.96	1347.53	1199.42	1420.55	1201.59	1461.73	6.64825	5.46004	5.72101
BOKJ_1035300.1	WtHm	WtMl	-4.95868	1.51461	1.15621e-07	4.56935e-07			0.838658	0	0	79.5485	10.6968	11.5783	44.5623	47.4696	48.4149	2.17969	1.3808	1.58969
BOKJ_0561900.1	WtHm	WtMl	-4.95125	0.0369483	0.00151375	0.00351209			0	0	0	18.3675	0	72.841	51.6514	42.0759	57.1666	0.583352	0.327684	1.86278
BOKJ_0307500.1	WtHm	WtMl	-4.95059	1.53992	1.65081e-07	6.42125e-07			0	0	6.17049	239.884	300.929	192.041	347.601	253.396	337.18	0	3.05159	2.89984
BOKJ_0304600.1	WtHm	WtMl	-4.9453	3.06626	4.87329e-23	4.46477e-22			1.25287	1.11182	1.83494	49.1479	32.4038	38.8229	56.6498	46.2443	57.8933	2.38395	1.39573	1.1802
BOKJ_0417500.1	WtHm	WtMl	-4.9427	8.067	1.54218e-35	2.18417e-34	K homology RNA-binding domain	KH_1	17.2554	5.79108	7.0073	353.983	395.201	426.496	594.565	524.536	664.535	6.64206	7.12679	8.40664
BOKJ_0944900.1	WtHm	WtMl	-4.93807	3.4558	4.65733e-23	4.27325e-22			0.168222	0.715428	0.525421	13.549	11.0313	17.3878	17.0245	13.5881	15.9989	0.479407	0.181294	0.458418
BOKJ_0310000.1	WtHm	WtMl	-4.93664	1.06827	1.41314e-07	5.54216e-07			0	0	0	154.397	0	0	1.33582	2.19777	0	1.13268	0	0
BOKJ_0805600.1	WtHm	WtMl	-4.93642	8.91572	1.23716e-32	1.57677e-31			45.7558	14.0434	18.0489	899.88	889.741	839.294	1042.38	909.254	1104.52	3.06325	3.76876	3.2921
BOKJ_0937100.1	WtHm	WtMl	-4.93332	7.58173	2.86879e-30	3.3519e-29	Domain present in PSD-95, Dlg, and ZO-1/2.	-	37.6322	15.6686	11.8293	798.597	685.491	680.957	857.001	737.622	901.552	3.90501	3.38171	4.11854
BOKJ_1260500.1	WtHm	WtMl	-4.92757	5.98571	5.55455e-75	3.62956e-73	-	-	6.77599	4.0337	5.38563	154.214	155.697	165.126	180.228	147.927	194.881	3.37467	3.19761	3.87719
BOKJ_0342100.1	WtHm	WtMl	-4.91762	5.96306	2.00769e-62	7.27125e-61	Nucleotide-sugar transporter	Nuc_sug_transp	5.46675	3.98791	7.36104	221.433	210.267	156.038	238.473	156.872	251.597	3.76832	3.80053	4.27682
BOKJ_1096700.1	WtHm	WtMl	-4.91662	2.18715	1.57684e-11	8.35794e-11			15.7067	5.60639	15.949	266.496	167.451	43.5951	410.974	396.184	421.893	7.0674	5.35642	9.431
BOKJ_0089000.1	WtHm	WtMl	-4.91399	4.10222	2.16585e-29	2.47899e-28			1.48283	1.06027	1.69521	77.709	37.0425	55.2923	64.4038	54.5292	67.7788	2.28668	1.83301	2.44778
BOKJ_0317800.1	WtHm	WtMl	-4.91027	5.67854	9.00045e-43	1.63946e-41	phosphotransferase activity, alcohol group as acceptor	Pkinase	3.03084	2.31193	7.58022	133.82	136.638	133.967	197.145	165.466	200.636	2.91359	2.50437	3.04327
BOKJ_0538800.1	WtHm	WtMl	-4.90897	1.80535	9.98101e-12	5.34079e-11			0	0	0	92.4672	27.5426	14.0435	48.2615	52.4916	42.9348	2.45645	1.38048	2.18515
BOKJ_0999200.1	WtHm	WtMl	-4.90702	6.65169	8.16544e-52	2.00883e-50			16.3938	11.399	14.1646	357.816	586.106	463.197	1005.44	814.036	997.501	8.59922	11.8508	10.4818
BOKJ_1185100.1	WtHm	WtMl	-4.90461	1.00185	8.4055e-07	3.05587e-06			1.01991	0	0	1.79827	0	3.55548	6.30092	4.3054	5.89527	0.159617	0.180703	0
BOKJ_1348700.1	WtHm	WtMl	-4.89584	8.1598	2.25535e-30	2.64014e-29			84.266	28.8228	36.0643	1916.44	1625.24	1625.37	3464.01	2786.16	3758.17	23.2321	19.6595	16.759
BOKJ_0950600.1	WtHm	WtMl	-4.89398	7.87467	2.03089e-41	3.5476e-40			73.9493	37.887	28.9805	1784.92	1462.67	1739.18	5153.19	4104.98	5197.45	34.8102	33.0182	35.6919
BOKJ_0769900.1	WtHm	WtMl	-4.89229	7.93582	1.16227e-24	1.12669e-23			35.0485	10.5668	8.835	610.555	552.54	613.251	651.41	555.564	678.628	2.40824	2.44548	2.8483
BOKJ_0666000.1	WtHm	WtMl	-4.88869	7.08001	6.73834e-80	5.4749e-78			10.2592	6.66258	9.45778	353.412	329.928	364.066	479.484	388.085	503.064	9.34606	8.98252	9.62661
BOKJ_1258200.1	WtHm	WtMl	-4.88803	4.96817	1.12311e-52	2.87767e-51	ubiquitinyl hydrolase activity	UCH	2.41323	1.97026	1.64957	60.9056	63.0006	78.4753	92.2143	78.6433	100.621	1.37801	1.48188	1.44822
BOKJ_1306300.1	WtHm	WtMl	-4.88413	7.58044	8.19685e-70	4.1831e-68			18.6271	9.99903	13.5961	518.552	450.119	451.252	534.777	455.354	521.921	6.99272	9.01795	8.92436
BOKJ_0346000.1	WtHm	WtMl	-4.88359	1.78649	7.57144e-10	3.56762e-09	Protein of unknown function (DUF1647)	DUF1647	0	0.538846	0.423003	8.95576	6.10105	14.9982	16.847	18.6885	16.6969	0.329561	0.325177	0.438568
BOKJ_0899100.1	WtHm	WtMl	-4.87775	2.82308	7.6073e-13	4.30767e-12			0	1.18945	1.55557	26.8439	17.7685	35.7203	33.7116	28.575	36.2518	0.377514	0.638678	0.101259
BOKJ_1224000.1	WtHm	WtMl	-4.87669	6.14145	1.44165e-60	4.95945e-59	piRNA pathway germ-plasm component	Maelstrom	4.0809	2.8237	1.23542	109.48	78.2005	82.0012	165.954	138.21	177.362	1.27243	1.45564	1.7555
BOKJ_1056100.1	WtHm	WtMl	-4.8766	4.63191	1.18165e-28	1.32186e-27			2.48088	6.23183	3.0758	39.3571	111.203	100.879	194.628	219.415	187.871	5.49168	3.21125	3.33695
BOKJ_0046800.1	WtHm	WtMl	-4.86885	4.2332	6.04896e-39	9.52866e-38			4.09358	3.39115	4.85862	123.065	137.94	111.487	147.478	122.12	146.665	2.10884	1.61694	3.26725
BOKJ_0953800.1	WtHm	WtMl	-4.86773	7.54911	4.66802e-83	4.50391e-81	protein ubiquitination	Kelch_1	7.2216	5.72933	7.88137	215.598	206.511	209.729	311.525	253.706	334.338	3.63997	4.33275	3.92874
BOKJ_1210400.1	WtHm	WtMl	-4.86703	10.9727	1.46304e-28	1.63368e-27	Central component in molecular interactions underlying sperm crawling. Forms an extensive filament system that extends from sperm villipoda, along the leading edge of the pseudopod	Motile_Sperm	1414.25	486.122	629.075	28219.5	29812.9	29855.9	42435.4	37410	44043	201.88	140.262	183.812
BOKJ_0573800.1	WtHm	WtMl	-4.86556	6.57541	3.67757e-85	3.84899e-83	AAA domain	AAA_11	2.39476	1.24713	1.68609	66.1124	75.1169	72.5799	86.8959	71.1759	90.0708	1.4312	1.39054	1.68276
BOKJ_0855200.1	WtHm	WtMl	-4.8604	3.05663	6.93356e-21	5.80933e-20			0.584171	2.30064	1.71525	39.9215	44.9277	37.009	39.4254	33.9875	39.2479	1.58639	1.16001	0.502947
BOKJ_0616500.1	WtHm	WtMl	-4.85979	5.70561	4.54906e-56	1.30958e-54	protein tyrosine phosphatase activity	Y_phosphatase	3.75448	2.02646	4.42497	122.085	128.008	110.285	225.242	198.596	252.082	0.791666	0.936835	1.42848
BOKJ_0515800.1	WtHm	WtMl	-4.85794	2.24999	2.7644e-14	1.70958e-13			2.31336	0	1.9933	3.92386	0	3.1995	19.552	20.4601	23.5138	0.396679	0.662295	1.23948
BOKJ_0881600.1	WtHm	WtMl	-4.8564	0.382871	0.000451948	0.00115202			0	0	0	0	0	0	55.133	43	69.6017	1.37869	0	0
BOKJ_1472600.1	WtHm	WtMl	-4.85617	-0.735235	0.000147218	0.000404661	Belongs to the peptidase C1 family	Peptidase_C1	0.115767	0	0	0.854599	2.0839	2.41877	0.557937	0.492866	0.392449	0	0	0
BOKJ_0616300.1	WtHm	WtMl	-4.85422	2.33353	3.65382e-12	1.99667e-11	protein tyrosine phosphatase activity	Y_phosphatase	0.527137	0.812115	0	14.6262	15.7637	6.68235	29.8586	25.2653	31.0444	0.648961	0.522574	0.502206
BOKJ_0270100.1	WtHm	WtMl	-4.85284	2.14708	9.20201e-11	4.65567e-10			0	0.932114	1.47641	10.9523	25.4831	14.493	34.3115	29.9332	35.6548	0.682953	1.24569	1.78884
BOKJ_0703800.1	WtHm	WtMl	-4.84995	3.0534	6.20417e-18	4.56081e-17	protein kinase activity	Pkinase	0.376435	0.410006	1.66945	21.1279	20.1467	19.8846	32.3777	28.573	32.2095	0.229748	0.334353	0.463076
BOKJ_0431700.1	WtHm	WtMl	-4.84725	6.78668	2.47385e-90	3.47183e-88	-	-	2.53886	3.25271	2.24701	83.0482	87.5168	77.1626	96.2186	85.7536	107.225	2.26716	1.84794	2.10888
BOKJ_0981500.1	WtHm	WtMl	-4.84277	6.17586	1.14421e-50	2.72274e-49			10.935	10.4819	35.913	459.248	694.607	677.126	1124.25	844.972	1128.46	3.31773	7.12558	10.6
BOKJ_1235400.1	WtHm	WtMl	-4.83414	1.56043	1.30539e-08	5.60752e-08	Central component in molecular interactions underlying sperm crawling. Forms an extensive filament system that extends from sperm villipoda, along the leading edge of the pseudopod	Motile_Sperm	0.761907	0	0	59.6528	18.7992	10.6599	65.1947	59.3043	61.0619	0.212447	0	0.682581
BOKJ_0068400.1	WtHm	WtMl	-4.83311	2.00941	3.31603e-11	1.72361e-10	-	-	0.917883	0	2.57213	32.502	28.2643	22.828	48.1978	39.7538	48.6442	0.0935734	0.211436	0.603935
BOKJ_0303700.1	WtHm	WtMl	-4.83257	10.6309	2.21766e-24	2.13803e-23	Central component in molecular interactions underlying sperm crawling. Forms an extensive filament system that extends from sperm villipoda, along the leading edge of the pseudopod	Motile_Sperm	1261.59	430.394	340.797	19471.8	18799	20323.2	26529.4	22444	28174.7	110.18	82.3018	105.057
BOKJ_1270600.1	WtHm	WtMl	-4.83233	6.78192	1.40575e-30	1.65343e-29			39.4033	12.9744	18.3788	710.488	510.325	824.508	982.925	751.543	1034.63	6.46406	5.561	5.25309
BOKJ_1193300.1	WtHm	WtMl	-4.8294	0.959793	1.49156e-08	6.37615e-08			0	0	0	0	0	5.78564	17.6625	14.2162	18.526	0	0.1856	0.35802
BOKJ_1336700.1	WtHm	WtMl	-4.82885	6.27452	3.56408e-87	4.19204e-85			3.68037	3.71975	4.55218	144.832	136.76	116.906	204.81	167.933	211.209	4.84605	4.77997	5.67881
BOKJ_0219500.1	WtHm	WtMl	-4.82601	5.16328	1.54572e-57	4.74867e-56	endoplasmic reticulum tubular network membrane organization	TB2_DP1_HVA22	10.0564	6.54943	10.1371	211.607	199.112	211.02	307.329	267.181	310.933	0.935889	1.59069	1.61977
BOKJ_1018600.1	WtHm	WtMl	-4.8246	0.355779	2.81497e-06	9.66228e-06			0	0	0	15.4717	3.42332	4.53038	54.9061	48.5864	58.4049	3.72395	1.05667	3.54554
BOKJ_0926300.1	WtHm	WtMl	-4.82357	3.79407	4.60888e-09	2.04453e-08	SCP / Tpx-1 / Ag5 / PR-1 / Sc7 family of extracellular domains.	CAP	0.479726	0.938966	1.00479	3.99925	57.0824	13.2051	0.314088	0.18967	0.225619	0.0315275	0	0.0345215
BOKJ_1281400.1	WtHm	WtMl	-4.82217	7.3917	2.13848e-41	3.725e-40	AMP-binding enzyme	AMP-binding	10.3635	4.21832	4.52579	209.618	187.963	207.952	279.963	244.587	289.016	2.27895	1.92247	1.90896
BOKJ_1040200.1	WtHm	WtMl	-4.8219	3.13619	5.90428e-21	4.95713e-20			0	5.83382	0	35.8064	24.0608	48.2718	124.336	98.696	102.827	7.21076	6.4596	5.54723
BOKJ_0781200.1	WtHm	WtMl	-4.81511	-0.729064	0.00157201	0.00363631	peptidyl-prolyl cis-trans isomerase activity	-	0	0	0	1.72391	0	0	1.04935	1.1829	1.57491	0.199101	0.125464	0.0479932
BOKJ_0014500.1	WtHm	WtMl	-4.81186	10.4721	5.61849e-22	4.94127e-21	Central component in molecular interactions underlying sperm crawling. Forms an extensive filament system that extends from sperm villipoda, along the leading edge of the pseudopod	Motile_Sperm	1114.36	319.904	251.783	17761.7	16588.4	17368.3	43560.6	39863.9	49827	209.342	146.532	222.869
BOKJ_0799700.1	WtHm	WtMl	-4.80927	4.70015	3.43986e-44	6.47595e-43			4.76913	5.2464	3.36178	150.802	95.8763	143.381	165.871	159.493	184.681	6.01013	7.37109	5.01808
BOKJ_0087800.1	WtHm	WtMl	-4.80302	10.03	3.37369e-20	2.74836e-19	Central component in molecular interactions underlying sperm crawling. Forms an extensive filament system that extends from sperm villipoda, along the leading edge of the pseudopod	Motile_Sperm	838.493	196.557	288.014	13782.6	13872.9	15898.7	15598.2	13216.1	17251.9	58.7125	34.3127	88.0652
BOKJ_1289900.1	WtHm	WtMl	-4.80194	3.69502	7.31639e-26	7.41851e-25	Cyclin and CBS domain divalent metal cation transport mediator	DUF21	1.24567	0.952724	1.30529	45.6527	23.6348	32.7161	44.0925	35.0822	44.1199	0.72345	0.850189	1.15277
BOKJ_0806700.1	WtHm	WtMl	-4.79462	3.31077	8.36271e-21	6.96422e-20			2.56309	0	3.98114	69.1505	47.5067	70.5583	62.7436	55.7184	59.4027	2.24468	1.39292	1.64768
BOKJ_0433800.1	WtHm	WtMl	-4.79327	5.47851	3.12747e-50	7.3152e-49			11.2125	10.8715	12.3478	503.017	383.161	370.293	598.87	491.227	593.388	3.08058	1.86353	1.80469
BOKJ_1225800.1	WtHm	WtMl	-4.79185	5.34272	1.56047e-52	3.97356e-51	Fringe-like	Fringe	0.96177	0.655097	1.31476	41.2352	35.7481	35.7608	48.8483	37.5084	51.587	0.797635	1.03095	0.844573
BOKJ_1310100.1	WtHm	WtMl	-4.78564	4.32321	2.80168e-37	4.20423e-36			3.09443	1.83456	1.17066	86.3044	83.784	53.9325	114.113	92.7719	118.721	1.88771	1.77927	2.94169
BOKJ_0356000.1	WtHm	WtMl	-4.78393	4.37481	4.38482e-40	7.23964e-39			2.5178	5.10301	3.48111	112.322	81.3445	89.2848	133.564	118.913	140.32	3.7196	3.28308	3.41602
BOKJ_0760400.1	WtHm	WtMl	-4.7829	8.49813	2.43239e-74	1.54051e-72	regulation of muscle system process	Troponin	11.8383	8.5088	10.9285	269.448	296.477	313.085	397.453	355.516	406.659	5.28019	5.34697	6.38376
BOKJ_0820600.1	WtHm	WtMl	-4.78276	2.16823	9.30447e-10	4.35596e-09	Transthyretin-like family	TTR-52	1.62653	1.94112	0	91.6996	50.6233	20.678	20.9007	18.9449	19.3963	2.65731	3.92741	3.26673
BOKJ_1289100.1	WtHm	WtMl	-4.78146	4.87248	4.43531e-52	1.10883e-50	mRNA, complete cds	Pkinase_Tyr,SH2	1.95082	1.49874	1.64024	54.0368	69.5546	55.7168	93.062	79.5351	94.9232	0.716411	0.528065	0.994352
BOKJ_0081500.1	WtHm	WtMl	-4.78124	6.05455	4.41385e-79	3.47204e-77	GNS1/SUR4 family	ELO	11.367	12.6671	7.97384	323.06	330.377	325.622	315.403	292.002	334.149	7.70209	9.55599	8.16639
BOKJ_0875000.1	WtHm	WtMl	-4.77946	4.43683	1.20493e-40	2.04128e-39			3.82838	4.31383	6.06513	134.311	97.2043	89.6062	86.176	79.6295	99.4896	5.47044	5.64215	4.54046
BOKJ_1230700.1	WtHm	WtMl	-4.77704	5.75927	2.92415e-65	1.1958e-63			8.1176	7.061	4.52809	251.854	204.32	192.826	282.201	230.291	278.645	11.4909	11.9159	10.4598
BOKJ_1413600.1	WtHm	WtMl	-4.77689	2.09019	5.22159e-09	2.31052e-08			0.695247	0	2.83445	32.5819	40.0129	34.4421	33.088	31.4399	32.707	2.78929	1.47226	0.937848
BOKJ_0618000.1	WtHm	WtMl	-4.77244	2.78769	2.55853e-15	1.65434e-14			0	0.392254	0.94065	6.30424	10.1398	7.97044	15.5798	16.126	18.2173	0.0610012	0.173157	0.265419
BOKJ_0199500.1	WtHm	WtMl	-4.76675	-0.153767	2.55763e-05	7.77807e-05			0	0	0	0	0	0	24.3237	39.5425	26.6768	1.36407	0	0
BOKJ_0077100.1	WtHm	WtMl	-4.76594	3.19706	3.72589e-17	2.62942e-16			0.989508	0.911333	1.19362	53.2191	59.9521	34.1413	48.4224	40.5792	48.7119	0.871419	0.631939	0.861586
BOKJ_0068300.1	WtHm	WtMl	-4.7606	3.99315	1.52637e-24	1.47733e-23	Central component in molecular interactions underlying sperm crawling. Forms an extensive filament system that extends from sperm villipoda, along the leading edge of the pseudopod	Motile_Sperm	13.0702	5.54259	4.44607	359.791	304.092	286.752	562.419	515.32	597.852	0.603522	3.41389	4.56468
BOKJ_0166600.1	WtHm	WtMl	-4.75833	4.94812	4.62273e-46	9.37451e-45	non-membrane spanning protein tyrosine kinase activity	Pkinase_Tyr	2.28594	1.07984	0.898149	46.1297	54.6151	43.7267	83.358	63.5312	83.8636	0.702362	1.52435	1.23632
BOKJ_1198800.1	WtHm	WtMl	-4.75789	2.8662	2.06166e-15	1.33796e-14			1.6945	0	0.610417	9.96711	31.954	24.9627	106.652	75.3823	105.992	0.29424	0.0669464	0.320648
BOKJ_1053000.1	WtHm	WtMl	-4.75746	3.02156	1.30913e-17	9.43828e-17			0	0	0	0	0	204.227	116.591	181.968	115.834	2.66031	2.00162	4.75861
BOKJ_0740100.1	WtHm	WtMl	-4.75643	6.20515	2.43639e-84	2.46634e-82			5.92866	6.51601	4.82035	185.674	214.148	172.513	207.234	158.294	218.848	7.34085	6.00132	6.61279
BOKJ_1122400.1	WtHm	WtMl	-4.75507	6.95873	5.28187e-76	3.66467e-74	Belongs to the sodium neurotransmitter symporter (SNF)	SNF	5.8511	4.09614	5.82142	162.077	150.591	139.077	141.301	120.367	146.348	6.6343	5.91751	6.63494
BOKJ_0666300.1	WtHm	WtMl	-4.75366	1.91565	1.76281e-10	8.73275e-10			0.4072	0.79001	0	3.56161	13.3272	8.4781	13.8366	12.3312	13.1195	0.281853	0.319474	0.416429
BOKJ_1195700.1	WtHm	WtMl	-4.75199	0.29998	3.18086e-06	1.08488e-05			0	0	0.97777	7.47539	7.8254	14.0263	8.50309	8.04615	9.7864	0	0	0.187169
BOKJ_1207900.1	WtHm	WtMl	-4.74875	9.2346	3.27645e-44	6.18718e-43			187.551	70.0695	84.0671	3735.72	3354.9	3250.27	5047.97	4246.11	5168.85	49.847	38.212	38.2413
BOKJ_0433700.1	WtHm	WtMl	-4.74804	4.16295	3.59734e-34	4.81334e-33			1.32505	1.13881	0.671006	38.7384	35.5799	24.8889	32.3501	28.7621	36.1234	0.793563	1.44936	1.21479
BOKJ_0014700.1	WtHm	WtMl	-4.74682	5.08057	4.38916e-50	1.01891e-48	non-membrane spanning protein tyrosine kinase activity	Pkinase_Tyr	2.61189	1.93266	1.11957	46.4544	52.5397	54.4974	75.1555	62.2249	80.1711	1.82383	2.27819	2.16293
BOKJ_0891400.1	WtHm	WtMl	-4.7435	9.05345	1.87152e-37	2.82558e-36			53.2363	22.899	22.3108	945.789	894.821	878.076	1305.13	1098.95	1329.91	11.0138	8.02634	9.55832
BOKJ_0335600.1	WtHm	WtMl	-4.73571	-0.788198	0.00183946	0.0041968	Serpentine type 7TM GPCR chemoreceptor Srd	7TM_GPCR_Str	0	0	0	3.82713	0	0.970096	0.123058	0.249855	0.180208	0.254729	0.39984	0.432813
BOKJ_0370700.1	WtHm	WtMl	-4.73354	-0.788919	0.00189332	0.00431173	Belongs to the cytochrome P450 family	p450	0	0.0932333	0	0	0	1.35878	0.139963	0.0853449	0.172206	0.173829	0.0325215	0.245668
BOKJ_1263400.1	WtHm	WtMl	-4.73302	3.87483	9.83637e-21	8.17491e-20	phosphoprotein phosphatase activity	-	28.6909	10.681	2.1911	513.928	366.889	426.279	810.713	782.918	868.499	5.03875	1.75621	8.37957
BOKJ_0468800.1	WtHm	WtMl	-4.73164	2.58445	6.50691e-18	4.76916e-17			0	0	2.1594	51.1197	29.4988	44.6196	123.266	105.94	131.016	0.683383	1.28057	1.21658
BOKJ_1171200.1	WtHm	WtMl	-4.72314	1.77912	2.89636e-10	1.41439e-09	G protein alpha subunit	G-alpha	0.143988	0.306078	0.645868	18.6175	4.98967	10.0015	8.90986	6.31104	8.81533	0.451129	0.284828	0.70453
BOKJ_1453800.1	WtHm	WtMl	-4.72201	5.78073	1.22576e-57	3.79403e-56			2.45292	1.7119	3.52899	71.0418	47.5155	66.7663	80.7075	81.2622	84.8754	0.67028	1.325	1.36231
BOKJ_1436900.1	WtHm	WtMl	-4.72178	5.70576	1.25484e-50	2.98025e-49	Transthyretin-like family	TTR-52	3.25445	4.3941	12.2935	258.514	197.591	198.12	416.129	332.185	435.18	3.46398	3.61549	8.12461
BOKJ_0714700.1	WtHm	WtMl	-4.72164	3.02345	5.1461e-18	3.79655e-17	catalytic activity	DUF229	0.625911	0.112064	0.237015	12.3996	3.81568	11.4591	22.594	27.7452	19.492	0.661864	0.812897	0.874688
BOKJ_1114100.1	WtHm	WtMl	-4.72001	4.00771	3.45425e-27	3.67442e-26			1.67074	0.382408	2.64274	54.7739	41.8701	57.1849	109.524	86.0394	103.843	1.39077	1.19366	1.32349
BOKJ_0299300.1	WtHm	WtMl	-4.71916	6.3502	1.13931e-35	1.62664e-34			7.27756	4.3015	0	347.71	280.486	189.787	907.967	814.784	977.231	3.25679	3.6995	5.17643
BOKJ_1273500.1	WtHm	WtMl	-4.71776	4.0392	3.00472e-28	3.3162e-27			1.05001	1.50552	2.12211	34.8028	78.106	45.9464	102.25	78.2193	103.061	2.39246	3.22695	2.8752
BOKJ_0184700.1	WtHm	WtMl	-4.71375	5.29835	4.27116e-39	6.74537e-38			1.81357	1.47908	1.06867	30.122	66.4206	44.9709	62.9132	67.0689	56.0166	2.29266	2.62123	2.10657
BOKJ_0298700.1	WtHm	WtMl	-4.71037	7.06559	2.28884e-31	2.77401e-30			51.6963	24.9354	12.5916	660.206	833.182	644.228	2004.85	1720.39	2075.77	23.1599	17.1096	19.3236
BOKJ_0108200.1	WtHm	WtMl	-4.7083	6.63693	1.54183e-41	2.71248e-40	MAP kinase kinase kinase activity	Pkinase	7.63084	2.42072	3.19363	136.207	132.496	140.943	230.413	203.006	244.022	1.15417	1.12694	1.87555
BOKJ_1412400.1	WtHm	WtMl	-4.70553	6.87171	4.72023e-22	4.16987e-21			15.0619	3.2168	4.75215	236.416	221.695	207.589	389.677	351.335	415.827	4.01947	4.22301	3.89774
BOKJ_0863100.1	WtHm	WtMl	-4.69856	4.01478	4.50733e-34	6.00492e-33			2.71188	3.19554	3.12554	81.286	50.7266	73.3968	90.7562	79.2246	102.433	1.7281	1.73301	2.84482
BOKJ_0967600.1	WtHm	WtMl	-4.69123	6.36594	3.7567e-27	3.98584e-26	Protein phosphatase 2A homologues, catalytic domain.	Metallophos	15.8846	4.72675	4.97244	244.052	250.966	258.316	334.864	301.081	351.982	1.40385	0.825799	1.76886
BOKJ_1283300.1	WtHm	WtMl	-4.68794	3.26058	4.08616e-23	3.75477e-22			4.16294	2.77085	3.48207	141.503	110.73	143.847	147.658	110.167	144.99	4.97733	4.1069	5.13616
BOKJ_0762500.1	WtHm	WtMl	-4.6862	1.09561	9.23574e-06	2.98512e-05	transposition, RNA-mediated	-	0	0.104441	0.2161	11.4142	3.98068	1.37449	0.733977	0.954367	0.635679	0.901524	0.912183	0.724957
BOKJ_0123000.1	WtHm	WtMl	-4.68419	3.88911	2.80942e-32	3.52964e-31			1.04671	1.28607	2.14587	39.2746	42.5415	34.0044	47.5318	41.9178	52.8673	0.872396	0.852904	0.953576
BOKJ_0935700.1	WtHm	WtMl	-4.68401	6.88325	7.35734e-65	2.9501e-63			15.1268	9.50954	13.248	302.805	340.888	302.049	459.538	438.021	522.251	11.3301	13.4094	12.3412
BOKJ_0973400.1	WtHm	WtMl	-4.68157	8.36202	2.7808e-33	3.61885e-32			54.6138	24.7192	18.3088	861.436	850.376	869.099	1359.12	1157.53	1405.74	7.92045	6.9794	7.61773
BOKJ_0506600.1	WtHm	WtMl	-4.68034	5.56738	9.71581e-32	1.19156e-30	-	-	18.7563	6.40524	5.7632	274.766	240.563	278.036	504.325	437.85	523.659	4.27319	4.96279	5.02336
BOKJ_1302400.1	WtHm	WtMl	-4.67702	0.533285	4.11239e-06	1.38236e-05			0	2.63396	0	0	0	0	43.6162	27.4451	44.3313	0.43743	0.980853	0
BOKJ_0788500.1	WtHm	WtMl	-4.67142	6.02866	1.10186e-61	3.88797e-60	non-membrane spanning protein tyrosine kinase activity	Pkinase_Tyr	4.0253	2.18186	2.41648	84.3146	85.6048	72.2769	87.1173	71.014	95.6745	1.46129	1.62973	2.2246
BOKJ_1234400.1	WtHm	WtMl	-4.66823	1.41887	1.06179e-08	4.59787e-08	Belongs to the UDP-glycosyltransferase family	UDPGT	3.65701	0	0	37.4414	0	0	1.66135	1.3444	1.06515	1.80867	1.03087	1.48965
BOKJ_1263200.1	WtHm	WtMl	-4.66268	5.65617	1.48271e-69	7.4437e-68	acyl-CoA hydrolase activity	-	4.63625	4.63472	3.38988	120.692	108.978	133.106	169.869	146.361	177.172	1.94706	2.07233	2.26087
BOKJ_1178100.1	WtHm	WtMl	-4.66227	5.04924	5.45787e-35	7.52285e-34			26.4047	4.57731	9.33025	420.466	320.806	310.538	665.332	535.883	692.044	6.11306	8.08881	9.82623
BOKJ_0875300.1	WtHm	WtMl	-4.65806	2.80936	3.19912e-16	2.15309e-15			4.03692	0	3.151	63.6524	234.781	105.624	508.239	416.658	485.085	2.51315	1.69727	2.14284
BOKJ_0326300.1	WtHm	WtMl	-4.65501	3.60187	3.0803e-19	2.40618e-18			26.3573	19.4347	0	525.101	607.505	418.193	653.397	552.394	639.678	9.15487	7.01223	6.65704
BOKJ_1423200.1	WtHm	WtMl	-4.65414	1.39783	5.44966e-10	2.60663e-09	Belongs to the AB hydrolase superfamily. Lipase family	Abhydro_lipase	0.393178	0	0	2.91668	2.84549	3.19251	1.36499	2.54114	1.15475	0.279394	0.314907	0.542152
BOKJ_1239600.1	WtHm	WtMl	-4.6536	3.01284	2.62615e-18	1.96802e-17			2.68565	1.8086	3.37586	90.2242	54.2918	76.552	84.6327	80.84	100.607	0.77074	0.14707	0.994543
BOKJ_1174700.1	WtHm	WtMl	-4.65307	4.72178	1.02235e-43	1.89012e-42	protein kinase activity	Pkinase	2.15629	1.54611	3.17378	59.133	56.8111	70.8455	83.3753	76.8567	84.452	2.54079	3.2957	3.25476
BOKJ_0362100.1	WtHm	WtMl	-4.65292	5.92994	4.72101e-67	2.07489e-65			4.3164	3.53304	2.98005	77.7209	88.6626	91.7084	145.668	133.031	161.018	3.72259	4.264	4.5708
BOKJ_0541400.1	WtHm	WtMl	-4.65243	9.0111	2.01856e-39	3.23336e-38			101.823	30.4341	44.0621	1988.1	1981.98	1862.13	3876.22	3554.29	4273.57	27.0849	15.116	18.6787
BOKJ_0569100.1	WtHm	WtMl	-4.64801	3.58948	3.16575e-24	3.03784e-23			2.20078	1.90242	2.84905	62.6811	41.5637	32.6149	77.425	67.0542	74.1634	1.09457	2.20491	2.47572
BOKJ_1372300.1	WtHm	WtMl	-4.64707	6.71046	5.11762e-44	9.54723e-43	Haloacid dehalogenase-like hydrolase	HAD_2	17.3044	6.94493	14.2875	298.342	278.266	230.029	509.527	408.718	520.234	2.67316	2.88586	2.72824
BOKJ_0273000.1	WtHm	WtMl	-4.64676	3.62934	1.59765e-26	1.66226e-25			7.73794	4.29877	17.815	241.796	176.001	262.257	260.533	215.117	276.226	10.2094	5.55736	3.48192
BOKJ_1114200.1	WtHm	WtMl	-4.63745	2.04873	1.49444e-12	8.33244e-12			1.18791	2.17443	0	15.503	48.2949	42.5285	56.2244	49.1887	61.6399	2.08548	2.37178	3.39083
BOKJ_0832300.1	WtHm	WtMl	-4.63694	2.83877	4.78464e-15	3.05534e-14			0.324799	0	1.64103	18.8118	20.5393	20.9824	36.1528	31.5712	39.2976	0.179392	0.645805	0.305887
BOKJ_0008200.1	WtHm	WtMl	-4.63474	5.06979	1.0591e-36	1.57021e-35	ABC transporter	ABC2_membrane,ABC_tran	3.38284	1.59148	0.847576	66.538	53.1276	60.6638	76.5877	64.5239	76.2435	2.55771	3.22962	2.90474
BOKJ_1017700.1	WtHm	WtMl	-4.62055	5.61125	3.85913e-59	1.25753e-57	-	-	3.96069	2.02759	3.15607	78.3112	77.592	88.1549	97.7818	83.6134	105.35	4.54383	4.09153	3.75886
BOKJ_0391600.1	WtHm	WtMl	-4.61251	7.83137	1.30472e-29	1.49891e-28	Central component in molecular interactions underlying sperm crawling. Forms an extensive filament system that extends from sperm villipoda, along the leading edge of the pseudopod	Motile_Sperm	49.1334	19.3338	17.8051	824.628	803.851	861.264	1508.06	1279.84	1521.49	9.44235	5.43476	6.09655
BOKJ_1288000.1	WtHm	WtMl	-4.60972	6.91649	1.81667e-29	2.08318e-28			20.6011	7.36735	3.78286	326.878	292.935	280.309	414.616	348.961	437.976	3.52094	3.59735	2.3464
BOKJ_1420600.1	WtHm	WtMl	-4.60881	6.89731	8.2216e-76	5.67245e-74	Protein phosphatase 2A homologues, catalytic domain.	Metallophos	9.97658	7.38548	9.80435	253.525	241.086	217.307	276.411	239.016	292.801	8.57818	9.01949	8.31913
BOKJ_0575300.1	WtHm	WtMl	-4.60794	1.21206	1.37767e-07	5.40991e-07	Transthyretin-like family	-	0	3.37953	0	6.96955	0	9.51476	12.0582	25.878	14.282	0.329553	0	0.362929
BOKJ_1179600.1	WtHm	WtMl	-4.60276	7.82467	2.84416e-20	2.32618e-19	FFAT motif binding	Motile_Sperm	18.0773	5.46597	3.68744	278.391	257.637	253.109	308.393	265.934	324.217	0.805139	1.50056	1.24209
BOKJ_0792800.1	WtHm	WtMl	-4.60261	6.3904	1.94865e-77	1.44975e-75	macromolecule localization	-	3.61909	2.95478	2.68501	86.0881	84.3864	81.4366	109.025	93.5231	116.231	1.98023	2.21126	2.58274
BOKJ_1089300.1	WtHm	WtMl	-4.60095	3.52144	4.17228e-22	3.69109e-21	Protein tyrosine kinase	Pkinase	1.5861	0.54445	0.506286	22.1308	23.9341	24.7648	36.177	30.8596	39.8845	0.928331	0.903047	1.16799
BOKJ_1444800.1	WtHm	WtMl	-4.59695	1.33343	1.20992e-07	4.7755e-07			0.390079	0	0.242998	2.80693	8.51772	7.73839	4.40539	2.81881	4.04073	0.471215	0.265811	0.218177
BOKJ_0330600.1	WtHm	WtMl	-4.59192	4.55228	2.23522e-31	2.71168e-30			10.3765	1.89075	5.49346	131.552	144.467	110.127	226.02	212.187	252.33	3.14089	2.02191	2.25269
BOKJ_1099000.1	WtHm	WtMl	-4.59174	8.43989	8.41995e-67	3.66149e-65	spermatogenesis	ArgoL1,ArgoL2,ArgoN,PAZ,Piwi	13.4267	8.76957	11.5019	300.303	295.13	322.125	424.963	357.108	456.701	8.04049	9.19497	9.52109
BOKJ_1413000.1	WtHm	WtMl	-4.59121	0.466143	2.19419e-06	7.62473e-06			0	0	0	0	0	0	85.3055	100.126	77.5238	0	0	1.47293
BOKJ_1406200.1	WtHm	WtMl	-4.58928	3.07555	3.32974e-12	1.82604e-11	plasma membrane repair	C2	1.36439	0.474704	0	14.0325	11.2649	16.4803	17.2367	14.2785	15.4842	0.545988	0.83359	0.435473
BOKJ_0820100.1	WtHm	WtMl	-4.58735	6.72878	8.35009e-36	1.19494e-34	Belongs to the short-chain dehydrogenases reductases (SDR) family	adh_short	12.6107	3.61685	7.22357	255.901	262.243	236.091	478.865	422.268	510.001	2.12512	1.9222	3.50316
BOKJ_0041100.1	WtHm	WtMl	-4.58565	3.36182	6.66957e-22	5.83351e-21			1.37783	0.56362	0.766715	51.0213	31.6614	37.2821	30.9781	30.9001	35.9985	1.39096	0.591869	0.378809
BOKJ_0570600.1	WtHm	WtMl	-4.58091	5.20787	4.47682e-50	1.03731e-48			4.88594	3.81632	2.29961	91.3636	108.643	83.0488	129.524	113.133	138.896	2.82937	1.99515	3.09997
BOKJ_0915000.1	WtHm	WtMl	-4.57557	3.23347	3.96684e-22	3.51438e-21			7.33864	2.2221	7.65019	155.198	150.342	151.252	325.539	271.936	308.806	4.30888	5.11504	7.07191
BOKJ_0926200.1	WtHm	WtMl	-4.57408	3.85103	1.03997e-09	4.85766e-09	SCP / Tpx-1 / Ag5 / PR-1 / Sc7 family of extracellular domains.	CAP	2.11079	0	0.66986	4.82262	38.1414	9.59238	0.117783	0.158058	0.150413	0	0	0.0345215
BOKJ_0217800.1	WtHm	WtMl	-4.57219	5.30047	1.33335e-21	1.15072e-20			26.7676	7.21654	11.5883	313.226	471.644	360.72	837.863	763.402	915.102	6.60526	5.10111	5.06577
BOKJ_0720800.1	WtHm	WtMl	-4.57193	4.34487	4.86641e-14	2.96937e-13	mRNA, complete cds	Oxidored_FMN	3.95106	0.830657	0.196207	22.3715	62.2601	33.311	5.94538	6.19889	5.47179	0.393798	0.737173	0.581642
BOKJ_1199900.1	WtHm	WtMl	-4.5699	5.23303	2.81207e-53	7.42074e-52	serine threonine-protein phosphatase	-	4.70473	2.25459	4.3793	102.694	110.557	100.281	173.11	157.897	186.139	2.00179	2.12942	1.73542
BOKJ_0435400.1	WtHm	WtMl	-4.56798	2.64807	3.06924e-12	1.68542e-11			1.40364	1.04417	2.23697	63.4348	15.005	41.2861	78.5545	54.009	75.4219	1.46677	1.40477	1.09899
BOKJ_0551800.1	WtHm	WtMl	-4.56794	2.93134	1.58477e-14	9.92992e-14	-	-	1.99579	0	1.56327	28.009	33.5125	29.6676	36.5397	35.1577	40.7832	0.722361	0.568061	0.120644
BOKJ_0399700.1	WtHm	WtMl	-4.56622	5.0345	8.18012e-49	1.81048e-47	Protein phosphatase 2A homologues, catalytic domain.	Metallophos	1.62619	1.74702	0.968427	43.2976	26.6008	39.7723	57.6008	50.8973	60.3734	1.09034	1.06138	1.21619
BOKJ_0829800.1	WtHm	WtMl	-4.56388	6.02648	1.61643e-62	5.88875e-61	mRNA, complete cds	Pkinase_Tyr,SH2	6.85864	3.8173	3.67526	146.71	99.8364	122.265	161.395	126.701	169.239	6.52752	6.25415	7.17115
BOKJ_0229300.1	WtHm	WtMl	-4.5636	6.44963	1.81816e-65	7.48476e-64	Haemolysin-III related	HlyIII	12.259	7.0266	9.21273	285.915	273.116	298.926	326.116	299.702	352.29	5.34358	5.98452	6.69492
BOKJ_1273900.1	WtHm	WtMl	-4.56305	4.20777	2.34397e-36	3.4258e-35	Collagen triple helix repeat (20 copies)	-	1.32387	1.65423	1.30447	35.3997	42.4776	30.8134	35.6597	31.3984	35.767	1.73465	1.309	1.20438
BOKJ_0903900.1	WtHm	WtMl	-4.56172	6.96557	1.32744e-34	1.80152e-33	C-terminal, D2-small domain, of ClpB protein	AAA_2,ClpB_D2-small	15.1131	5.21155	5.40069	257.658	227.038	215.27	321.823	285.868	346.95	2.16105	2.57279	2.06764
BOKJ_0198700.1	WtHm	WtMl	-4.56153	0.43042	0.000240191	0.00063683			0	1.4599	0	0	0	2.17132	2.04487	3.32433	2.82579	0	0	0
BOKJ_1012600.1	WtHm	WtMl	-4.56	3.89982	1.78112e-29	2.04432e-28			3.19532	2.89696	0.893517	61.5715	56.5814	63.5727	49.7284	43.8777	53.3804	2.06689	2.21316	1.91756
BOKJ_0748100.1	WtHm	WtMl	-4.55836	9.94584	4.47821e-25	4.39284e-24	mRNA, complete cds	MFP2b	158.014	52.0088	51.7464	2490.39	2199.29	2273.3	3143.35	2765.74	3343.15	14.8867	14.1644	15.1644
BOKJ_1306400.1	WtHm	WtMl	-4.55772	7.24127	3.57726e-77	2.62971e-75			11.279	9.28688	9.2947	277.611	255.522	269.355	204.756	169.654	211.229	10.4476	9.42219	10.1491
BOKJ_0992600.1	WtHm	WtMl	-4.55712	3.63532	7.10826e-24	6.72182e-23			1.59328	0.683457	1.30263	52.5236	27.533	21.2613	23.6421	21.3556	24.0261	2.4633	3.4068	2.74186
BOKJ_1059600.1	WtHm	WtMl	-4.55651	2.05665	1.77466e-10	8.78792e-10			0.87222	2.54617	0	50.1402	47.1479	50.9423	48.917	46.267	52.8029	0.418811	0.804361	0.618155
BOKJ_0490200.1	WtHm	WtMl	-4.55618	4.57736	2.56447e-40	4.26835e-39			3.72053	5.69595	5.29486	136.99	104.46	114.609	183.609	148.296	183.016	2.6031	3.52426	3.32312
BOKJ_1371800.1	WtHm	WtMl	-4.55512	7.61342	5.00116e-22	4.41174e-21			65.1921	19.0782	20.1873	889.012	840.52	907.704	1259.17	1140.08	1385.08	9.0984	9.57334	8.01133
BOKJ_1229400.1	WtHm	WtMl	-4.55397	3.67074	1.90158e-28	2.11382e-27			1.48868	2.02787	1.82954	53.8842	48.7705	53.5548	53.0248	45.4652	56.2171	2.23534	0.975979	1.25955
BOKJ_0331600.1	WtHm	WtMl	-4.55291	7.116	3.1434e-25	3.11315e-24	Belongs to the AAA ATPase family	AAA	17.3166	6.39291	5.19137	272.825	272.882	250.381	362.201	317.8	377.527	1.99623	1.28085	1.41596
BOKJ_1254500.1	WtHm	WtMl	-4.55246	5.2038	1.21738e-44	2.34185e-43			6.12713	6.81799	4.11482	145.408	131.886	189.951	228.77	190.821	226.416	4.38523	4.0892	5.55089
BOKJ_0206600.1	WtHm	WtMl	-4.55221	9.55433	4.17522e-24	3.99102e-23	mRNA, complete cds	ZYG-11_interact	176.5	55.5004	48.757	2507.9	2474.21	2586.03	4807.24	4056.53	5001.5	18.4887	15.5825	19.4755
BOKJ_0315100.1	WtHm	WtMl	-4.55138	4.01239	4.36753e-30	5.06945e-29			5.59924	4.45913	1.56197	97.4132	142.214	84.538	257.533	185.337	251.433	2.86116	2.8455	3.70353
BOKJ_1412600.1	WtHm	WtMl	-4.55007	7.94684	1.34501e-68	6.4886e-67			19.4062	15.2747	17.8215	484.943	429.317	437.958	487.435	406.092	531.682	7.40085	6.26877	7.61905
BOKJ_1377900.1	WtHm	WtMl	-4.55004	6.13278	1.27506e-74	8.15907e-73	Serine threonine-protein phosphatase	-	5.38612	4.36997	3.13118	80.6974	68.5308	55.987	257.456	206.858	261.045	10.2229	9.18069	10.2316
BOKJ_0539800.1	WtHm	WtMl	-4.54714	3.55955	2.39981e-22	2.1461e-21			2.1349	0.593803	1.73276	57.939	30.9517	46.8711	84.0591	73.6011	91.0745	1.49005	1.24265	1.31339
BOKJ_0227300.1	WtHm	WtMl	-4.53923	7.79479	3.67416e-28	4.03341e-27	cAMP-dependent protein kinase activity	Pkinase	18.6173	7.19222	5.2367	246.218	266.244	276.003	376.167	319.315	402.369	4.08269	4.63732	4.75347
BOKJ_1117000.1	WtHm	WtMl	-4.53917	8.41637	3.02935e-21	2.57307e-20			36.7723	10.7577	8.65664	480.663	463.409	474.058	677.836	604.803	750.767	2.6607	2.41697	2.87337
BOKJ_0575500.1	WtHm	WtMl	-4.53541	2.30479	1.9726e-13	1.15842e-12			2.38822	1.16764	1.2043	36.5563	37.5977	24.6528	53.8305	41.5438	38.5005	1.67795	3.09956	3.17383
BOKJ_1234200.1	WtHm	WtMl	-4.53275	1.29345	6.68724e-08	2.70601e-07	Belongs to the UDP-glycosyltransferase family	-	4.11636	0	0	0	36.3846	31.3195	7.10838	4.77546	4.58361	0.986485	2.23891	2.12338
BOKJ_0568200.1	WtHm	WtMl	-4.53218	2.6729	4.02809e-14	2.47251e-13	Zinc finger, C2H2 type	zf-C2H2	0.241669	1.47539	0.718674	6.92055	16.6448	15.8519	16.7154	14.4904	16.8371	0.469633	0.336915	0.503694
BOKJ_0155300.1	WtHm	WtMl	-4.52999	4.83798	9.5112e-33	1.2185e-31	non-membrane spanning protein tyrosine kinase activity	Pkinase_Tyr	2.85134	1.31254	0.848512	47.8589	35.5109	34.1673	46.2728	43.1014	52.771	1.52319	1.68526	1.76179
BOKJ_0305100.1	WtHm	WtMl	-4.52928	3.38318	1.47875e-20	1.22403e-19			1.69022	1.35977	0.488677	27.6009	28.3675	25.3283	24.6755	22.2315	25.3657	1.03519	0.877446	1.06417
BOKJ_1219800.1	WtHm	WtMl	-4.52663	7.63541	4.49717e-25	4.40794e-24	Protein kinase domain	-	34.9541	9.22478	13.1091	451.395	454.904	555.881	708.256	654.512	749.787	3.48675	2.68117	2.74683
BOKJ_0766400.1	WtHm	WtMl	-4.5228	5.84718	1.57997e-55	4.46513e-54			12.2763	5.62707	6.72663	203.688	209.915	230.717	398.859	347.807	424.752	5.81458	7.38095	9.24905
BOKJ_0179200.1	WtHm	WtMl	-4.52166	6.92387	4.48634e-19	3.48686e-18	phosphotransferase activity, alcohol group as acceptor	Pkinase	15.9271	4.32717	3.24322	206.122	186.316	208.182	310.005	264.215	327.475	0.687934	1.02562	1.16138
BOKJ_1043200.1	WtHm	WtMl	-4.52097	3.49642	1.49183e-22	1.34384e-21			4.26948	3.8972	0	19.2048	130.225	14.6516	4.0039	1.08022	3.85869	8.93985	4.20735	3.21627
BOKJ_0199300.1	WtHm	WtMl	-4.51935	-0.36969	8.05819e-05	0.000229253			0	0	0	0	0	0	8.44465	7.11851	5.04677	0	0.117332	0
BOKJ_0495100.1	WtHm	WtMl	-4.51777	5.01058	8.54041e-39	1.3385e-37	-	-	4.08217	2.20936	1.54637	73.8816	68.9766	79.7845	93.2975	85.4295	100.379	0.606609	0.916513	0.724673
BOKJ_1065700.1	WtHm	WtMl	-4.51673	2.83307	1.78084e-17	1.27571e-16			3.16566	0	3.50898	30.2881	48.7426	31.7649	60.4529	55.1161	59.7576	2.60623	2.77272	4.12616
BOKJ_1210300.1	WtHm	WtMl	-4.51655	7.10897	5.21848e-45	1.01653e-43	mRNA, complete cds	Motile_Sperm	61.5193	22.1141	14.2071	1026.09	1016.79	1078.34	2992.54	2536.35	3117.27	34.7756	26.6522	21.7671
BOKJ_0395300.1	WtHm	WtMl	-4.51049	4.70064	4.10554e-44	7.70568e-43			1.34731	1.15978	0.810509	28.5148	34.0983	28.3569	28.2109	26.9861	32.0636	0.669664	0.901514	1.06213
BOKJ_1338400.1	WtHm	WtMl	-4.50945	2.4546	3.45116e-13	1.99914e-12	histone acetyltransferase activity	zf-TAZ	0.883578	0.540272	2.27091	24.8538	49.345	39.3937	4.72831	6.61197	3.48246	0.947187	1.9859	1.59601
BOKJ_1181400.1	WtHm	WtMl	-4.50772	3.74415	3.58712e-24	3.43685e-23	Central component in molecular interactions underlying sperm crawling. Forms an extensive filament system that extends from sperm villipoda, along the leading edge of the pseudopod	Motile_Sperm	4.89269	0.367166	6.18929	127.011	114.625	116.102	157.93	148.455	160.339	1.86553	2.24381	2.98214
BOKJ_0793600.1	WtHm	WtMl	-4.50666	5.67726	1.04241e-55	2.9527e-54	-	-	8.78728	5.94283	4.05292	159.758	142.049	146.952	202.561	168.412	211.098	8.62356	9.11295	7.20115
BOKJ_1198100.1	WtHm	WtMl	-4.5059	5.97383	5.33249e-72	3.09184e-70			12.7769	27.7281	30.7393	427.061	360.482	494.428	630.774	502.361	648.141	20.254	15.2477	13.614
BOKJ_0939800.1	WtHm	WtMl	-4.50263	8.91002	9.73502e-22	8.46076e-21	Belongs to the ATP guanido phosphotransferase family	ATP-gua_Ptrans,ATP-gua_PtransN	68.9106	19.2747	18.106	926.739	926.986	913.178	1473.78	1170.18	1544.75	6.23243	6.35198	6.52486
BOKJ_1329000.1	WtHm	WtMl	-4.50259	3.67157	8.26563e-18	6.02957e-17	methyltransferase activity	-	2.2697	0.386548	1.76738	26.0131	27.7053	48.6093	58.9404	49.5353	58.8145	0.900147	0.646988	0.833484
BOKJ_1179500.1	WtHm	WtMl	-4.50172	7.3602	5.78422e-19	4.4619e-18	FFAT motif binding	Motile_Sperm	8.72379	1.89261	2.43858	120.522	118.081	120.333	210.935	189.739	226.588	0.590772	0.587095	0.90704
BOKJ_0814000.1	WtHm	WtMl	-4.50162	4.75701	3.41039e-48	7.36333e-47	-	-	3.60481	4.59218	2.27959	84.6435	83.8986	78.7057	124.21	107.004	129.113	1.62467	2.14168	2.0571
BOKJ_1240300.1	WtHm	WtMl	-4.49242	6.65385	5.29662e-71	2.85647e-69	protein tyrosine phosphatase activity	Y_phosphatase	13.5004	10.857	5.01153	220.181	238.218	236.132	306.15	258.99	334.769	13.0075	12.5876	13.5622
BOKJ_1146600.1	WtHm	WtMl	-4.4904	-0.394773	0.000605866	0.00151039			0	0	0	0	1.32002	5.05991	1.59052	0.995989	1.42238	0.201539	0.227535	0
BOKJ_0806300.1	WtHm	WtMl	-4.49015	2.00693	2.03313e-11	1.0703e-10	-	-	0.283173	0.185449	0.0668007	2.33458	5.55655	2.01542	4.92539	5.12795	5.50825	0.0614297	0.0698154	0.0894749
BOKJ_0767000.1	WtHm	WtMl	-4.48949	6.38498	2.88523e-75	1.91772e-73	Ubiquitin associated and SH3 domain containing, A	His_Phos_1	11.252	6.67863	8.64214	260.666	228.063	210.782	292.774	225.254	288.413	4.49414	5.37061	6.34615
BOKJ_0820200.1	WtHm	WtMl	-4.48799	5.4406	3.22306e-30	3.75871e-29	Belongs to the short-chain dehydrogenases reductases (SDR) family	adh_short	5.67715	1.0791	3.77159	86.7188	96.6437	127.561	8.17893	12.1079	7.59911	5.61903	5.80719	5.87287
BOKJ_0207200.1	WtHm	WtMl	-4.48757	5.30969	6.23369e-31	7.42393e-30	Belongs to the mitochondrial carrier (TC 2.A.29) family	Mito_carr	6.82014	2.9962	1.64806	99.1318	97.722	94.2521	143.895	124.844	153.856	0.770456	0.990093	1.02852
BOKJ_0148700.1	WtHm	WtMl	-4.48536	5.3911	3.21361e-51	7.79727e-50	extracellular ligand-gated ion channel activity	-	4.37351	5.14627	7.20495	126.686	167.956	137.467	120.467	124.621	135.024	2.3531	2.80195	3.91113
BOKJ_1316600.1	WtHm	WtMl	-4.48294	5.1656	1.34909e-33	1.77626e-32	Glycoside hydrolase family 45 protein	Glyco_hydro_45	7.61885	11.7104	6.25758	210.482	263.666	140.296	2.47603	6.41429	4.29043	12.6174	2.06746	8.316
BOKJ_1098600.1	WtHm	WtMl	-4.47515	7.94149	3.1244e-50	7.3152e-49	Catalyzes a 2-step reaction, involving the ATP-dependent carboxylation of the covalently attached biotin in the first step and the transfer of the carboxyl group to pyruvate in the second	Biotin_carb_C,Biotin_carb_N,Biotin_lipoyl,CPSase_L_D2,HMGL-like,PYC_OADA	9.45033	5.0318	6.01638	190.942	159.196	177.823	243.889	207.305	262.189	3.94568	4.46391	4.57715
BOKJ_0212400.1	WtHm	WtMl	-4.47011	8.5028	3.13609e-32	3.91219e-31	Domain present in PSD-95, Dlg, and ZO-1/2.	PDZ	54.1139	22.5098	23.1686	838.969	845.079	872.034	1194.07	1024.01	1278.72	11.3349	10.0214	10.1339
BOKJ_1112300.1	WtHm	WtMl	-4.46891	3.25765	7.85254e-23	7.1308e-22	-	-	1.00447	0.75581	0.611198	24.6084	19.1541	20.7254	36.3311	29.008	38.968	0.753382	0.622326	0.781284
BOKJ_0017900.1	WtHm	WtMl	-4.46469	8.00148	9.32491e-32	1.14476e-30	protein kinase activity	Pkinase	39.1748	15.1084	15.4204	598.223	568.122	537.677	670.311	596.529	693.928	7.62159	7.61741	6.61697
BOKJ_1185000.1	WtHm	WtMl	-4.46401	4.84971	1.69044e-17	1.21307e-16	Glutathione S-transferase, C-terminal domain	-	13.2416	2.11509	4.80012	108.472	106.64	119.702	13.7974	19.2837	18.6886	7.66821	10.1189	13.3353
BOKJ_1241900.1	WtHm	WtMl	-4.45855	3.61156	3.0692e-24	2.94748e-23	-	-	0.886028	1.94257	0.744195	32.7814	24.6747	25.5631	42.3955	38.3984	42.1808	0.823578	0.834225	0.906521
BOKJ_0440500.1	WtHm	WtMl	-4.4578	3.2446	3.07034e-22	2.73262e-21			0.466597	0.0994175	0	7.07221	7.90157	7.47733	20.9848	20.8103	24.8834	0.372521	0.175224	0.501343
BOKJ_1323000.1	WtHm	WtMl	-4.44741	3.37295	1.34304e-18	1.01945e-17			6.59317	1.85253	1.95804	77.8325	41.6303	74.9623	166.11	141.921	173.398	1.304	1.37633	0.879353
BOKJ_1176900.1	WtHm	WtMl	-4.44036	2.86056	5.53955e-15	3.52829e-14	anaphase-promoting complex-dependent catabolic process	-	1.10765	0.179228	0.8368	16.0168	11.949	22.745	26.053	21.8492	26.805	0.0584807	0.76979	0.643083
BOKJ_0542000.1	WtHm	WtMl	-4.43942	7.77595	5.79658e-24	5.50252e-23	non-membrane spanning protein tyrosine kinase activity	Pkinase_Tyr	27.5313	6.51148	8.29618	384.514	348.533	343.607	461.489	427.248	512.114	3.87642	3.21764	3.73609
BOKJ_0799800.1	WtHm	WtMl	-4.42776	2.76238	3.51218e-17	2.4857e-16			0.601194	0.450076	0	39.4321	30.2713	35.7142	37.522	37.0798	37.3195	0.388238	0.514025	0.841941
BOKJ_1093400.1	WtHm	WtMl	-4.42615	5.28929	7.91859e-53	2.03739e-51	protein tyrosine phosphatase activity	Y_phosphatase	4.39485	2.15638	2.89774	76.598	59.1539	71.5225	114.973	93.7719	117.421	3.54704	2.46512	3.66604
BOKJ_0931200.1	WtHm	WtMl	-4.42574	1.2062	1.08151e-07	4.27959e-07			0.433615	0.731858	0	7.43385	6.69072	12.1961	4.60837	4.97586	3.80739	0.134688	0.0764514	0.364938
BOKJ_0921600.1	WtHm	WtMl	-4.42403	-1.04124	0.00353259	0.00764189	Belongs to the CRISP family	CAP	0	0	0	3.57194	0	0	0.0835544	0.202635	0.160148	0.0677348	0	0.221696
BOKJ_0700900.1	WtHm	WtMl	-4.42259	6.57507	1.86706e-66	7.97861e-65	N-Acetylglucosaminyltransferase-IV (GnT-IV) conserved region	Glyco_transf_54	8.1137	6.81596	9.823	199.521	205.772	179.214	274.439	223.64	282.899	5.42977	6.61783	7.41522
BOKJ_1425500.1	WtHm	WtMl	-4.41618	1.90774	1.03262e-08	4.47467e-08			3.17697	0	0	18.7715	49.3616	11.064	40.0375	35.2249	47.6074	1.43791	4.23824	3.75271
BOKJ_0058300.1	WtHm	WtMl	-4.41464	4.14115	9.91315e-28	1.07017e-26	homophilic cell adhesion via plasma membrane adhesion molecules	-	0.902331	0.338715	0.573489	13.0655	13.8933	9.99777	12.07	12.5082	13.3077	0.233942	0.148623	0.345818
BOKJ_0091600.1	WtHm	WtMl	-4.41041	4.18815	2.95944e-35	4.13451e-34	serine threonine-protein phosphatase	Metallophos	2.08016	1.8557	1.65866	41.4956	42.7658	43.8914	66.4574	56.6684	70.0228	2.34471	1.81461	2.78902
BOKJ_1047100.1	WtHm	WtMl	-4.40947	3.73027	5.8096e-23	5.30292e-22	macromolecule localization	-	2.22674	1.45588	1.81119	48.2607	32.8059	39.4017	71.7464	60.5748	70.966	3.2736	3.81283	2.98422
BOKJ_1193500.1	WtHm	WtMl	-4.40244	3.7808	2.50154e-26	2.58311e-25	mitochondrion organization	-	5.84281	3.98334	4.9213	74.8978	32.4473	104.52	195.28	164.806	192.178	3.92168	5.5529	4.63878
BOKJ_0819300.1	WtHm	WtMl	-4.39597	3.4862	7.85104e-20	6.28388e-19			2.6826	0.861131	4.12757	39.077	38.1407	41.3998	59.3957	52.9916	62.5812	1.92569	2.24949	3.79861
BOKJ_0875600.1	WtHm	WtMl	-4.39472	8.046	1.80087e-69	8.93202e-68	Broad-Complex, Tramtrack and Bric a brac	BTB	11.5656	9.65212	12.02	272.54	270.82	272.594	349.334	287.904	378.469	9.30807	8.36028	9.75203
BOKJ_0022900.1	WtHm	WtMl	-4.39086	5.17359	6.46075e-18	4.73814e-17			31.6389	12.3976	7.81331	417.086	465.209	418.494	433.72	383.333	450.335	7.29698	10.7232	10.6203
BOKJ_1288200.1	WtHm	WtMl	-4.38819	5.47483	1.11341e-25	1.12342e-24			24.7481	6.9555	6.3136	230.618	251.873	295.008	743.13	653.332	709.237	3.27449	1.36073	3.0822
BOKJ_1430200.1	WtHm	WtMl	-4.38449	5.32496	2.64918e-42	4.75543e-41			14.1897	8.74554	18.5489	547.091	460.622	571.312	808.728	755.155	741.297	17.737	22.0021	26.9584
BOKJ_0087300.1	WtHm	WtMl	-4.38297	8.75571	6.66818e-23	6.06421e-22	mRNA, complete cds	MFP2b	71.403	23.3117	21.9733	991.825	929.296	939.52	1681.6	1499.11	1800.32	7.11457	6.96332	7.44327
BOKJ_0478200.1	WtHm	WtMl	-4.37367	6.51525	1.27957e-48	2.81186e-47			47.4485	19.6241	30.3455	694.03	746.364	693.691	757.643	646.362	786.683	13.6021	10.5768	8.68548
BOKJ_0234800.1	WtHm	WtMl	-4.37343	3.00843	6.09859e-18	4.48586e-17			1.92064	1.83328	0.975425	52.8238	44.7622	17.1006	52.8731	46.5629	49.9019	1.96221	2.02156	1.65239
BOKJ_0999400.1	WtHm	WtMl	-4.37278	6.4682	3.8119e-25	3.76315e-24			59.6866	10.5055	32.3568	670.718	648.767	659.703	1250.08	1030.82	1252.97	21.718	13.0334	13.8397
BOKJ_0728500.1	WtHm	WtMl	-4.37254	3.86116	1.23745e-27	1.33123e-26	catalytic activity	AMP-binding,AMP-binding_C	1.08473	0.996504	0.948481	16.6127	24.2474	22.5399	19.8963	15.3243	20.89	0.605279	0.748627	0.675926
BOKJ_1095600.1	WtHm	WtMl	-4.37213	6.03143	3.25255e-40	5.39906e-39	Belongs to the OSBP family	Oxysterol_BP	9.31651	3.35911	4.44809	130.552	136.731	126.043	207.704	181.202	216.238	1.58629	1.16347	1.62343
BOKJ_0983100.1	WtHm	WtMl	-4.37132	2.80353	1.94687e-14	1.21128e-13			2.3162	0.635534	2.43262	36.3435	24.794	26.6236	35.6602	26.9619	35.6443	1.448	0.821078	1.29833
BOKJ_0982000.1	WtHm	WtMl	-4.36903	1.90677	3.43884e-10	1.6694e-09	process utilizing autophagic mechanism	-	0.350057	1.4971	0.197713	13.1157	13.2592	15.6352	20.803	16.8256	24.76	0.364283	0.47972	0.458137
BOKJ_0406600.1	WtHm	WtMl	-4.36834	4.06878	1.77868e-32	2.25531e-31	protein kinase activity	-	1.87817	1.40124	2.39182	27.2241	34.7603	42.232	40.2453	37.121	43.0673	1.17778	1.30126	2.14498
BOKJ_0466700.1	WtHm	WtMl	-4.3597	3.83198	2.90219e-25	2.87888e-24			0.465046	0.915526	0.663714	9.14439	5.69154	19.6711	26.1944	26.3661	29.0791	0.153926	0.297045	0.44708
BOKJ_1205900.1	WtHm	WtMl	-4.35849	3.87309	9.07559e-26	9.18717e-25	Protein of unknown function (DUF1679)	EcKinase	1.98878	1.56072	1.6601	25.7423	36.012	44.4033	1.8628	2.33053	2.39946	0.231666	0.486517	0.893548
BOKJ_0592900.1	WtHm	WtMl	-4.35595	9.40293	4.86408e-20	3.92623e-19	Belongs to the protein kinase superfamily	Pkinase	128.156	38.9926	31.6286	1656.42	1418.58	1471	2496.22	2153.19	2675.24	14.046	12.8123	13.759
BOKJ_0902400.1	WtHm	WtMl	-4.35369	7.4567	5.40825e-40	8.8701e-39			17.7597	8.2436	6.4096	243.066	216.46	216.63	337.057	285.05	358.446	4.20981	4.82295	3.83476
BOKJ_0992800.1	WtHm	WtMl	-4.35028	1.69216	4.47202e-09	1.98596e-08			0	0.840986	2.63805	18.0546	7.54403	7.19198	16.2415	18.0537	20.8569	1.15514	1.18953	0.629602
BOKJ_0520800.1	WtHm	WtMl	-4.35014	2.02363	6.83813e-08	2.76074e-07			3.42269	0	0	55.2341	116.879	0	33.9469	38.0977	23.045	13.9884	7.89296	5.00575
BOKJ_0589400.1	WtHm	WtMl	-4.34916	3.36877	1.3963e-23	1.30837e-22			1.51786	1.02556	1.28439	25.6883	37.4195	20.9579	37.9187	32.7925	40.5592	1.50292	1.09167	1.44484
BOKJ_0504100.1	WtHm	WtMl	-4.34908	2.73748	4.08934e-15	2.6154e-14			4.73859	0	10.7063	40.3127	76.6274	55.7081	225.495	188.768	229.046	2.01572	1.64902	2.53066
BOKJ_0942600.1	WtHm	WtMl	-4.3451	1.5485	5.98189e-10	2.85127e-09			0.100698	0.168397	0	3.44982	2.9741	5.07315	1.79315	2.03826	2.9291	0.0369423	0.125104	0.181004
BOKJ_0861200.1	WtHm	WtMl	-4.33375	5.42494	1.58342e-47	3.34277e-46			4.56699	2.5695	4.79467	109.24	85.6564	86.4418	98.3788	82.2365	106.056	3.8861	3.13184	4.53599
BOKJ_0472600.1	WtHm	WtMl	-4.33313	0.940758	3.05669e-06	1.04369e-05			0.549052	3.33104	0	22.0212	51.1699	31.3486	3.03096	2.77924	1.87208	2.08971	1.00044	0.969459
BOKJ_1362300.1	WtHm	WtMl	-4.33222	3.04288	2.71311e-19	2.12338e-18			1.43051	0	0.277373	29.4541	18.3794	19.6745	58.4265	48.3164	61.6826	0.156567	0.976108	1.77372
BOKJ_1362100.1	WtHm	WtMl	-4.32885	8.4246	3.40849e-23	3.14141e-22			329.604	98.7767	109.123	4494.91	4488.49	4367.87	2983.8	2595.26	3295.21	27.5452	14.9831	15.4134
BOKJ_0945200.1	WtHm	WtMl	-4.32453	2.17201	4.50487e-08	1.84773e-07	lipid binding	-	4.25296	0	1.47446	48.4427	37.7505	27.9344	37.0855	33.3409	37.4006	0.394074	0.448648	1.61096
BOKJ_0899300.1	WtHm	WtMl	-4.3199	2.20388	3.6754e-12	2.00579e-11			0	1.57558	1.16268	18.7045	22.7125	14.6557	4.92097	7.47496	4.40633	0.996266	0.671178	1.69438
BOKJ_0604000.1	WtHm	WtMl	-4.31365	0.702826	1.94897e-06	6.82249e-06	cellular calcium ion homeostasis	-	0	0	0	5.66264	13.0706	4.4391	3.40089	4.39839	5.02113	1.69664	1.71131	2.44137
BOKJ_0820800.1	WtHm	WtMl	-4.31028	1.63927	2.84524e-10	1.39108e-09			0.388118	0	0.888066	24.2413	1.50059	12.9131	22.618	18.8418	19.5754	0.772482	1.23996	0.583654
BOKJ_0013200.1	WtHm	WtMl	-4.30033	6.02524	1.33107e-57	4.10968e-56	mRNA, complete cds	Pkinase_Tyr,SH2	4.25276	3.46123	2.2118	81.6162	73.1091	72.2084	87.0955	75.9365	93.7863	3.41374	3.60567	3.43799
BOKJ_0996800.1	WtHm	WtMl	-4.29979	10.4704	7.87133e-21	6.57719e-20	Central component in molecular interactions underlying sperm crawling. Forms an extensive filament system that extends from sperm villipoda, along the leading edge of the pseudopod	Motile_Sperm	1755.31	598.9	526.276	19916.1	19787.4	21000.3	20790.9	18047.4	21474.5	126.203	74.8701	99.6707
BOKJ_0316400.1	WtHm	WtMl	-4.29695	5.05579	5.05535e-44	9.44532e-43			3.52289	5.30976	2.88635	96.022	93.8048	83.0018	121.329	103.957	126.533	3.41334	4.05877	3.71394
BOKJ_1340000.1	WtHm	WtMl	-4.29397	6.1529	2.91661e-66	1.22935e-64	N-terminal EH-domain containing protein	Dynamin_N,EHD_N	4.1063	4.88974	5.59718	89.9783	120.384	95.8589	148.361	128.331	153.338	6.13627	4.84341	5.51198
BOKJ_0398800.1	WtHm	WtMl	-4.28844	3.80706	1.97143e-26	2.04255e-25			2.40797	2.45696	3.54041	49.6469	38.5847	44.4585	80.6085	77.1728	87.1052	2.47222	2.23848	2.68331
BOKJ_0087900.1	WtHm	WtMl	-4.28129	6.47164	3.0839e-67	1.37993e-65	Component of the lid subcomplex of the 26S proteasome, a multiprotein complex involved in the ATP-dependent degradation of ubiquitinated proteins. In the complex	PCI	9.85506	7.65868	8.31065	161.907	170.4	147.275	238.512	200.291	245.608	8.04786	9.01537	8.28625
BOKJ_1189700.1	WtHm	WtMl	-4.27769	0.197379	7.40766e-06	2.41639e-05			0	0	0	11.4941	0	0	20.7952	25.8305	23.1194	0	0.879964	0
BOKJ_1024900.1	WtHm	WtMl	-4.27248	4.35281	8.1286e-28	8.79056e-27			24.8882	16.3387	11.5039	404.836	332.756	432.234	401.027	356.462	420.106	10.5504	8.2715	7.28748
BOKJ_0214900.1	WtHm	WtMl	-4.27025	4.79844	1.91653e-38	2.96605e-37	Serine aminopeptidase, S33	-	2.66067	1.68043	2.81661	51.4904	57.0235	52.7113	73.2485	59.875	77.3602	3.68325	4.5053	3.81906
BOKJ_0075200.1	WtHm	WtMl	-4.26795	6.4162	3.6787e-50	8.58827e-49	non-membrane spanning protein tyrosine kinase activity	Pkinase_Tyr,SH2	8.15045	3.80877	5.39811	108.866	115.658	138.693	214.505	173.263	217.891	4.45838	4.82438	5.71756
BOKJ_0609400.1	WtHm	WtMl	-4.26583	5.409	4.75947e-55	1.32685e-53	mRNA, complete cds	Pkinase_Tyr,SH2	4.55395	3.13104	2.97286	81.6731	75.269	77.2018	90.3047	76.2578	91.523	4.1524	2.96409	3.82141
BOKJ_1176200.1	WtHm	WtMl	-4.26207	6.29974	9.92982e-48	2.11073e-46	-	-	6.15929	3.28328	3.39495	96.396	82.2803	92.791	86.0612	77.8264	95.1584	3.99463	4.0509	4.28259
BOKJ_1042100.1	WtHm	WtMl	-4.25722	3.44131	3.82822e-18	2.84467e-17	ShK toxin domain	ShK	2.34036	3.37501	0	73.7931	63.2862	27.9381	1.86573	2.0477	0.89667	1.40973	0.370929	1.42919
BOKJ_1111300.1	WtHm	WtMl	-4.25623	3.12198	2.20789e-16	1.49986e-15			1.00213	0.758021	0.572798	15.36	24.9931	19.8978	30.9753	26.3043	32.0245	1.348	1.52084	1.9625
BOKJ_0713600.1	WtHm	WtMl	-4.25467	4.84551	3.16758e-09	1.41943e-08	Belongs to the CRISP family	CAP	6.81702	2.05231	2.73339	17.0319	159.709	22.1338	0.155724	0.125759	0.187043	0.249956	0.177369	0
BOKJ_1138200.1	WtHm	WtMl	-4.25031	5.50722	5.11156e-47	1.06276e-45	protein tyrosine phosphatase activity	Y_phosphatase	10.5775	6.04995	4.97829	148.668	142.749	123.564	179.403	157.95	189.63	4.19858	6.04028	4.52742
BOKJ_1030700.1	WtHm	WtMl	-4.24275	2.91684	3.71481e-17	2.62309e-16			0.872794	9.01839	0	62.083	55.7501	20.3244	102.982	84.5438	98.7281	3.21374	4.76037	4.80879
BOKJ_0592600.1	WtHm	WtMl	-4.23607	8.00701	1.28914e-18	9.80349e-18			90.1604	22.5736	20.2767	973.125	963.175	926.854	1613.53	1417	1727.09	8.85624	5.77895	6.82937
BOKJ_0014600.1	WtHm	WtMl	-4.22871	4.72489	8.5773e-35	1.17309e-33	positive regulation of potassium ion import	Na_K-ATPase	2.74936	1.79018	1.31508	40.3999	34.6148	38.9331	55.9237	53.5166	61.5784	2.78977	2.25166	2.21117
BOKJ_0307400.1	WtHm	WtMl	-4.2263	0.630685	5.31637e-06	1.76214e-05			12.7532	0	0	145.425	375.172	136.27	131.629	136.167	153.815	8.67045	2.16364	8.22759
BOKJ_0345000.1	WtHm	WtMl	-4.22052	0.632192	1.20972e-06	4.31545e-06	protein kinase activity	-	0.283206	0	0	3.02742	4.27551	2.04311	0.22353	0.723183	0.489494	0.22967	0.206914	0.44102
BOKJ_1131000.1	WtHm	WtMl	-4.21275	8.20527	7.81037e-43	1.42479e-41	Belongs to the TRAFAC class myosin-kinesin ATPase superfamily. Myosin family	Myosin_N,Myosin_head	17.1656	9.59508	9.74675	239.43	243.723	257.923	357.279	318.458	373.052	8.1216	9.60196	9.71943
BOKJ_0259000.1	WtHm	WtMl	-4.21218	8.35425	1.48025e-17	1.06533e-16	glutamine biosynthetic process	Gln-synt_C,Gln-synt_N	65.4187	17.9681	15.3633	689.729	714.062	692.45	855.708	788.754	926.494	5.24115	4.1998	4.67856
BOKJ_0552800.1	WtHm	WtMl	-4.20902	-0.171427	4.80795e-05	0.000140907	detection of chemical stimulus involved in sensory perception of smell	7TM_GPCR_Srj	0	0	0.51029	6.4276	0	4.75533	0.306334	0.867951	1.18171	0.761852	0.288108	0.551985
BOKJ_0168300.1	WtHm	WtMl	-4.20618	6.78534	8.15412e-52	2.00883e-50	Belongs to the major facilitator superfamily. Sugar transporter (TC 2.A.1.1) family	Sugar_tr	15.7859	9.59474	8.00309	205.378	230.397	221.573	302.513	238.806	330.578	7.73677	9.22979	9.76149
BOKJ_0604700.1	WtHm	WtMl	-4.20352	6.40369	4.17755e-69	2.04733e-67	protein tyrosine phosphatase activity	Y_phosphatase	8.2146	5.65124	7.21842	128.811	161.019	132.481	148.262	127.097	161.843	9.99346	9.84728	8.39924
BOKJ_1047600.1	WtHm	WtMl	-4.20061	3.86439	2.03484e-28	2.25586e-27			2.44253	3.38522	1.5288	53.0735	49.153	55.1424	70.0019	56.4449	65.9549	2.23336	2.45747	2.81848
BOKJ_0366100.1	WtHm	WtMl	-4.1909	5.85993	2.70287e-68	1.28882e-66			5.8328	6.75236	4.10559	171.049	160.968	147.559	211.245	170.473	214.083	7.6986	6.6762	7.76138
BOKJ_0553800.1	WtHm	WtMl	-4.19081	1.92311	5.01157e-05	0.000146561	Thaumatin family	Thaumatin	0	1.33319	0.200921	4.15108	7.49538	1.87109	1.90477	2.06133	0.947086	0	0.101188	0.064598
BOKJ_0710400.1	WtHm	WtMl	-4.18131	7.01803	1.16231e-69	5.88301e-68	Cytoplasmic polyadenylation element binding protein that binds to and regulates the translation of specific mRNAs	CEBP_ZZ,RRM_7	7.36625	8.88003	9.34319	165.767	161.798	165.909	165.259	135.641	177.121	8.44483	7.84201	7.70475
BOKJ_0504700.1	WtHm	WtMl	-4.18066	6.44233	1.76996e-73	1.0768e-71	Transmembrane protease, serine 2	Trypsin	4.48327	5.39871	4.51276	116.941	103.873	117.564	113.179	98.0834	118.817	7.33293	9.17756	8.71771
BOKJ_0541700.1	WtHm	WtMl	-4.17785	10.7492	1.23757e-22	1.11889e-21			642.337	197.116	193.801	7407.85	6615.46	6623.67	10680.2	8836.43	11553.4	86.0631	71.0494	70.5362
BOKJ_0338300.1	WtHm	WtMl	-4.17472	6.99322	4.27596e-24	4.08416e-23			17.8847	6.80166	4.77709	195.799	228.174	195.621	281.295	225.524	313.974	3.5	3.31159	3.68658
BOKJ_0564600.1	WtHm	WtMl	-4.16674	9.48373	6.13722e-19	4.7283e-18	FFAT motif binding	Motile_Sperm	50.4961	14.9843	12.7661	516.472	525.208	540.236	923.613	812.196	986.214	3.71932	3.57477	4.61193
BOKJ_1301800.1	WtHm	WtMl	-4.15828	5.65395	2.70135e-36	3.92953e-35	cellular oxidant detoxification	Thioredoxin_8	29.9169	21.7208	12.766	427.686	349.609	382.096	583.128	520.258	642.053	16.2919	19.9577	19.6356
BOKJ_1341700.1	WtHm	WtMl	-4.15804	5.65728	4.27818e-50	9.95018e-49	Glycosyltransferase family 43	Glyco_transf_43	8.77949	4.27244	6.40409	101.371	125.366	119.738	208.287	178.756	209.603	7.23213	5.86181	6.86465
BOKJ_1143600.1	WtHm	WtMl	-4.15448	4.13245	8.72591e-17	6.02039e-16	protein tyrosine phosphatase activity	Y_phosphatase	0.619008	0.139934	0.266403	6.94221	8.61604	7.8977	12.0471	10.1326	11.4231	0.228914	0.218925	0.409853
BOKJ_0466500.1	WtHm	WtMl	-4.15265	8.41112	1.23929e-35	1.7653e-34	Belongs to the ATP guanido phosphotransferase family	ATP-gua_Ptrans,ATP-gua_PtransN	65.3125	35.1067	30.8558	820.062	780.178	897.943	1544.81	1231.92	1648.69	22.6708	23.1308	24.7627
BOKJ_0494700.1	WtHm	WtMl	-4.1383	3.13146	7.72351e-17	5.36476e-16	Belongs to the peptidase M12A family	Astacin,CUB,TSP_1	0.574601	0.17639	0.804212	9.42239	7.28227	8.78793	8.89828	6.81936	11.3414	0.113345	0.144407	0.138281
BOKJ_1122800.1	WtHm	WtMl	-4.13425	6.23342	4.22993e-63	1.57348e-61	B-Box C-terminal domain	NHL	1.59101	1.2137	1.11582	51.9739	57.0525	53.1167	59.1737	52.0366	64.0056	1.5204	1.64204	2.39406
BOKJ_0766900.1	WtHm	WtMl	-4.13181	7.12647	1.02032e-61	3.62097e-60			30.7176	23.9148	22.7426	519.329	494.498	503.899	466.369	395.146	494.45	16.2262	20.65	18.2226
[truncated: 814 more rows]
