# Supplementary material for: Possible stochastic sex determination in Bursaphelenchus nematodes
Source: Nat Commun. 2022 May 11;13:2574. doi: 10.1038/s41467-022-30173-2 (PMC9095866; doi:10.1038/s41467-022-30173-2)
Supplement: Supplementary file 4 — Supplementary Data 2 [file 41467_2022_30173_MOESM4_ESM.xlsx]

## Sheet: Data 2
Supplmentary Data 2. Significantly enriched GO terms for genes that were differentially expressed (DEs) between the wildtype females and males
Upregulated in female (feminine genes)
GO ID	over represented pvalue	number of DEs	number of genes in genome	GO term	Category	over represented FDR	gene ids
GO:0042302	2.4921e-16	18	24	structural constituent of cuticle	MF	8.46815e-13	BOKJ_0021400.1, BOKJ_0076300.1, BOKJ_0094700.1, BOKJ_0151100.1, BOKJ_0195200.1, BOKJ_0195300.1, BOKJ_0396900.1, BOKJ_0417900.1, BOKJ_0441000.1, BOKJ_0574800.1, BOKJ_0659600.1, BOKJ_0736700.1, BOKJ_0736800.1, BOKJ_0740600.1, BOKJ_0832000.1, BOKJ_0832100.1, BOKJ_1148000.1, BOKJ_1333500.1
GO:0005581	2.17232e-11	14	22	collagen trimer	CC	3.69077e-08	BOKJ_0195200.1, BOKJ_0195300.1, BOKJ_0396900.1, BOKJ_0417900.1, BOKJ_0441000.1, BOKJ_0574800.1, BOKJ_0659600.1, BOKJ_0736700.1, BOKJ_0736800.1, BOKJ_0740600.1, BOKJ_0832000.1, BOKJ_0832100.1, BOKJ_1148000.1, BOKJ_1333500.1
GO:0006260	2.68659e-08	10	16	DNA replication	BP	3.04301e-05	BOKJ_0118500.1, BOKJ_0165800.1, BOKJ_0190600.1, BOKJ_0226200.1, BOKJ_0356200.1, BOKJ_0369000.1, BOKJ_0537300.1, BOKJ_0789200.1, BOKJ_1009500.1, BOKJ_1096400.1
GO:0032501	2.80464e-06	11	28	multicellular organismal process	BP	0.00238254	BOKJ_0105900.1, BOKJ_0153800.1, BOKJ_0156800.1, BOKJ_0321900.1, BOKJ_0498400.1, BOKJ_0534300.1, BOKJ_0678500.1, BOKJ_0692200.1, BOKJ_1072400.1, BOKJ_1194300.1, BOKJ_1281800.1
GO:0017148	1.16378e-05	6	9	negative regulation of translation	BP	0.00790905	BOKJ_0145400.1, BOKJ_0731000.1, BOKJ_0992900.1, BOKJ_1000500.1, BOKJ_1131100.1, BOKJ_1137500.1
GO:0008356	0.000128992	5	8	asymmetric cell division	BP	0.0730526	BOKJ_0161800.1, BOKJ_0624200.1, BOKJ_0853000.1, BOKJ_0939000.1, BOKJ_0939100.1
GO:0016071	0.000349793	4	6	mRNA metabolic process	BP	0.1698	BOKJ_0125300.1, BOKJ_0145400.1, BOKJ_0464200.1, BOKJ_0731000.1
GO:0042555	0.000476557	3	3	MCM complex	CC	0.202418	BOKJ_0356200.1, BOKJ_0406700.1, BOKJ_0506700.1
GO:0015020	0.00158423	3	4	glucuronosyltransferase activity	MF	0.598135	BOKJ_0067700.1, BOKJ_0316600.1, BOKJ_0398400.1
GO:0030154	0.00257467	6	20	cell differentiation	BP	0.798193	BOKJ_0003400.1, BOKJ_0145400.1, BOKJ_0275200.1, BOKJ_0731000.1, BOKJ_1131100.1, BOKJ_1324800.1
GO:0019538	0.00339388	5	15	protein metabolic process	BP	0.798193	BOKJ_0422100.1, BOKJ_0708200.1, BOKJ_0828500.1, BOKJ_1074300.1, BOKJ_1104700.1
GO:2000112	0.00487284	2	2	regulation of cellular macromolecule biosynthetic process	BP	0.798193	BOKJ_0498400.1, BOKJ_1273600.1
GO:0045120	0.00520041	2	2	pronucleus	CC	0.798193	BOKJ_0197900.1, BOKJ_0356200.1
GO:0034968	0.00522812	2	2	histone lysine methylation	BP	0.798193	BOKJ_0498400.1, BOKJ_0576900.1
GO:0050789	0.0052803	9	44	regulation of biological process	BP	0.798193	BOKJ_0069900.1, BOKJ_0287100.1, BOKJ_0436500.1, BOKJ_0470900.1, BOKJ_0881200.1, BOKJ_0953700.1, BOKJ_1133100.1, BOKJ_1281800.1, BOKJ_1287000.1
GO:0019899	0.00540521	5	16	enzyme binding	MF	0.798193	BOKJ_0316600.1, BOKJ_0398400.1, BOKJ_0407400.1, BOKJ_0452900.1, BOKJ_0453300.1
GO:0010467	0.00562316	4	11	gene expression	BP	0.798193	BOKJ_0125300.1, BOKJ_0145400.1, BOKJ_0635300.1, BOKJ_0731000.1
GO:0006024	0.00565706	2	2	glycosaminoglycan biosynthetic process	BP	0.798193	BOKJ_0317200.1, BOKJ_1063500.1
GO:0030206	0.00577531	2	2	chondroitin sulfate biosynthetic process	BP	0.798193	BOKJ_0067700.1, BOKJ_0707300.1
GO:0006537	0.0059862	2	2	glutamate biosynthetic process	BP	0.798193	BOKJ_0515900.1, BOKJ_0516200.1
GO:0016040	0.0059862	2	2	glutamate synthase (NADH) activity	MF	0.798193	BOKJ_0515900.1, BOKJ_0516200.1
GO:0030864	0.00608954	2	2	cortical actin cytoskeleton	CC	0.798193	BOKJ_0939000.1, BOKJ_0939100.1
GO:0006270	0.00610742	2	2	DNA replication initiation	BP	0.798193	BOKJ_0406700.1, BOKJ_0506700.1
GO:0009263	0.00610742	2	2	deoxyribonucleotide biosynthetic process	BP	0.798193	BOKJ_1009500.1, BOKJ_1449600.1
GO:0032154	0.00703815	3	6	cleavage furrow	CC	0.864353	BOKJ_0441500.1, BOKJ_0596000.1, BOKJ_0773000.1
GO:0060102	0.00712239	3	6	collagen and cuticulin-based cuticle extracellular matrix	CC	0.864353	BOKJ_1104700.1, BOKJ_1214700.1, BOKJ_1214800.1
GO:0003678	0.00789096	3	6	DNA helicase activity	MF	0.924603	BOKJ_0052600.1, BOKJ_0406700.1, BOKJ_0506700.1
GO:0043186	0.00839172	4	12	P granule	CC	0.950502	BOKJ_0145400.1, BOKJ_0731000.1, BOKJ_1131100.1, BOKJ_1137500.1
GO:0031981	0.00990659	3	7	nuclear lumen	CC	1	BOKJ_1075000.1, BOKJ_1139700.1, BOKJ_1404800.1
Upregulated in male (masculine genes)
GO ID	over represented pvalue	number of DEs	number of genes in genome	GO term	Category	over represented FDR	gene ids
GO:0016772	5.16771e-09	32	86	transferase activity, transferring phosphorus-containing groups	MF	1.75599e-05	BOKJ_0010800.1, BOKJ_0036800.1, BOKJ_0080000.1, BOKJ_0093700.1, BOKJ_0155300.1, BOKJ_0201400.1, BOKJ_0203900.1, BOKJ_0216300.1, BOKJ_0227300.1, BOKJ_0232100.1, BOKJ_0398200.1, BOKJ_0493900.1, BOKJ_0602000.1, BOKJ_0609100.1, BOKJ_0609400.1, BOKJ_0620800.1, BOKJ_0703800.1, BOKJ_0776900.1, BOKJ_0788500.1, BOKJ_0927900.1, BOKJ_0971600.1, BOKJ_0999000.1, BOKJ_1000900.1, BOKJ_1089300.1, BOKJ_1122000.1,…
GO:0016301	2.1041e-06	34	110	kinase activity	MF	0.00357486	BOKJ_0002000.1, BOKJ_0004200.1, BOKJ_0013200.1, BOKJ_0017900.1, BOKJ_0032500.1, BOKJ_0043200.1, BOKJ_0047300.1, BOKJ_0120100.1, BOKJ_0166600.1, BOKJ_0169200.1, BOKJ_0179200.1, BOKJ_0183200.1, BOKJ_0216900.1, BOKJ_0287900.1, BOKJ_0317800.1, BOKJ_0396400.1, BOKJ_0463800.1, BOKJ_0467500.1, BOKJ_0542000.1, BOKJ_0666200.1, BOKJ_0712000.1, BOKJ_0825000.1, BOKJ_0829800.1, BOKJ_0944500.1, BOKJ_0976900.1,…
GO:0004721	1.17416e-05	15	30	phosphoprotein phosphatase activity	MF	0.0132994	BOKJ_0074100.1, BOKJ_0324900.1, BOKJ_0401000.1, BOKJ_0456300.1, BOKJ_0591500.1, BOKJ_0612400.1, BOKJ_0669000.1, BOKJ_0811300.1, BOKJ_1016700.1, BOKJ_1104900.1, BOKJ_1199900.1, BOKJ_1263400.1, BOKJ_1385000.1, BOKJ_1420600.1, BOKJ_1430800.1
GO:0016311	5.30104e-05	16	40	dephosphorylation	BP	0.0450324	BOKJ_0324900.1, BOKJ_0358800.1, BOKJ_0401000.1, BOKJ_0567900.1, BOKJ_0591500.1, BOKJ_0612400.1, BOKJ_0669000.1, BOKJ_0711400.1, BOKJ_1016700.1, BOKJ_1093400.1, BOKJ_1123800.1, BOKJ_1199900.1, BOKJ_1303700.1, BOKJ_1385000.1, BOKJ_1420600.1, BOKJ_1430800.1
GO:0043410	0.000104467	6	6	positive regulation of MAPK cascade	BP	0.0709959	BOKJ_0026800.1, BOKJ_0027200.1, BOKJ_0087800.1, BOKJ_0303700.1, BOKJ_0996800.1, BOKJ_1210400.1
GO:0016310	0.000259504	27	105	phosphorylation	BP	0.146966	BOKJ_0002000.1, BOKJ_0013200.1, BOKJ_0017900.1, BOKJ_0043200.1, BOKJ_0047300.1, BOKJ_0072700.1, BOKJ_0120100.1, BOKJ_0179200.1, BOKJ_0317800.1, BOKJ_0396400.1, BOKJ_0418300.1, BOKJ_0463800.1, BOKJ_0466500.1, BOKJ_0467500.1, BOKJ_0542000.1, BOKJ_0707900.1, BOKJ_0712000.1, BOKJ_0825000.1, BOKJ_0829800.1, BOKJ_0875100.1, BOKJ_0939800.1, BOKJ_0976900.1, BOKJ_1062700.1, BOKJ_1258700.1, BOKJ_1312400.1,…
GO:0004672	0.000407795	18	65	protein kinase activity	MF	0.197955	BOKJ_0009100.1, BOKJ_0009200.1, BOKJ_0072700.1, BOKJ_0075200.1, BOKJ_0308700.1, BOKJ_0395100.1, BOKJ_0418300.1, BOKJ_0449700.1, BOKJ_0707900.1, BOKJ_0799300.1, BOKJ_0816700.1, BOKJ_0871200.1, BOKJ_0875100.1, BOKJ_1062700.1, BOKJ_1238000.1, BOKJ_1258700.1, BOKJ_1289100.1, BOKJ_1317700.1
GO:0045987	0.000481304	6	7	positive regulation of smooth muscle contraction	BP	0.204434	BOKJ_0026800.1, BOKJ_0027200.1, BOKJ_0087800.1, BOKJ_0303700.1, BOKJ_0996800.1, BOKJ_1210400.1
GO:0005198	0.00107037	10	24	structural molecule activity	MF	0.404125	BOKJ_0026800.1, BOKJ_0027200.1, BOKJ_0087800.1, BOKJ_0155200.1, BOKJ_0303700.1, BOKJ_0391600.1, BOKJ_0996800.1, BOKJ_1210300.1, BOKJ_1210400.1, BOKJ_1235400.1
GO:0031143	0.00142281	6	9	pseudopodium	CC	0.48347	BOKJ_0026800.1, BOKJ_0027200.1, BOKJ_0087800.1, BOKJ_0303700.1, BOKJ_0996800.1, BOKJ_1210400.1
GO:0004359	0.00406674	3	3	glutaminase activity	MF	1	BOKJ_0541100.1, BOKJ_0541200.1, BOKJ_1424200.1
GO:0016787	0.00457508	35	157	hydrolase activity	MF	1	BOKJ_0020900.1, BOKJ_0091600.1, BOKJ_0137100.1, BOKJ_0228800.1, BOKJ_0299900.1, BOKJ_0390900.1, BOKJ_0402500.1, BOKJ_0460600.1, BOKJ_0504600.1, BOKJ_0535000.1, BOKJ_0604700.1, BOKJ_0616500.1, BOKJ_0621600.1, BOKJ_0622700.1, BOKJ_0800000.1, BOKJ_0812500.1, BOKJ_0823300.1, BOKJ_0903900.1, BOKJ_0922300.1, BOKJ_0967600.1, BOKJ_1023100.1, BOKJ_1029700.1, BOKJ_1124100.1, BOKJ_1143600.1, BOKJ_1160500.1,…
GO:0005856	0.00465123	9	22	cytoskeleton	CC	1	BOKJ_0026800.1, BOKJ_0027200.1, BOKJ_0087800.1, BOKJ_0155200.1, BOKJ_0303700.1, BOKJ_0391600.1, BOKJ_0996800.1, BOKJ_1210400.1, BOKJ_1235400.1
