# Supplementary material for: Possible stochastic sex determination in Bursaphelenchus nematodes
Source: Nat Commun. 2022 May 11;13:2574. doi: 10.1038/s41467-022-30173-2 (PMC9095866; doi:10.1038/s41467-022-30173-2)
Supplement: Supplementary file 6 — Supplementary Data 4 [file 41467_2022_30173_MOESM6_ESM.xlsx]

## Sheet: Data 4
Supplmentary Data 4. Significantly enriched GO terms for genes that were differentially expressed (DEs) between the wildtype hermaphrodite and tra-mutant (sy867) hermaphrodite (+/+, tra/+).
Upregulated in wildtype hermaphrodite
GO ID	over represented pvalue	number of DEs	number of genes in genome	GO term	Category	over represented FDR	gene ids
GO:0042302	3.08809e-24	20	24	structural constituent of cuticle	MF	1.04069e-20	BOKJ_0021400.1, BOKJ_0076300.1, BOKJ_0094700.1, BOKJ_0151100.1, BOKJ_0195200.1, BOKJ_0195300.1, BOKJ_0396900.1, BOKJ_0417900.1, BOKJ_0441000.1, BOKJ_0574800.1, BOKJ_0659600.1, BOKJ_0736700.1, BOKJ_0736800.1, BOKJ_0740600.1, BOKJ_0832000.1, BOKJ_0832100.1, BOKJ_0866300.1, BOKJ_0945700.1, BOKJ_1148000.1, BOKJ_1333500.1
GO:0005581	4.95565e-20	17	22	collagen trimer	CC	8.35027e-17	BOKJ_0195200.1, BOKJ_0195300.1, BOKJ_0396900.1, BOKJ_0417900.1, BOKJ_0441000.1, BOKJ_0574800.1, BOKJ_0659600.1, BOKJ_0682200.1, BOKJ_0736700.1, BOKJ_0736800.1, BOKJ_0740600.1, BOKJ_0832000.1, BOKJ_0832100.1, BOKJ_0866300.1, BOKJ_0945700.1, BOKJ_1148000.1, BOKJ_1333500.1
GO:0043410	9.26778e-09	6	6	positive regulation of MAPK cascade	BP	1.04108e-05	BOKJ_0026800.1, BOKJ_0027200.1, BOKJ_0087800.1, BOKJ_0303700.1, BOKJ_0996800.1, BOKJ_1210400.1
GO:0045987	5.70467e-08	6	7	positive regulation of smooth muscle contraction	BP	4.80619e-05	BOKJ_0026800.1, BOKJ_0027200.1, BOKJ_0087800.1, BOKJ_0303700.1, BOKJ_0996800.1, BOKJ_1210400.1
GO:0031143	2.36133e-07	6	9	pseudopodium	CC	0.000159154	BOKJ_0026800.1, BOKJ_0027200.1, BOKJ_0087800.1, BOKJ_0303700.1, BOKJ_0996800.1, BOKJ_1210400.1
GO:0005198	3.8163e-06	7	22	structural molecule activity	MF	0.00196003	BOKJ_0026800.1, BOKJ_0027200.1, BOKJ_0087800.1, BOKJ_0303700.1, BOKJ_0391600.1, BOKJ_0996800.1, BOKJ_1210400.1
GO:0005856	4.17936e-06	7	20	cytoskeleton	CC	0.00196003	BOKJ_0026800.1, BOKJ_0027200.1, BOKJ_0087800.1, BOKJ_0303700.1, BOKJ_0391600.1, BOKJ_0996800.1, BOKJ_1210400.1
GO:0001556	4.65289e-06	6	13	oocyte maturation	BP	0.00196003	BOKJ_0026800.1, BOKJ_0027200.1, BOKJ_0087800.1, BOKJ_0303700.1, BOKJ_0996800.1, BOKJ_1210400.1
GO:0019915	1.29677e-05	19	169	lipid storage	BP	0.00485569	BOKJ_0026800.1, BOKJ_0027200.1, BOKJ_0051600.1, BOKJ_0087800.1, BOKJ_0091500.1, BOKJ_0180000.1, BOKJ_0195300.1, BOKJ_0303700.1, BOKJ_0383300.1, BOKJ_0441000.1, BOKJ_0648300.1, BOKJ_0692300.1, BOKJ_0736800.1, BOKJ_0945700.1, BOKJ_0996800.1, BOKJ_1148000.1, BOKJ_1210400.1, BOKJ_1300100.1, BOKJ_1423700.1
Upregulated in sy867 hermaphrodite
GO ID	over represented pvalue	number of DEs	number of genes in genome	GO term	Category	over represented FDR	gene ids
GO:0019829	0.0192199	1	4	cation-transporting ATPase activity	MF	1	BOKJ_0331400.1
GO:0006796	0.0269834	1	9	phosphate-containing compound metabolic process	BP	1	BOKJ_0737600.1
