# Supplementary material for: Possible stochastic sex determination in Bursaphelenchus nematodes
Source: Nat Commun. 2022 May 11;13:2574. doi: 10.1038/s41467-022-30173-2 (PMC9095866; doi:10.1038/s41467-022-30173-2)
Supplement: Supplementary file 7 — Supplementary Data 5 [file 41467_2022_30173_MOESM7_ESM.xlsx]

## Sheet: Data 5
Supplmentary Data 5. Differentially expressed genes in B. okinawaensis sy867 males (tra/tra) (sy867Ml) relative to wildtype males (WtMl). Feminine genes and masculine genes are highlighted in red and blue, respectively.
GeneID	Comparison		logFC	logCPM	PValue	FDR	Gene Description	pFam domains	gene type	CPM in replicate samples
										WtHm 1	WtHm 2	WtHm 3	WtMl 1	WtMl 2	WtMl 3	sy867Ml 1	sy867Ml 2	sy867Ml 3	sy867Hm 1	sy867Hm 2	sy867Hm 3
BOKJ_0635700.1	sy867Ml	WtMl	14.577	6.10669	2.89929e-192	9.02695e-189				1542.49	1465.48	1808.7	0	0	0	73.9368	97.9907	70.928	821.893	958.216	866.244
BOKJ_0376800.1	sy867Ml	WtMl	13.5962	5.13659	8.6139e-123	1.19197e-119				698.447	378.814	396.394	0	0	0	53.3974	74.4172	56.7357	302.335	286.186	299.085
BOKJ_0464000.1	sy867Ml	WtMl	12.811	11.7662	1.37141e-95	1.13864e-92	Precursor of the egg-yolk proteins that are sources of nutrients during embryonic development	DUF1943,VWD,Vitellogenin_N	Feminine	4493.26	1677	2492.75	0.387374	0	0.136286	1247.74	1361.36	1312.77	989.663	1061.27	993.488
BOKJ_1155300.1	sy867Ml	WtMl	12.2148	3.7868	8.86534e-64	3.15454e-61	Transthyretin-like family	TTR-52	Feminine	1039.07	1303.72	1615	0	0	0	144.404	122.579	116.611	1257.25	1424.34	1263.51
BOKJ_0062500.1	sy867Ml	WtMl	11.1652	2.77895	2.73746e-12	5.4635e-11	Zona pellucida (ZP) domain	Zona_pellucida	Feminine	6.84091	0.390272	31.7991	0	0	0	24.8707	0.568125	15.0527	0.502688	0.392914	0.482866
BOKJ_1429500.1	sy867Ml	WtMl	10.8871	2.52301	2.63504e-29	2.03831e-27	DNA-binding transcription factor activity	-	Feminine	9.05905	12.6362	22.9631	0	0	0	21.3138	19.0765	19.3393	4.24301	6.69721	7.46249
BOKJ_1203400.1	sy867Ml	WtMl	10.8607	2.49852	3.55091e-23	1.80502e-21				0.118648	0.640036	2.833	0	0	0	3.00567	3.90017	8.04408	0.790594	0.125544	0.235253
BOKJ_1370000.1	sy867Ml	WtMl	10.7392	2.38546	3.613e-27	2.35583e-25				86.4091	126.421	185.807	0	0	0	42.5808	42.8683	36.102	63.1095	45.9125	42.5488
BOKJ_1027900.1	sy867Ml	WtMl	10.7238	2.36311	5.29175e-07	5.03849e-06				84.5219	23.0304	704.889	0	0	0	303.835	0.599292	136.435	0.611739	0	0.654812
BOKJ_1089100.1	sy867Ml	WtMl	10.3719	2.04445	6.94381e-22	3.2268e-20				0	0	0	0	0	0	0	1.09327	0	0	0	0
BOKJ_0940300.1	sy867Ml	WtMl	9.99255	1.69895	1.35238e-18	4.9683e-17	Dehydrogenase	3HCDH,3HCDH_N		2.39258	1.41209	3.32775	0	0	0	9.92418	8.44287	11.3193	2.24247	2.78239	2.7496
BOKJ_1194300.1	sy867Ml	WtMl	9.90514	9.58203	0	0	Precursor of the egg-yolk proteins that are sources of nutrients during embryonic development	DUF1943,VWD,Vitellogenin_N	Feminine	997.833	216.68	297.077	0.402024	0.210261	0.424802	287.309	314.489	320.3	96.5769	146.331	167.998
BOKJ_0422100.1	sy867Ml	WtMl	9.87488	1.58126	2.68182e-06	2.17302e-05	intein-mediated protein splicing	-	Feminine	4.43345	0.164137	16.253	0	0	0	6.07039	0.0553226	4.20538	0.0543084	0.103124	0
BOKJ_0531200.1	sy867Ml	WtMl	9.7876	1.50028	1.60996e-06	1.36863e-05	transmembrane transport	-		3.50616	0	45.2014	0	0	0	32.1975	0.0974523	10.3351	0.0984353	0.112355	0.216546
BOKJ_0746100.1	sy867Ml	WtMl	9.7754	1.50105	3.28746e-17	1.05521e-15				0.0523971	0.396145	0.060036	0	0	0	3.55762	2.44868	3.33457	0.160915	0.0404583	0.36576
BOKJ_0976200.1	sy867Ml	WtMl	9.63118	1.37687	3.07524e-15	8.20109e-14		DUF1647		0.181884	0	0	0	0	0	7.65661	11.2393	6.4452	0.238545	0.135166	0.192968
BOKJ_1035500.1	sy867Ml	WtMl	9.4342	1.19727	3.62605e-15	9.58785e-14	Peptidase inhibitor 16	CAP	Feminine	571.184	483.979	630.929	0	0	0	8.21533	7.26627	6.37492	368.828	473.514	400.729
BOKJ_0205600.1	sy867Ml	WtMl	9.39144	1.15983	6.46111e-15	1.66943e-13				0.448393	0.755091	0.720435	0	0	0	2.95745	3.16357	2.82787	0.295767	0.645961	0.662231
BOKJ_0661500.1	sy867Ml	WtMl	9.38469	3.53163	3.71313e-53	8.56358e-51				385.704	560.171	786.096	0	0	0	18.3521	16.4827	16.0481	344.801	411.517	385.895
BOKJ_1155200.1	sy867Ml	WtMl	9.24555	1.03489	2.53816e-12	5.09843e-11	Transthyretin-like family	TTR-52	Feminine	409.024	318.468	378.307	0	0	0	16.6041	22.6663	8.17018	370.342	307.684	329.272
BOKJ_0311100.1	sy867Ml	WtMl	9.19641	4.1656	2.55111e-09	3.6145e-08	structural constituent of cuticle	Col_cuticle_N,Collagen	Feminine	50.4058	3.38692	126.219	0.202771	0	0	64.0847	0.256983	32.6358	0.189887	0	0.0613179
BOKJ_0746000.1	sy867Ml	WtMl	9.15614	0.94752	6.4309e-13	1.38565e-11				0.114549	0.448545	0.127838	0	0	0	1.87353	1.08398	1.50876	0.0765432	0.0144357	0.0411297
BOKJ_0384200.1	sy867Ml	WtMl	8.97168	0.788797	1.65015e-12	3.38567e-11				0.622363	0.912535	0.936932	0	0	0	6.43141	5.27675	5.53113	0.633901	1.57049	0.938116
BOKJ_0629900.1	sy867Ml	WtMl	8.90745	0.734474	1.04813e-11	1.95703e-10				42.4222	82.4822	122.006	0	0	0	30.8304	31.6748	22.6269	138.913	167.765	117.184
BOKJ_1287700.1	sy867Ml	WtMl	8.69358	0.5467	3.69108e-11	6.49275e-10	N-terminal half of MaoC dehydratase	MaoC_dehydrat_N,MaoC_dehydratas	Feminine	4.47896	2.10823	3.20707	0	0	0	4.15617	3.71559	4.10017	2.81557	3.48823	2.79707
BOKJ_0563100.1	sy867Ml	WtMl	8.68767	0.547794	1.52784e-10	2.5201e-09				113.148	161.316	302.546	0	0	0	9.55811	14.8812	10.2064	58.9551	57.2874	54.7463
BOKJ_0331400.1	sy867Ml	WtMl	8.36738	0.272596	3.00612e-09	4.23509e-08	Belongs to the cation transport ATPase (P-type) (TC 3.A.3) family	E1-E2_ATPase		13.0979	9.64809	0	0	0	0	20.0007	32.8074	23.3427	48.9652	44.2798	50.206
BOKJ_1052300.1	sy867Ml	WtMl	8.34648	0.241014	1.60728e-09	2.36214e-08				23.6029	0	0	0	0	0	58.3234	17.8417	39.2568	0	0	0
BOKJ_1233800.1	sy867Ml	WtMl	8.30779	9.83807	0	0	Precursor of the egg-yolk proteins that are sources of nutrients during embryonic development	DUF1943,VWD,Vitellogenin_N	Feminine	1308.43	460.269	901.169	1.27335	1.97217	1.39357	424.099	403.494	431.013	216.183	265.889	277.777
BOKJ_1154400.1	sy867Ml	WtMl	8.1636	0.0911279	1.46345e-09	2.16272e-08	Cadherin repeats.	Cadherin		0.0154071	0.0495026	0.0680977	0	0	0	0.321688	0.246343	0.2534	0.0247582	0.0222852	0.0104965
BOKJ_1208700.1	sy867Ml	WtMl	8.06745	0.0149467	7.61544e-09	1.01328e-07				0.156091	0.0565304	0.418349	0	0	0	0.525571	0.884078	1.14433	0.086229	0	0.0369821
BOKJ_0244700.1	sy867Ml	WtMl	8.0009	-0.034225	5.48577e-08	6.30354e-07				0.45012	0	0	0	0	0	2.73166	4.82367	1.88053	0.406975	0.657122	0.27569
BOKJ_1161700.1	sy867Ml	WtMl	7.97077	3.01795	1.08893e-35	1.13013e-33	peptidase inhibitor activity	CAP	Feminine	7.39664	0.812519	12.3594	0	0.177224	0	20.0122	19.4725	14.935	0.549826	0	0.0463349
BOKJ_0305600.1	sy867Ml	WtMl	7.93896	-0.0914916	1.60471e-08	2.0208e-07				0.573471	0.372323	0	0	0	0	0.72813	1.19045	1.1791	0.131121	0.351544	0.194345
BOKJ_0133700.1	sy867Ml	WtMl	7.91724	-0.115163	4.57959e-08	5.33529e-07	BED zinc finger	zf-BED		0.113072	0.643734	0.963902	0	0	0	0.775006	1.18456	2.60552	0.0763994	0.0859841	0.0404863
BOKJ_1304300.1	sy867Ml	WtMl	7.88561	4.12015	5.31131e-68	2.13377e-65	Chitin-binding domain type 2	CBM_14	Feminine	377.466	318.079	412.042	0.437076	0	0	28.5095	29.3941	26.5503	223.135	224.9	206.248
BOKJ_0335700.1	sy867Ml	WtMl	7.81456	-0.204337	4.04031e-08	4.76496e-07				0	0	0	0	0	0	0.922919	0.496634	0.889687	0.515791	0.292096	1.11241
BOKJ_1212000.1	sy867Ml	WtMl	7.81068	-0.199968	4.89005e-08	5.67574e-07	Pao retrotransposon peptidase	Peptidase_A17	Feminine	4.20373	3.72418	1.50772	0	0	0	2.70851	4.51024	4.57989	8.42462	9.80069	8.22847
BOKJ_1206100.1	sy867Ml	WtMl	7.7511	-0.252905	5.02133e-08	5.81186e-07				0.665759	0.884196	0.437843	0	0	0	0.87525	0.872178	1.04759	0.374951	0.194231	0.237498
BOKJ_0150400.1	sy867Ml	WtMl	7.69083	-0.303614	7.00737e-08	7.89058e-07		7TM_GPCR_Str		1.3708	0	0	0	0	0	1.35803	1.62897	2.39563	0.906454	1.80011	1.65187
BOKJ_1072700.1	sy867Ml	WtMl	7.68625	3.25309	1.46082e-38	1.73267e-36				0.726827	0	0	0	0	0	6.01189	6.24713	5.66323	0.227672	0	0.255602
BOKJ_0543100.1	sy867Ml	WtMl	7.67367	-0.320445	1.28405e-07	1.38695e-06				6.69169	0.584714	0.639202	0	0	0	5.35911	3.92724	3.92832	2.47436	2.78648	1.5761
BOKJ_0558200.1	sy867Ml	WtMl	7.64965	-0.340806	1.26427e-07	1.36796e-06				0.312112	0.226367	0	0	0	0	1.32321	0.89789	1.45598	0.140223	0.118859	0.150283
BOKJ_0281900.1	sy867Ml	WtMl	7.64118	-0.341746	1.09114e-07	1.18875e-06				2.50507	0	0	0	0	0	11.4768	10.4007	11.7581	5.9203	4.7112	7.70896
BOKJ_0798600.1	sy867Ml	WtMl	7.55077	-0.413026	1.08093e-06	9.60881e-06				0.996445	0	0	0	0	0	3.30277	8.77591	10.7397	2.3452	4.41864	5.6257
BOKJ_1448300.1	sy867Ml	WtMl	7.51727	-0.443428	2.78016e-07	2.81955e-06	Galactosyltransferase	Galactosyl_T		0	0.221259	0.0763716	0	0	0	0.497029	0.639306	0.804884	0	0.12272	0.16137
BOKJ_0658600.1	sy867Ml	WtMl	7.51232	4.41329	1.35557e-08	1.73152e-07	Collagen triple helix repeat (20 copies)	Col_cuticle_N,Collagen	Feminine	73.2341	4.20387	153.183	0	0.166536	0.0776229	61.4031	0.346726	24.8165	0.136676	0.31439	0.0658145
BOKJ_0740300.1	sy867Ml	WtMl	7.44335	5.19512	2.16262e-06	1.7813e-05	Nematode cuticle collagen N-terminal domain	Col_cuticle_N,Collagen	Feminine	116.371	7.97176	222.044	0.161952	0	1.1111	121.321	0.139892	43.5039	0.066051	0.178698	0
BOKJ_0449100.1	sy867Ml	WtMl	7.43407	-0.517728	4.66383e-07	4.49909e-06				9.6341	10.7203	15.2237	0	0	0	1.53218	1.44901	1.99118	10.3795	10.0186	8.03652
BOKJ_1297200.1	sy867Ml	WtMl	7.42881	1.70784	6.08717e-14	1.42499e-12				3.21006	4.40298	8.73391	0	0.150306	0	3.73189	4.77182	11.3052	0.566813	0.5382	1.23273
BOKJ_0294400.1	sy867Ml	WtMl	7.39412	-0.542838	7.21845e-07	6.6493e-06	Cadherin domain	Cadherin		0.173378	0.251775	0.272588	0	0	0	0.421283	0.64273	0.742095	0.319967	0.542176	0.282136
BOKJ_0407700.1	sy867Ml	WtMl	7.32084	1.60364	9.77164e-17	3.01228e-15	-	-	Feminine	5.83387	4.51223	8.01613	0	0	0	17.9728	14.0641	15.0613	3.86093	5.14686	3.78898
BOKJ_0042500.1	sy867Ml	WtMl	7.09754	5.64017	1.25725e-109	1.11841e-106	N-acylneuraminate-9-phosphatase activity	HAD_2	Feminine	12.8204	9.2168	38.4914	1.04285	0	3.08575	248.654	212.265	235.682	10.7884	20.9179	28.6083
BOKJ_0350000.1	sy867Ml	WtMl	7.06058	2.1633	1.66263e-17	5.55131e-16	-	-		0.36128	0.0976512	0.20709	0	0	0.227243	12.8413	6.33945	6.064	0.123537	0.0706554	0.405493
BOKJ_0885100.1	sy867Ml	WtMl	7.01973	1.33486	8.27946e-15	2.10005e-13	transmembrane transport	MFS_1		3.36145	1.05994	0.368256	0	0	0.396551	12.3233	12.3777	11.8955	5.78093	5.56633	6.38515
BOKJ_1155100.1	sy867Ml	WtMl	6.65083	1.00676	1.9243e-12	3.92229e-11				3.28444	10.5156	3.36505	0	0	0	15.5974	12.8055	15.7166	17.0692	14.2185	17.6732
BOKJ_0786100.1	sy867Ml	WtMl	6.48033	2.77069	9.70432e-08	1.06954e-06	Nematode cuticle collagen N-terminal domain	Col_cuticle_N,Collagen	Feminine	19.5455	1.91664	39.3251	0.0641295	0	0.267945	18.1311	0.314844	6.91804	0.0177509	0.102314	0.0399235
BOKJ_0517900.1	sy867Ml	WtMl	6.4621	0.836533	8.20174e-10	1.24415e-08				0.201595	0.964335	0.24048	0.0818271	0	0	1.12266	1.61496	3.99675	0.0457953	0.1552	0.122931
BOKJ_0114700.1	sy867Ml	WtMl	6.3714	2.38627	8.36247e-07	7.61302e-06				37.2454	1.13944	68.9173	0	0	0.190979	7.56236	0.155537	3.6306	0.041905	0.0505926	0
BOKJ_0083600.1	sy867Ml	WtMl	6.1878	4.88152	3.46526e-33	3.19677e-31				5197.58	3652	3603.7	2.64739	0	0.759448	60.2435	76.2058	44.4879	2027.59	1968.86	1816.65
BOKJ_1363500.1	sy867Ml	WtMl	5.94357	1.16133	1.82249e-12	3.72086e-11	Proteolipid membrane potential modulator	Pmp3	Feminine	14.4576	0	53.2734	0	0	0	73.5133	97.6086	65.8944	88.6496	82.5519	96.0303
BOKJ_0321200.1	sy867Ml	WtMl	5.90555	4.4981	3.86291e-63	1.3342e-60	-	-	Feminine	59.6749	58.3184	61.6828	0	3.23738	1.25048	73.5128	67.0621	62.9229	0.152106	0.689164	0.166198
BOKJ_0198500.1	sy867Ml	WtMl	5.76835	1.47914	3.61254e-13	8.01679e-12				4288.21	3105.26	4359.09	3.77244	0	0	32.4681	36.1708	37.9739	1649.79	1880.2	1660.1
BOKJ_0859700.1	sy867Ml	WtMl	5.75549	0.233059	3.73368e-07	3.68457e-06	-	-	Feminine	1.14175	3.21503	3.49214	0	0	0.318026	1.44674	2.27992	7.14789	0.603466	0.764358	1.04683
BOKJ_0746400.1	sy867Ml	WtMl	5.68035	0.182363	5.39004e-08	6.20977e-07				0.466723	0.66965	1.35892	0	0	0.522464	0.829845	1.43644	1.9268	0.254734	0.2872	0.248051
BOKJ_0062600.1	sy867Ml	WtMl	5.67833	3.27626	3.26021e-07	3.2665e-06	Zona pellucida (ZP) domain	Zona_pellucida	Feminine	36.6849	3.34301	77.8726	0.652707	0	0.68631	36.9313	0.597733	15.3385	0.265099	0.167867	0.163076
BOKJ_0692200.1	sy867Ml	WtMl	5.61043	2.21979	7.8817e-15	2.01558e-13	-	-	Feminine	9.07799	4.67365	13.297	0	0	0.422208	5.60056	7.12327	6.2651	1.54238	2.56355	2.39533
BOKJ_1028000.1	sy867Ml	WtMl	5.60984	2.83516	1.04394e-05	7.36611e-05				112.311	7.49807	692.989	0	0	0	417.65	7.31314	206.104	1.24206	1.40128	0
BOKJ_1148000.1	sy867Ml	WtMl	5.56996	0.815217	8.74848e-05	0.000496824		Col_cuticle_N,Collagen	Feminine	3.30626	1.18676	15.8711	0	0	0.208022	6.01053	0.114931	2.28403	0.138989	0.0321584	0
BOKJ_0141400.1	sy867Ml	WtMl	5.33986	1.41526	0.000105118	0.000581841	glycoprotein 6-alpha-L-fucosyltransferase activity	-	Feminine	15.5952	0.894833	38.6097	0	0	0	36.2975	0.33861	16.8693	0.346129	0.654264	0.375126
BOKJ_1441800.1	sy867Ml	WtMl	5.33858	7.08448	4.77308e-125	8.49199e-122	-	-	Feminine	15120	16280.9	12662.1	9.92709	14.542	16.084	404.974	630.601	464.777	10399.5	10364.4	9601.42
BOKJ_0837900.1	sy867Ml	WtMl	5.33849	7.15018	2.82141e-203	1.17126e-199	chitin binding	CBM_14,Glyco_hydro_18	Feminine	327.448	314.678	335.843	5.34547	5.11996	5.53064	211.304	187.278	204.739	155.397	136.091	129.242
BOKJ_0173700.1	sy867Ml	WtMl	5.32882	1.06532	5.07579e-06	3.84046e-05		Col_cuticle_N,Collagen	Feminine	4.28831	0.602542	10.6319	0	0	0	8.98542	0.546526	2.92742	0.0978473	0.150601	0.25717
BOKJ_1117200.1	sy867Ml	WtMl	5.32369	4.5135	3.38676e-06	2.67801e-05	structural constituent of collagen and cuticulin-based cuticle	Col_cuticle_N	Feminine	58.911	6.05334	150.877	2.17276	0	0.940476	60.0563	0.751447	30.4857	0.372796	0.134744	0.173973
BOKJ_0803900.1	sy867Ml	WtMl	5.27818	-0.157369	4.64527e-07	4.48466e-06				0	0	0	0	0	0	4.55853	4.00343	4.45321	1.17182	0.756149	1.07532
BOKJ_1052600.1	sy867Ml	WtMl	5.20802	2.16992	0.000134685	0.000722378				72.7406	2.69573	147.129	2.75268	0	0	51.4349	0.533536	20.9597	0.342139	0.296893	0.678668
BOKJ_0574700.1	sy867Ml	WtMl	5.19494	-0.237446	1.11148e-06	9.83819e-06	Serpentine type 7TM GPCR chemoreceptor Srh	7TM_GPCR_Srh		0.0779755	0.421593	0.266177	0	0	0	1.21606	0.731472	0.758555	0.153471	0.144531	0.219585
BOKJ_0671000.1	sy867Ml	WtMl	5.18612	3.74309	7.0223e-10	1.06914e-08				1269.08	1046.25	1617.68	1.73238	0	0	49.97	58.9632	45.142	497.603	423.496	431.564
BOKJ_1156900.1	sy867Ml	WtMl	5.1514	5.41242	3.2637e-92	2.39095e-89				0	0	0	0	0	0	504.654	420.392	521.126	0	0.730207	1.1722
BOKJ_1251700.1	sy867Ml	WtMl	5.12862	2.37012	0.000868172	0.00367762	Belongs to the peptidase C1 family	Peptidase_C1	Feminine	3.06478	0.126495	22.4163	0	1.439	0	26.4964	0.160697	9.58429	0.0800193	0.2272	0.17538
BOKJ_0741900.1	sy867Ml	WtMl	5.10986	0.89146	0.000491811	0.00224936	structural constituent of collagen and cuticulin-based cuticle	Col_cuticle_N,Collagen		0.87792	0	3.47906	0	0	0.254973	4.98846	0.0457971	1.99523	0.130183	0.0750682	0
BOKJ_0083700.1	sy867Ml	WtMl	5.08922	4.43255	2.19069e-29	1.70518e-27	-	-	Feminine	8506.88	7030.07	7257.02	1.81958	0	0.433142	70.5988	88.2358	47.8085	2588.48	2582.04	2286.96
BOKJ_0819500.1	sy867Ml	WtMl	4.9642	3.62747	3.08505e-06	2.46132e-05	Ground-like domain	Ground-like	Feminine	10.0443	1.76824	66.7754	0.393568	0.504609	0	28.2584	0.689856	10.3811	0.435706	0.526891	0.26661
BOKJ_0125300.1	sy867Ml	WtMl	4.96072	0.782039	5.95527e-09	8.02673e-08	MreB/Mbl protein	HSP70	Feminine	7.3938	11.235	7.58745	0	0	0.472214	8.82245	6.92602	8.91213	14.759	17.1785	12.7965
BOKJ_0856900.1	sy867Ml	WtMl	4.95835	1.82423	9.00691e-09	1.182e-07				1252.12	1765.41	2005.06	0	0	0	16.7922	6.90503	9.4607	840.023	932.497	857.279
BOKJ_0233500.1	sy867Ml	WtMl	4.95328	4.58838	8.41916e-24	4.4618e-22				2.35754	11.3324	12.056	2.48766	13.6246	3.60346	115.275	129.896	105.114	8.358	5.99832	11.8217
BOKJ_0321300.1	sy867Ml	WtMl	4.91647	4.50518	3.96137e-26	2.43029e-24	-	-	Feminine	52.5918	69.4965	67.293	0	4.35787	5.26978	72.7081	71.5763	67.0981	0.0510765	0.86753	0.223173
BOKJ_0822300.1	sy867Ml	WtMl	4.8557	3.42881	4.23157e-10	6.61229e-09	Chitin-binding domain type 2	CBM_14	Feminine	884.204	926.481	904.688	0	0	0.855265	10.9479	12.6534	8.39134	510.519	525.64	457.272
BOKJ_0441000.1	sy867Ml	WtMl	4.79425	2.87725	2.9222e-06	2.34503e-05		Col_cuticle_N,Collagen	Feminine	20.3376	1.37995	45.8303	0.291045	0	0.302115	21.8783	0.728505	10.6344	0.697983	0.602453	0.668528
BOKJ_0737800.1	sy867Ml	WtMl	4.76013	4.68208	1.35368e-57	3.66494e-55				761.048	239.924	775.684	2.44276	2.68244	9.51575	222.576	170.055	172.21	221.952	146.343	266.597
BOKJ_0988500.1	sy867Ml	WtMl	4.72246	0.578998	5.88979e-08	6.74186e-07	BAR domain	-		3.70389	5.47351	0	0	0	9.34213	17.6101	19.4679	16.4988	14.7075	7.48732	8.13895
BOKJ_0733300.1	sy867Ml	WtMl	4.71377	1.93515	8.80162e-09	1.15873e-07				49.8178	40.5201	47.7922	0	0	0	16.7007	23.8911	23.2488	34.6088	38.5261	34.6707
BOKJ_0931600.1	sy867Ml	WtMl	4.69454	0.0849479	9.43044e-07	8.47991e-06	transcription of nearly all RNA polymerase II-dependent genes. Mediator functions as a bridge to convey information from gene-specific regulatory proteins to the basal RNA polymerase II transcription machinery. Mediator is recruited to promoters by direct interactions with regulatory proteins and serves as a scaffold for the assembly of a functional preinitiation complex with RNA polymerase II an…	Med23		0	0	0.84973	0	0	0	3.95744	4.57156	3.98887	0.533312	0.358957	0.56705
BOKJ_1214700.1	sy867Ml	WtMl	4.69135	0.544122	8.47974e-05	0.000483105	Nematode cuticle collagen N-terminal domain	Col_cuticle_N,Collagen	Feminine	1.02951	0.101796	2.84183	0	0	0	0.33836	0	0.120739	0	0	0
BOKJ_0372000.1	sy867Ml	WtMl	4.6877	5.81341	7.85004e-46	1.25339e-43				2.00904	3.96849	1.84774	2.57561	4.23145	2.77614	206.253	153.036	183.084	1.35893	1.32473	2.17856
BOKJ_0545000.1	sy867Ml	WtMl	4.65272	3.75985	4.81781e-07	4.64045e-06				7.48571	1.96667	0	0	0	0	147.539	108.806	153.506	8.33927	8.79637	6.88721
BOKJ_1440100.1	sy867Ml	WtMl	4.63037	3.34851	1.66534e-15	4.58853e-14				5.8228	50.807	9.23303	0	0	0	266.906	282.881	212.331	28.4801	30.3274	34.5512
BOKJ_1214800.1	sy867Ml	WtMl	4.53886	1.05068	3.76486e-05	0.000234321	Nematode cuticle collagen N-terminal domain	Col_cuticle_N,Collagen	Feminine	1.1153	0	1.59142	0	0	0	0.296065	0	0.160985	0	0	0
BOKJ_0339700.1	sy867Ml	WtMl	4.51469	1.89392	7.23491e-08	8.11013e-07	Lipase (class 2)	-		1.02731	1.36453	2.687	0	0	1.35379	5.48376	6.00392	5.63459	1.00318	2.76055	2.37393
BOKJ_0553600.1	sy867Ml	WtMl	4.50977	1.73462	9.83768e-11	1.65119e-09				86.802	81.7997	120.054	3.85226	0	0	20.4073	22.8831	19.584	78.8654	85.4026	94.2881
BOKJ_0544900.1	sy867Ml	WtMl	4.49387	6.70319	6.24654e-116	6.48287e-113				106.216	37.8754	101.9	6.88982	0	5.42709	672.85	499.005	503.157	34.8468	23.9162	21.9853
BOKJ_1313100.1	sy867Ml	WtMl	4.48645	-0.0859339	4.05451e-06	3.14023e-05				8.08486	1.10707	0.588851	0	0	0	5.02156	3.78232	2.24404	7.94034	4.24225	6.78886
BOKJ_0371800.1	sy867Ml	WtMl	4.41973	7.08565	1.50971e-47	2.64816e-45				238.835	210.008	290.887	28.6133	40.0096	30.0204	939.771	809.601	806.648	86.3607	100.227	102.857
BOKJ_0939600.1	sy867Ml	WtMl	4.41454	0.311314	1.9424e-06	1.62681e-05				0.122411	0.136813	0.287684	0	0	0.613508	3.00778	1.46108	3.59184	0.124905	0.187965	0.044439
BOKJ_1282000.1	sy867Ml	WtMl	4.3893	2.01854	2.52329e-07	2.57372e-06				0	0	0	0	0	0	70.6214	46.2408	54.9396	0	0	0.479305
BOKJ_0983400.1	sy867Ml	WtMl	4.38604	2.3726	4.84173e-07	4.65628e-06	glutathione transferase activity	GST_C_3		0.721031	5.3078	3.02166	0	4.61021	0	24.3568	20.6625	24.9824	0.804055	1.54816	1.55882
BOKJ_1145500.1	sy867Ml	WtMl	4.36919	-0.179449	1.07086e-05	7.53052e-05				0.146312	0	0.0581126	0	0	0.12922	0.654882	0.565444	0.927659	0.172423	0.0778147	0.12948
BOKJ_0313200.1	sy867Ml	WtMl	4.35585	1.41384	0.000152736	0.000805664	DB module	DB	Feminine	9.58219	1.66146	7.57041	0	0	0	24.5568	1.8698	8.14909	0.476096	0	1.04179
BOKJ_1060300.1	sy867Ml	WtMl	4.3368	8.9981	8.14399e-65	2.9831e-62	Belongs to the peptidase C1 family	Inhibitor_I29,Peptidase_C1	Feminine	354.408	195.898	328.431	66.9489	77.5526	72.2123	1491.21	717.193	1462.26	159.481	380.247	300.832
BOKJ_1158100.1	sy867Ml	WtMl	4.33362	0.587862	5.88567e-08	6.74186e-07				3.66385	0.936048	2.3488	0	0	0	3.24977	3.71283	3.86561	1.33037	2.50392	2.16522
BOKJ_1457400.1	sy867Ml	WtMl	4.3086	0.233525	1.05556e-06	9.39664e-06	CRAL/TRIO domain	CRAL_TRIO		0.68653	0	1.04904	0	0	0.424867	2.06701	2.78027	2.35902	0.0780657	0	0.0414861
BOKJ_0319700.1	sy867Ml	WtMl	4.29012	3.92267	2.55782e-17	8.40505e-16				45.0828	8.4142	19.2887	0	0	43.3214	425.329	191.44	343.294	27.0706	24.0401	25.6048
BOKJ_1005000.1	sy867Ml	WtMl	4.27177	1.03366	2.18943e-07	2.2574e-06				0	0	0	0	0	0	5.75679	3.90182	4.66595	0	1.79811	0.853134
BOKJ_0023000.1	sy867Ml	WtMl	4.25678	1.21086	3.48054e-07	3.46496e-06				38.3632	9.98034	0	0	0	0	69.6792	62.7437	70.3172	221.225	257.037	178.254
BOKJ_0291500.1	sy867Ml	WtMl	4.22685	0.150759	2.10063e-06	1.73598e-05	Zona pellucida (ZP) domain	VWA	Feminine	0.351851	0.193145	0.660725	0.0289065	0	0	0.382884	0.468573	0.519232	0.189835	0.215419	0.180108
BOKJ_0623700.1	sy867Ml	WtMl	4.21976	-0.297665	2.14646e-05	0.000141739				0	0	0	0	0	14.2388	3.89615	8.31089	7.21258	0.430357	0	0
BOKJ_0606600.1	sy867Ml	WtMl	4.21476	0.981885	6.0172e-08	6.86877e-07	DB module	DB		1.78831	0.44966	1.66854	0	0	0	3.89459	4.24322	4.2158	2.65247	1.97433	2.26231
BOKJ_1163500.1	sy867Ml	WtMl	4.20011	-0.30802	4.22057e-05	0.000260342				0.103639	0.682097	1.07322	0	0	0.252817	0.920826	1.6289	1.19301	0.171478	0.348801	0.367076
BOKJ_0337400.1	sy867Ml	WtMl	4.17888	0.447252	1.68576e-06	1.42819e-05				9.7493	6.53584	18.2412	0	0	0	5.24715	7.55572	6.87537	13.5827	11.2994	13.7281
BOKJ_1052500.1	sy867Ml	WtMl	4.15875	3.03441	0.000476058	0.00218937				101.473	11.5264	211.05	0	5.99867	1.38915	77.8797	0.255929	30.1372	0.0816415	0.567693	0.27819
BOKJ_0074500.1	sy867Ml	WtMl	4.15469	0.0995921	2.45076e-06	1.99881e-05	Family of unknown function (DUF5346)	DUF5346	Feminine	8.55345	8.37636	6.4708	0.367557	0	0	4.19285	4.77458	5.16338	7.321	8.81688	7.02943
BOKJ_0118800.1	sy867Ml	WtMl	4.1286	1.12923	3.18836e-07	3.20483e-06	Paired Box domain	PAX	Feminine	5.05929	12.6628	14.5643	0	0	0.390614	12.294	6.30491	8.45941	4.79272	2.57102	4.83675
BOKJ_0809900.1	sy867Ml	WtMl	4.1217	3.42686	1.01136e-10	1.69066e-09				9.66586	5.50962	10.1043	0	4.07856	6.50746	47.2739	53.4505	36.3538	6.41666	2.48423	6.90233
BOKJ_1282900.1	sy867Ml	WtMl	4.10619	1.81355	0.000601083	0.00267353				49.0587	0.76086	54.5786	3.63708	0	0	31.6003	1.38872	8.73736	0.0704441	0.792817	0.376905
BOKJ_0651400.1	sy867Ml	WtMl	4.08693	1.51708	2.14067e-06	1.76673e-05	Moulting cycle	-	Feminine	6.8263	1.89249	2.33289	0	0	0	2.91692	2.53644	3.00986	4.77402	3.03578	3.27685
BOKJ_0501600.1	sy867Ml	WtMl	4.08652	1.07081	1.51072e-07	1.60945e-06	high mobility group	HMG_box	Feminine	3.13255	5.96532	1.83322	0	0	0	4.64831	3.25026	5.82663	1.67016	1.62601	1.42967
BOKJ_1191300.1	sy867Ml	WtMl	4.08451	2.4817	3.09873e-09	4.35571e-08	Single-stranded DNA-dependent ATP-dependent helicase	Ku		0	0	0	0	0	0	1.71297	0.927938	5.55415	0	2.69763	1.53473
BOKJ_1440700.1	sy867Ml	WtMl	4.07837	0.379084	3.64398e-06	2.87228e-05	G2F domain	-	Feminine	57.8849	15.3779	36.8792	0	0	0	20.2637	26.9305	22.3352	119.469	105.949	97.0287
BOKJ_0586600.1	sy867Ml	WtMl	4.0552	4.16274	1.74143e-10	2.84991e-09	Belongs to the type-B carboxylesterase lipase family	COesterase	Feminine	60.0031	81.0646	91.0605	2.32957	0	2.628	25.5832	27.3908	26.142	38.8834	49.9554	43.6956
BOKJ_0065300.1	sy867Ml	WtMl	4.05388	5.86989	7.96588e-66	3.00628e-63	Chitin-binding domain type 2	CBM_14	Feminine	7005.37	5400.66	4599.93	5.92359	2.85856	5.52193	63.6254	83.654	55.4567	1856.36	2039.05	1827.41
BOKJ_0317700.1	sy867Ml	WtMl	4.05197	0.362588	2.35221e-05	0.000153938				1439.36	953.542	1143.88	0	0	1.10136	3.79062	6.22087	2.01934	583.981	567.807	596.993
BOKJ_0589300.1	sy867Ml	WtMl	4.01599	7.41824	1.07008e-89	6.66339e-87				3572.94	4754.21	3106.01	12.0226	12.1093	9.07288	131.587	210.157	167.783	3491.59	3510.37	3197.65
BOKJ_0572200.1	sy867Ml	WtMl	3.94858	0.779237	2.06237e-06	1.7089e-05				374.602	369.881	549.145	0	0	0	8.98048	10.9382	4.7402	347.503	308.631	312.067
BOKJ_1044900.1	sy867Ml	WtMl	3.92009	3.48991	1.60058e-09	2.35901e-08				0	0	0	0	0	3.75147	53.5688	61.7427	58.5736	0.774134	0.443782	0.960212
BOKJ_0737000.1	sy867Ml	WtMl	3.88197	2.99242	0.0021778	0.00798874	transmembrane transport	-	Feminine	10.0288	2.91989	59.4765	0	0	4.65064	51.7096	1.25319	19.0279	0.510845	0.64225	1.11037
BOKJ_1042500.1	sy867Ml	WtMl	3.86688	4.69487	2.02763e-24	1.12232e-22				580.998	738.563	615.915	1.23836	2.95484	4.75561	28.1376	46.6384	33.8699	717.281	719.372	672.862
BOKJ_0744900.1	sy867Ml	WtMl	3.84785	5.31897	2.16251e-48	3.84742e-46	alcohol dehydrogenase (NAD) activity	ADH_N,ADH_zinc_N	Feminine	74.313	63.5002	53.9792	4.00748	8.46492	8.72409	91.4704	84.0671	92.8356	22.9459	30.2988	26.6314
BOKJ_0082200.1	sy867Ml	WtMl	3.78747	0.620556	1.45253e-06	1.25125e-05	chloride channel activity	Bestrophin	Feminine	7.36514	4.04297	5.07115	0	0	0.503742	2.16133	2.24736	1.81206	4.96183	5.6299	4.6361
BOKJ_0808100.1	sy867Ml	WtMl	3.78154	10.1744	1.17745e-110	1.128e-107	Peptidase family M13	Peptidase_M13,Peptidase_M13_N		771.991	177.393	212.191	122.665	116.805	90.4053	1265.28	1199.69	1222.5	142.659	189.819	178.557
BOKJ_0018600.1	sy867Ml	WtMl	3.76588	2.87014	6.74624e-18	2.30818e-16	aspartic-type endopeptidase activity	Asp	Feminine	23.6391	27.5038	27.2852	0.976541	2.03564	1.33603	18.3054	14.6681	15.9721	9.47544	12.7176	15.5326
BOKJ_1274700.1	sy867Ml	WtMl	3.74922	0.0849354	0.0006752	0.00295881				3.52907	0	20.9992	0	0	0	9.57507	1.00926	5.23486	2.05689	1.55673	1.98652
BOKJ_1283000.1	sy867Ml	WtMl	3.73892	4.31323	2.66783e-16	7.89197e-15				0	0	0	0.910404	2.67085	3.51033	64.9001	57.6103	63.7119	0.110146	0.0622809	0.473959
BOKJ_0411700.1	sy867Ml	WtMl	3.73675	5.74241	1.33505e-76	6.6507e-74				19.6675	18.0611	0	75.7774	40.4837	75.0549	1939.6	1714.43	1926.83	10.1145	4.26915	8.30243
BOKJ_1369000.1	sy867Ml	WtMl	3.68941	0.0519101	4.95616e-05	0.00030036	catalytic activity	AMP-binding,AMP-binding_C	Feminine	0.831647	2.58255	1.64723	0	0	0.335789	1.42627	0.950812	1.21935	0.223684	0.101338	0.121067
BOKJ_1273600.1	sy867Ml	WtMl	3.67299	6.05497	5.39251e-58	1.49241e-55	positive regulation of deadenylation-independent decapping of nuclear-transcribed mRNA	zf-CCCH	Feminine	3808.53	4175.73	3015.73	11.9268	19.7794	9.69444	119.991	189.567	154.627	2894.56	3089.45	2803.98
BOKJ_1148300.1	sy867Ml	WtMl	3.6623	1.20576	5.40322e-05	0.00032461	protein kinase activity	-		0	0	0	0	0	0	14.054	11.0748	7.92301	0.137505	0.311501	0
BOKJ_0364100.1	sy867Ml	WtMl	3.65508	2.62992	0.000114947	0.000629808	Peptidase family M13	-		24.5985	17.2082	19.5579	0	0	15.3035	48.7832	33.6149	46.6109	11.0531	11.7984	16.792
BOKJ_0558900.1	sy867Ml	WtMl	3.63507	7.5192	1.60335e-26	1.00343e-24				0	0	0	17.9412	79.3237	65.3943	696.748	510.217	627.099	0.261634	0.357804	2.45271
BOKJ_0807200.1	sy867Ml	WtMl	3.62332	-0.325494	0.000131399	0.00070811				79.047	100.447	144.028	0	0	0	4.03453	3.64212	2.26534	106.77	115.058	105.901
BOKJ_1378200.1	sy867Ml	WtMl	3.61219	1.84738	1.60397e-07	1.69718e-06	Belongs to the helicase family	-		0.179265	0.207993	1.35661	0	0	0.760096	11.0483	8.69054	13.9921	0.649071	0.268189	0.323047
BOKJ_1064600.1	sy867Ml	WtMl	3.59637	-0.337813	8.23146e-05	0.000471766	RNA uridylyltransferase activity	-		0.342418	0.122537	0.130882	0.0690755	0.0781032	0	0.798791	0.831448	0.547831	0.330268	0.25952	0.204127
BOKJ_0583600.1	sy867Ml	WtMl	3.51938	7.55829	1.17856e-35	1.21304e-33	oxalate transport	STAS,Sulfate_transp		76.5655	15.8745	26.3523	30.6055	11.0537	15.6018	240.623	254.09	190.153	95.7858	82.8387	114.997
BOKJ_0293200.1	sy867Ml	WtMl	3.51501	4.60731	8.91183e-21	3.78798e-19				220.401	240.29	320.69	9.39604	29.1238	9.17008	130.505	143.282	141.947	173.062	192.56	173.527
BOKJ_0351600.1	sy867Ml	WtMl	3.47601	5.16807	2.94858e-11	5.23845e-10	oxygen binding	Globin		35.0011	2.93994	4.66096	28.4725	0	1.63159	236.259	271.618	178.444	169.44	101.014	105.987
BOKJ_0973100.1	sy867Ml	WtMl	3.46928	1.90053	5.76692e-07	5.45754e-06	Fucosyltransferase, N-terminal	Glyco_transf_10	Feminine	7.5084	6.35778	12.7072	1.86439	0	0	13.7957	13.58	12.0265	15.4324	18.4889	15.8747
BOKJ_1300400.1	sy867Ml	WtMl	3.43976	1.9112	9.01654e-07	8.15483e-06				32.5148	41.483	33.1558	0.487637	0	0.950411	3.5257	4.48148	4.33551	28.1432	31.8368	28.1446
BOKJ_0074800.1	sy867Ml	WtMl	3.43336	3.28031	6.65865e-14	1.55294e-12		Lipase_2		7.32615	5.98792	9.48578	0.629497	4.92547	1.77534	27.7938	29.3256	27.1911	8.36975	11.1845	12.7278
BOKJ_0816000.1	sy867Ml	WtMl	3.42507	1.78012	6.0999e-05	0.000362271	Ground-like domain	Ground-like	Feminine	23.2877	7.29537	147.296	0	0	14.3467	84.3337	6.24684	42.3338	1.42859	1.20355	3.04871
BOKJ_1144100.1	sy867Ml	WtMl	3.42016	0.295357	9.4173e-05	0.000528778				0.745025	0	0	0	0	0	3.49097	3.3676	3.16946	0.122012	0.137614	0.130609
BOKJ_0667300.1	sy867Ml	WtMl	3.38755	6.42623	3.26681e-20	1.35166e-18	Belongs to the short-chain dehydrogenases reductases (SDR) family	adh_short	Feminine	90.4762	60.9118	82.9	5.12202	28.0913	13.6241	199.823	198.674	201.868	39.1508	48.5435	53.1742
BOKJ_0884200.1	sy867Ml	WtMl	3.3816	0.080366	3.92316e-05	0.00024308				3.30852	3.3081	1.30028	0	0.70688	1.04858	3.38743	3.85751	4.72509	3.28735	2.45619	1.68875
BOKJ_0441600.1	sy867Ml	WtMl	3.36493	6.26561	1.9457e-52	4.32709e-50	-	-	Feminine	11044.9	14166.4	11144.5	46.4948	44.4865	54.5007	416.52	707.302	538.25	12884	12050.8	10812.8
BOKJ_1471700.1	sy867Ml	WtMl	3.36223	1.62531	8.05211e-06	5.80665e-05				0	7.54337	0	0	0	0	71.8345	54.228	56.4433	14.5651	14.7442	10.1961
BOKJ_1330600.1	sy867Ml	WtMl	3.34504	0.997209	4.99134e-06	3.78115e-05				38.7319	23.4156	42.4588	0.397855	0	0.740154	3.53543	3.26187	2.14383	24.4411	22.0227	20.8208
BOKJ_0872900.1	sy867Ml	WtMl	3.32575	7.18788	7.78028e-32	6.82363e-30	C-type lectin domain family 1, member B	Lectin_C	Feminine	93.485	24.9715	42.9682	2.73732	9.26039	5.56872	54.7492	47.2431	53.1625	19.5037	19.2942	20.0774
BOKJ_1012100.1	sy867Ml	WtMl	3.30601	2.92297	5.82147e-07	5.49663e-06				216.15	362.108	455.22	0	0	0	24.9055	42.5703	30.352	543.8	609.689	549.295
BOKJ_1057100.1	sy867Ml	WtMl	3.30479	0.223421	5.45266e-05	0.000327265	BPTI/Kunitz family of serine protease inhibitors.	Kunitz_BPTI,Lustrin_cystein		0.487941	0.394358	0.723319	0	0	0.418861	1.19541	1.24641	1.02044	1.12407	1.39106	1.09699
BOKJ_0132600.1	sy867Ml	WtMl	3.2976	6.26543	2.05631e-61	6.56647e-59	Belongs to the class-III pyridoxal-phosphate-dependent aminotransferase family	Aminotran_3	Feminine	18.5419	110.184	83.8844	10.3764	10.1595	11.3803	107.804	86.6958	119.483	14.3493	16.2725	21.0896
BOKJ_1471800.1	sy867Ml	WtMl	3.2872	5.24484	1.27302e-26	8.04782e-25				0	0	0	10.2152	0	406.258	2060.95	1657.07	2134.67	1.08606	0	5.89732
BOKJ_0543000.1	sy867Ml	WtMl	3.26312	6.83389	8.83724e-49	1.59506e-46	aspartic-type endopeptidase activity	Asp		29.6828	23.2706	46.4924	20.212	40.4144	28.5046	346.939	318.505	303.332	10.0797	26.0365	20.7194
BOKJ_1385100.1	sy867Ml	WtMl	3.25187	3.06443	2.60115e-16	7.71303e-15				0	0	0	0	0	0	222.95	193.402	197.857	0	0	1.13184
BOKJ_1169600.1	sy867Ml	WtMl	3.2496	1.72813	1.5801e-07	1.6762e-06		7TM_GPCR_Srt		0.45927	1.761	0.673706	0.355197	0	0.189136	8.51798	10.1388	9.2778	0.57663	0.894494	0.342674
BOKJ_0927700.1	sy867Ml	WtMl	3.24884	-0.0346264	0.000146749	0.000778703				9.15802	0	0	0	0	0	16.7624	29.4594	25.2355	5.48045	14.7164	4.62196
BOKJ_0064900.1	sy867Ml	WtMl	3.24845	4.84453	4.4089e-28	3.03362e-26		adh_short	Feminine	1305	1679.4	1439.68	2.45509	7.87901	5.19325	46.3933	70.9991	63.0707	1118.14	1184.5	1065.54
BOKJ_1019600.1	sy867Ml	WtMl	3.22686	1.54327	0.000158567	0.000830881				115.059	109.695	153.216	0	0.153902	2.54675	5.67225	4.87285	5.12525	111.784	112.461	109.364
BOKJ_1155500.1	sy867Ml	WtMl	3.20835	0.69278	0.000423744	0.00196768	Peptidase C13 family	Peptidase_C13	Feminine	14.0723	12.8529	11.5672	0	0	0	2.11427	2.57272	2.60507	9.03291	8.60202	10.7776
BOKJ_0662700.1	sy867Ml	WtMl	3.20311	2.42014	3.55512e-09	4.95627e-08	Tubulin is the major constituent of microtubules. The gamma chain is found at microtubule organizing centers (MTOC) such as the spindle poles or the centrosome	Tubulin		1.66875	1.86874	1.58073	1.72473	0	0.706475	7.86028	6.70192	8.10054	3.84509	4.38736	5.36488
BOKJ_0249900.1	sy867Ml	WtMl	3.13415	1.93565	1.744e-08	2.17633e-07				0	0	0	0	0	0	2.69492	2.82207	1.4844	0.959418	1.08248	0.689797
BOKJ_0877400.1	sy867Ml	WtMl	3.11471	-0.153514	0.000251316	0.00124399				0.299971	0	0.689462	0	0	0.537458	1.693	1.22295	1.65418	0.602632	0.398516	0.43239
BOKJ_0697100.1	sy867Ml	WtMl	3.08174	0.893998	5.48309e-05	0.000328774				10.9619	3.32088	7.25998	1.23497	0	0.452354	5.80387	10.3929	8.42299	4.44472	4.80493	4.51404
BOKJ_1174400.1	sy867Ml	WtMl	3.07981	2.54227	5.25151e-06	3.95897e-05				0	1.68577	0	3.34997	0	5.09051	26.14	23.015	24.1283	0.3057	0.600158	0.729016
BOKJ_0080400.1	sy867Ml	WtMl	3.07466	1.57365	0.000958521	0.00399914	Collagen triple helix repeat (20 copies)	Col_cuticle_N,Collagen	Feminine	6.23072	0.73817	16.6006	0	0.950107	0.691334	6.50128	0.794981	5.28301	0.774074	0.911157	0.880334
BOKJ_0139000.1	sy867Ml	WtMl	3.07444	5.94809	2.85544e-17	9.30934e-16	-	-	Feminine	199.019	137.362	220.471	7.78648	39.675	21.882	204.851	169.867	168.964	77.925	86.6294	86.7418
BOKJ_1037000.1	sy867Ml	WtMl	3.0513	2.05396	1.24244e-07	1.34668e-06	-	-	Feminine	25.0845	10.1723	51.8646	5.08435	1.54589	0.988032	36.822	20.6403	23.8216	3.15094	1.97458	4.03308
BOKJ_0972400.1	sy867Ml	WtMl	3.04602	1.64909	0.00158787	0.00611859				0	0	0	0	0	0	74.9582	60.0312	61.7428	0	0	4.12326
BOKJ_0446200.1	sy867Ml	WtMl	3.04517	0.0200317	0.000934893	0.00391894	poly(A)-specific ribonuclease activity	-		0	0	0	0	0	0	2.16981	3.47525	1.03698	0	0	0.968295
BOKJ_1267100.1	sy867Ml	WtMl	3.03269	6.86376	7.11723e-41	9.04469e-39				176.889	352.105	366.744	44.5602	34.0721	29.1205	284.351	333.021	248.563	40.1583	30.7943	28.3204
BOKJ_0400100.1	sy867Ml	WtMl	3.00685	0.315291	0.000355643	0.00168731	Amidase	Amidase		0.428205	0.999972	1.2394	0	0	0	0.963465	1.68291	0.90217	1.77908	1.43227	2.31308
BOKJ_1248400.1	sy867Ml	WtMl	3.0057	8.03684	7.19295e-23	3.58324e-21				648.647	328.265	547.681	97.639	230.237	254.161	1608.41	1498.1	1308.46	172.365	188.301	221.859
BOKJ_0265000.1	sy867Ml	WtMl	2.98612	0.811703	5.6247e-05	0.000336294				0	2.21214	2.26925	0	0	0	18.4404	25.1904	18.0648	8.36021	12.2166	11.0886
BOKJ_0925700.1	sy867Ml	WtMl	2.98594	0.855874	9.10724e-05	0.000512988	Catalyzes the cleavage of L-kynurenine (L-Kyn) and L-3- hydroxykynurenine (L-3OHKyn) into anthranilic acid (AA) and 3- hydroxyanthranilic acid (3-OHAA), respectively	Aminotran_5	Feminine	2.04184	2.26151	2.48711	0.0989343	0.998038	0.209227	3.48716	3.28197	1.68748	0.974705	0.325874	0.811041
BOKJ_0363800.1	sy867Ml	WtMl	2.96223	7.623	1.24578e-26	7.9158e-25	Peptidase family M13	Peptidase_M13,Peptidase_M13_N	Feminine	41.4176	31.0275	32.9674	4.80448	9.53488	13.8291	65.5201	53.66	67.0676	17.5045	17.4686	19.5864
BOKJ_1209300.1	sy867Ml	WtMl	2.94882	4.59711	9.69433e-18	3.2719e-16				835.221	1069.85	870.601	4.32089	12.9131	10.9551	51.3458	84.6198	64.0744	1127.68	1133.2	1058.26
BOKJ_0062400.1	sy867Ml	WtMl	2.94827	2.91658	0.00136466	0.00539025	Zona pellucida (ZP) domain	Zona_pellucida	Feminine	15.746	1.79473	40.3376	2.30172	0.128034	0.485895	24.2289	0.303809	11.4686	0.603249	0.378415	0.433263
BOKJ_0075900.1	sy867Ml	WtMl	2.92331	5.30452	7.18913e-34	6.73183e-32	Cysteine synthase	PALP	Feminine	67.3612	55.9157	81.1153	13.7242	12.7959	7.65377	76.595	78.3677	72.1899	7.82548	20.867	18.7516
BOKJ_1002800.1	sy867Ml	WtMl	2.91188	2.73851	1.06869e-11	1.98946e-10	DB module	DB	Feminine	28.6706	29.0489	57.0663	4.11475	3.46531	5.9064	47.7824	30.0193	38.537	8.2687	10.7198	11.6307
BOKJ_0940100.1	sy867Ml	WtMl	2.90038	-0.109941	0.000576062	0.0025816				38.1642	84.4322	82.8035	1.0219	0	0	2.62796	3.22384	2.02872	82.6258	79.5686	73.8531
BOKJ_0940200.1	sy867Ml	WtMl	2.8987	1.90255	0.00022935	0.00115406				6.47739	11.6783	16.2288	0	3.22062	0.14094	6.58336	6.09323	9.35278	4.00541	3.55091	4.09257
BOKJ_0978100.1	sy867Ml	WtMl	2.88628	3.54859	9.91361e-14	2.28637e-12				101.849	118.525	83.6789	0.781515	0.843048	1.78374	5.09207	7.727	6.12521	112.594	118.074	109.394
BOKJ_0447500.1	sy867Ml	WtMl	2.88253	3.91697	7.49668e-20	3.03129e-18				43.7566	0	0	472.24	341.005	260.91	1176.31	965.716	1012.86	5.96148	10.2699	1.65379
BOKJ_1042300.1	sy867Ml	WtMl	2.87874	3.14245	1.54321e-12	3.18726e-11				338.921	342.219	273.067	1.86626	1.13039	1.42413	9.45509	17.0732	9.90206	370.632	375.855	335.785
BOKJ_0824400.1	sy867Ml	WtMl	2.87622	3.1573	6.55542e-12	1.25602e-10				607.103	774.556	645.062	2.7466	1.53189	0.484554	21.5152	38.6768	28.3272	604.835	631.747	574.799
BOKJ_0138900.1	sy867Ml	WtMl	2.86626	5.19408	1.01203e-24	5.70309e-23	-	-	Feminine	123.536	49.8989	113.077	13.5366	22.3058	13.4806	147.464	137.182	134.171	61.3254	65.0548	63.7343
BOKJ_0557000.1	sy867Ml	WtMl	2.86373	0.265821	0.00202054	0.00748031	RNA uridylyltransferase activity	-		0.46205	0.783684	0.455997	0	0.705214	0	1.4455	1.5651	1.17613	0.658868	0.616746	0.769029
BOKJ_0864300.1	sy867Ml	WtMl	2.86094	1.28178	0.000339866	0.0016211	Ground-like domain	Ground-like		0.739792	1.26726	0	0	0	0	4.26931	4.26217	3.07761	0.78764	0.442465	0.473024
BOKJ_0151100.1	sy867Ml	WtMl	2.8609	2.78989	7.61502e-06	5.5042e-05	structural constituent of cuticle	-	Feminine	7.09853	2.05443	27.1811	2.42297	1.75874	0.485117	18.7275	1.97979	8.03942	1.43917	1.13912	1.46499
BOKJ_0451400.1	sy867Ml	WtMl	2.84024	6.08211	5.9726e-62	1.95744e-59	homogentisate 1,2-dioxygenase	HgmA		43.497	75.4379	65.6572	13.4638	18.4014	17.7999	138.105	111.185	110.575	9.91465	7.83293	11.0766
BOKJ_0366900.1	sy867Ml	WtMl	2.83589	8.13033	1.1528e-43	1.66941e-41	Belongs to the short-chain dehydrogenases reductases (SDR) family	adh_short	Feminine	740.593	447.768	595.653	72.4729	112.692	114.485	668.895	529.043	689.403	387.636	393.536	399.775
BOKJ_0252000.1	sy867Ml	WtMl	2.83362	0.780373	0.000110442	0.000609142	Chitinase class I	Glyco_hydro_19		0.488095	0.696412	0.675854	0.537849	0	0	1.30354	1.85946	1.64302	1.71881	0.679372	0.706834
BOKJ_1333600.1	sy867Ml	WtMl	2.83073	0.178152	0.000367143	0.00173657	structural constituent of cuticle	Collagen		0.656101	0.364046	3.80766	0.431148	0	0.151625	3.09858	1.78377	1.82206	0.768501	0.232073	0.180259
BOKJ_0979400.1	sy867Ml	WtMl	2.83052	0.0292474	0.0015962	0.00614347				0	0	2.9538	0	0	0	6.7053	6.01322	6.05034	0.405169	1.3647	3.01979
BOKJ_0298800.1	sy867Ml	WtMl	2.81952	0.182854	0.00178143	0.0067537	protein serine/threonine kinase activity	Pkinase		0	0.379295	0	0	0	0.841713	1.48846	1.42703	1.43469	0.0503365	0.143736	0.332022
BOKJ_0648200.1	sy867Ml	WtMl	2.81337	2.50043	1.59067e-07	1.68454e-06	monooxygenase activity	p450		1.00375	1.26152	0.7186	0	0.723804	1.19215	9.72381	4.84602	9.25181	0.0527432	0.416567	0.226063
BOKJ_0466000.1	sy867Ml	WtMl	2.79444	8.13986	9.52736e-68	3.70793e-65	Belongs to the peptidase C1 family	Peptidase_C1	Feminine	777.993	197.184	586.689	82.0499	124.43	100.499	641.239	609.533	590.942	111.9	126.706	138.522
BOKJ_1374200.1	sy867Ml	WtMl	2.79381	4.40382	1.10232e-25	6.50629e-24	-	-		9.15427	15.819	12.111	15.4109	35.8952	14.7945	148.867	141.623	143.42	11.4932	12.1707	12.1048
BOKJ_0216700.1	sy867Ml	WtMl	2.79275	5.18807	1.07274e-17	3.60106e-16	Purple acid Phosphatase, N-terminal domain	Metallophos,Metallophos_C,Pur_ac_phosph_N		21.6562	39.0085	36.8871	13.9276	2.72049	6.7893	75.076	45.1931	64.3587	11.5759	8.61611	10.6678
BOKJ_1089600.1	sy867Ml	WtMl	2.78685	3.55775	2.31347e-13	5.20071e-12	transmembrane transporter activity	EamA	Feminine	29.3655	21.9914	27.9801	7.73383	1.48082	7.12222	38.0266	32.1552	33.8833	25.9996	30.953	34.7258
BOKJ_0917800.1	sy867Ml	WtMl	2.78071	6.47251	1.04548e-43	1.53181e-41	-	-		276.756	292.149	259.354	199.75	190.177	164.18	1135.89	1136.25	930.901	162.856	173.243	195.328
BOKJ_0493700.1	sy867Ml	WtMl	2.776	4.85271	1.00132e-20	4.22189e-19	Leucine-rich repeats, typical (most populated) subfamily	LRR_8	Feminine	410.789	434.757	322.228	4.12296	3.17698	2.04007	14.3547	27.6332	20.1846	488.239	436.602	423.265
BOKJ_1374300.1	sy867Ml	WtMl	2.75971	3.12226	1.54001e-06	1.31907e-05				16.4013	5.03537	31.2485	0	0	11.8199	61.1633	52.6571	65.7682	12.4442	17.819	15.369
BOKJ_1220000.1	sy867Ml	WtMl	2.74506	3.35736	7.09233e-06	5.15632e-05				795.736	815.366	666.974	0	0	8.70077	37.1221	59.5395	46.6883	619.464	780.094	717.545
BOKJ_0558600.1	sy867Ml	WtMl	2.73993	9.25044	7.41209e-23	3.67769e-21				0	0	0.18868	173.228	422.167	420.368	1974.16	2015.11	1813.47	0.472143	0.649945	6.66169
BOKJ_1297700.1	sy867Ml	WtMl	2.73434	1.64637	4.79323e-06	3.64438e-05	ligand-gated ion channel activity	-		2.99448	3.73772	4.13498	2.72376	3.71833	2.02012	9.9355	9.22487	9.63862	1.68675	1.27002	2.53724
BOKJ_0720400.1	sy867Ml	WtMl	2.73327	4.2738	1.26464e-19	5.01585e-18				0.0715558	0	0.0914608	0.370443	2.82702	2.88397	17.9113	25.7099	17.6912	0.135508	0.126156	0.192805
BOKJ_1148900.1	sy867Ml	WtMl	2.73125	4.04666	1.67264e-22	8.04287e-21	peptidase inhibitor activity	CAP	Feminine	97.4146	86.7824	154.482	16.9985	24.5169	4.30823	88.1298	94.3951	84.5584	74.6138	66.9586	70.3149
BOKJ_0590300.1	sy867Ml	WtMl	2.72858	8.8137	1.50378e-59	4.56784e-57				883.275	945.158	1597.26	290.673	298.274	210.215	1687.91	1484.69	1433.31	512.078	590.25	658.768
BOKJ_0319600.1	sy867Ml	WtMl	2.72803	1.37117	0.000297661	0.00144188				0.0922883	1.5197	2.35088	1.39066	0	0	4.89693	3.32209	4.10657	0.630863	0.390715	0.942943
BOKJ_0021600.1	sy867Ml	WtMl	2.72794	6.89139	1.17351e-46	2.00205e-44	Peptidase family M13	Peptidase_M13,Peptidase_M13_N		11.4748	4.25914	6.28058	3.57286	3.79322	4.6303	27.5087	17.2586	24.8136	6.79674	6.74715	7.39677
BOKJ_0284000.1	sy867Ml	WtMl	2.7214	6.18747	9.74549e-35	9.40856e-33				2102.86	2115.75	1527.37	7.74106	12.5435	12.4233	53.1377	95.8936	68.3176	1403.77	1394.3	1310.7
BOKJ_1003200.1	sy867Ml	WtMl	2.68899	4.2785	7.98509e-15	2.03783e-13	Amino acid permease	AA_permease_2		18.3307	13.1595	18.4057	3.57686	4.21909	7.10435	31.2539	32.7461	29.4409	7.74847	7.16048	7.85142
BOKJ_0303100.1	sy867Ml	WtMl	2.68705	5.27216	3.20133e-34	3.06687e-32				0	0	0	0	0	0	112.791	109.018	178.45	0	0	0
BOKJ_1270100.1	sy867Ml	WtMl	2.67572	4.32111	2.79139e-16	8.23791e-15	Forms chloride channels	Bestrophin	Masculine	0.912764	1.89452	0.707247	8.91895	6.50496	2.41326	34.296	36.6199	30.5892	1.04211	0.832073	0.937569
BOKJ_0430900.1	sy867Ml	WtMl	2.66671	1.38024	0.000232488	0.00116609	C. elegans Sre G protein-coupled chemoreceptor	Sre		5.44586	3.31617	1.39085	0	0	0.979782	8.06169	7.58048	6.81923	1.99487	2.9989	3.56925
BOKJ_0806400.1	sy867Ml	WtMl	2.64173	2.28067	5.3054e-05	0.00031935	Glycosyltransferase family 43	Glyco_transf_43		0.591642	0.323033	0.168499	1.69116	0.191117	5.26893	13.4053	12.0741	13.4512	0.148505	0.167926	0.265918
BOKJ_1104700.1	sy867Ml	WtMl	2.6325	2.5266	0.000117689	0.000642288	Hint module	Hint	Feminine	9.11586	0.300852	5.766	0.111708	0	0.33421	2.90971	0.330614	1.70446	0.257165	0.270855	0.345367
BOKJ_0561600.1	sy867Ml	WtMl	2.62894	2.0743	3.24106e-05	0.000204583	Dimerisation domain of Ca+-activated chloride-channel, anoctamin	Anoctamin		11.7361	0	0	0	0	0	169.547	146.004	165.867	62.0282	52.9045	59.1921
BOKJ_1427300.1	sy867Ml	WtMl	2.62617	4.82604	1.09069e-14	2.73308e-13	-	-	Feminine	7032.06	7884.33	5516.36	11.6613	18.2385	16.5943	66.7109	155.422	66.0045	5603.28	4142.43	4576.92
BOKJ_0262300.1	sy867Ml	WtMl	2.61086	0.00892049	0.000977036	0.00406292	nitrile biosynthetic process	-	Feminine	1.59887	2.84414	3.35258	1.1267	0	0	3.13896	2.84322	4.11652	2.9984	1.87508	2.355
BOKJ_0784300.1	sy867Ml	WtMl	2.60139	3.45505	1.62028e-07	1.71299e-06				0.45764	0	0.56515	2.2556	13.1494	0.605745	62.9206	70.1938	57.8759	1.21882	1.08427	2.53203
BOKJ_0931700.1	sy867Ml	WtMl	2.58871	0.263233	0.000570701	0.00256126	transcription of nearly all RNA polymerase II-dependent genes. Mediator functions as a bridge to convey information from gene-specific regulatory proteins to the basal RNA polymerase II transcription machinery. Mediator is recruited to promoters by direct interactions with regulatory proteins and serves as a scaffold for the assembly of a functional preinitiation complex with RNA polymerase II an…	-		0	0	0	0	0	2.14079	4.28056	4.96941	4.71879	0.585577	0.265272	0.252932
BOKJ_1042400.1	sy867Ml	WtMl	2.57833	3.08092	0.000424118	0.00196868				608.407	640.901	532.536	0	0	2.50648	16.7616	35.1318	21.3008	781.523	787.825	721.497
BOKJ_1176000.1	sy867Ml	WtMl	2.57413	-0.0146071	0.00218195	0.00799704	c4 zinc finger in nuclear hormone receptors	zf-C4		0.169862	0.666745	0.641786	0	0	0.50171	0.912503	0.793304	1.04248	0.0385621	0.0439456	0.231905
BOKJ_1132100.1	sy867Ml	WtMl	2.57243	1.88951	6.13525e-05	0.000364197	Acts as a sulfur carrier required for molybdopterin biosynthesis. Component of the molybdopterin synthase complex that catalyzes the conversion of precursor Z into molybdopterin by mediating the incorporation of 2 sulfur atoms into precursor Z to generate a dithiolene group. In the complex, serves as sulfur donor by being thiocarboxylated (-COSH) at its C-terminus by MOCS3. After interaction with…	ThiS		13.2192	6.6037	38.9574	22.9311	1.7503	8.99726	32.1448	28.828	29.54	15.7554	12.3554	17.0959
BOKJ_0420500.1	sy867Ml	WtMl	2.56842	3.72926	3.62345e-05	0.000226538	Sodium/hydrogen exchanger family	Na_H_Exchanger	Feminine	19.5789	9.26389	11.8248	3.26602	0.166005	3.86345	17.5579	18.958	14.9412	7.04158	8.49273	8.43817
BOKJ_0534000.1	sy867Ml	WtMl	2.55734	5.26584	2.44314e-23	1.25214e-21	procollagen-proline 4-dioxygenase activity	2OG-FeII_Oxy_3,P4Ha_N	Feminine	73.2126	97.0315	98.0845	9.81442	6.38827	5.53751	50.5751	41.2968	49.772	53.407	53.8124	48.3909
BOKJ_0599800.1	sy867Ml	WtMl	2.53642	2.36356	1.99189e-07	2.06898e-06	Converts sphingomyelin to ceramide	Metallophos	Feminine	4.18485	3.38036	3.91808	1.73919	0.754167	0.489369	5.86764	3.99976	6.38777	1.94448	1.72352	2.61704
BOKJ_1156700.1	sy867Ml	WtMl	2.52716	3.4815	1.25922e-13	2.88277e-12	peptidyl-serine phosphorylation	-		3.87643	2.0001	3.52531	9.43062	5.29768	11.3026	38.3089	37.2824	39.8547	11.613	8.47382	9.29991
BOKJ_1382400.1	sy867Ml	WtMl	2.52152	1.28065	1.41733e-05	9.74676e-05				1.57247	3.42876	6.62063	1.20544	0	0.710128	4.26375	5.00088	3.0591	0.613129	1.35107	2.46516
BOKJ_1295300.1	sy867Ml	WtMl	2.50403	9.35441	2.70328e-30	2.22958e-28				0.026576	0.0093773	0.0497769	17.5557	32.7387	25.9111	127.946	137.321	108.199	0.118579	0.155486	0.592003
BOKJ_0003400.1	sy867Ml	WtMl	2.49553	3.73591	4.63152e-14	1.0966e-12	Calcium-binding EGF-like domain	EGF	Feminine	401.574	504.329	470.653	8.53886	3.66278	6.15295	27.6876	40.8822	33.9213	448.168	524.838	467.111
BOKJ_0396900.1	sy867Ml	WtMl	2.495	1.57782	0.000769176	0.00330208	Nematode cuticle collagen N-terminal domain	Col_cuticle_N,Collagen	Feminine	11.8742	9.57269	15.9817	0.350604	1.95297	0.494083	8.91893	1.54253	4.51446	0.238943	0.38031	0.542607
BOKJ_1229100.1	sy867Ml	WtMl	2.48906	1.70568	0.000652936	0.00287135				0.298426	0.323547	0	0	0	1.68696	0.826084	1.04861	0.969341	0.436942	0.438943	0.156585
BOKJ_0374400.1	sy867Ml	WtMl	2.48174	4.5982	1.064e-21	4.83615e-20	Peptidase family M13	Peptidase_M13,Peptidase_M13_N		1.43177	0.711009	0.82076	0.726855	0.841354	1.30865	4.50075	4.61364	4.7678	1.04526	1.56571	1.59457
BOKJ_0697600.1	sy867Ml	WtMl	2.48105	5.70325	4.74958e-24	2.56066e-22	-	-		220.343	166.127	212.158	58.5472	38.4596	33.2748	268.188	227.636	254.06	141.67	130.305	144.762
BOKJ_0481700.1	sy867Ml	WtMl	2.4698	5.01725	4.00809e-20	1.64742e-18	molting cycle, collagen and cuticulin-based cuticle	Patched	Feminine	647.4	707.725	503.65	4.60808	4.23135	8.37064	21.2118	35.1295	29.0806	594.146	559.312	512.128
BOKJ_1345400.1	sy867Ml	WtMl	2.42494	4.83606	1.07634e-28	7.9318e-27	Domain first found in C1r, C1s, uEGF, and bone morphogenetic protein.	CUB,EGF,EGF_CA		2.66595	2.33846	1.89103	1.25621	0.985994	1.24391	6.72489	6.47444	6.04494	1.4748	1.59367	1.64079
BOKJ_0768300.1	sy867Ml	WtMl	2.41875	6.19469	7.42152e-26	4.44363e-24				2.69178	3.96395	2.3976	43.4112	47.66	102.829	502.754	458.193	435.203	1.41357	1.27734	2.88615
BOKJ_1060100.1	sy867Ml	WtMl	2.41544	3.99539	2.39509e-12	4.83443e-11	Belongs to the peptidase C1 family	Inhibitor_I29,Peptidase_C1	Feminine	49.8833	22.0353	42.5737	4.60738	13.4576	3.85529	41.0884	32.8619	39.217	6.25221	5.45392	5.78436
BOKJ_0255200.1	sy867Ml	WtMl	2.41416	7.80448	1.01968e-38	1.23293e-36				304.538	130.382	384.888	324.658	138.692	268.654	4402.27	3659.49	3485.59	225.199	302.947	272.165
BOKJ_0799000.1	sy867Ml	WtMl	2.41399	7.75508	1.87904e-43	2.65927e-41	Galectin	Gal-bind_lectin		329.12	263.346	311.153	198.588	173.972	126.976	826.186	667.826	776.426	266.443	318.518	294.01
BOKJ_0200400.1	sy867Ml	WtMl	2.4125	4.24268	3.94878e-16	1.14368e-14	beta-galactosidase activity	Glyco_hydro_35		7.09215	8.90449	12.9657	2.53567	6.12039	3.89982	24.017	23.7791	21.4077	4.16618	3.58588	4.98209
BOKJ_1410400.1	sy867Ml	WtMl	2.41091	8.34308	3.18661e-56	8.23017e-54	-	-		2399.63	2731.33	3370.23	1271.48	1720.72	1715.2	6112.43	6071.97	5024.6	1501.9	1452.33	1489.99
BOKJ_0251300.1	sy867Ml	WtMl	2.408	5.32544	4.53422e-16	1.31019e-14	NmrA-like family	3Beta_HSD	Feminine	67.239	49.4639	97.7347	22.8856	7.10299	12.7609	63.7426	73.495	65.9024	19.5811	18.3513	21.6428
BOKJ_1134000.1	sy867Ml	WtMl	2.4058	4.2656	6.57816e-18	2.25687e-16	Calponin homology domain	CH	Feminine	117.372	123.583	127.262	13.849	43.4099	16.1007	104.34	110.25	88.359	100.263	95.92	102.14
BOKJ_1422400.1	sy867Ml	WtMl	2.37058	0.987802	0.000110123	0.000607922	sodium channel activity	ASC		2.41144	0.839566	0.566144	0	0	0	1.36017	1.73611	1.85899	2.8992	2.06982	2.05413
BOKJ_1156800.1	sy867Ml	WtMl	2.36503	2.65009	8.75269e-05	0.000496837				0.329805	1.55262	0.405853	8.52222	0	2.51865	34.5616	24.7587	32.7641	5.96052	3.54042	4.1393
BOKJ_0176800.1	sy867Ml	WtMl	2.34405	5.19201	3.98032e-28	2.75394e-26	RNA-binding protein that binds to the consensus sequence 5'-CUCUGUAUCUUGU-3' in mRNA 3'-UTRs and modulates mRNA expression and stability. Functions redundantly with	PUF	Feminine	965.965	1347.53	1104.62	7.43782	6.91045	9.88944	41.5132	59.9238	51.626	1042.79	1089.38	968.734
BOKJ_0862000.1	sy867Ml	WtMl	2.34382	5.51961	6.35097e-28	4.27541e-26	Belongs to the glycosyl hydrolase 31 family	Gal_mutarotas_2,Glyco_hydro_31,NtCtMGAM_N		19.4828	5.47563	10.967	5.28487	8.62152	9.38585	35.4925	27.5908	34.3681	1.9932	2.54333	2.69686
BOKJ_1378600.1	sy867Ml	WtMl	2.33362	4.8746	3.86584e-27	2.50756e-25	ATP-dependent serine protease that mediates the selective degradation of misfolded and unassembled polypeptides in the peroxisomal matrix. Necessary for type 2 peroxisome targeting signal (PTS2)-containing protein processing and facilitates peroxisome matrix protein import	-	Masculine	11.548	9.15091	9.27111	60.4953	43.3901	3.54542	31.9137	35.9046	37.309	29.0217	35.2126	29.7776
BOKJ_0998200.1	sy867Ml	WtMl	2.32961	5.17847	1.01267e-17	3.40861e-16				59.8331	37.2445	42.7344	82.1761	55.0188	19.6373	367.422	250.674	271.733	35.9227	57.9099	47.7223
BOKJ_0575200.1	sy867Ml	WtMl	2.32934	6.92615	3.83896e-38	4.4269e-36	Rieske [2Fe-2S] domain	-	Masculine	0	0	0	147.33	156.6	216.643	1024.94	972.999	866.143	0.157924	0.180034	2.77056
BOKJ_1345200.1	sy867Ml	WtMl	2.327	4.71796	2.00693e-14	4.92983e-13	Domain first found in C1r, C1s, uEGF, and bone morphogenetic protein.	CUB		8.20388	5.66674	4.06217	4.32275	1.85542	4.63786	16.0563	15.336	14.0014	3.50649	3.57901	3.40113
BOKJ_0630200.1	sy867Ml	WtMl	2.32404	1.43804	0.000932939	0.00391206				0.392372	0	1.0272	0	0	0	11.22	9.85076	10.1651	2.37004	5.72829	3.18319
BOKJ_0737300.1	sy867Ml	WtMl	2.32383	5.80523	2.367e-28	1.68449e-26				46.0576	63.6811	81.074	12.3661	22.791	14.2533	110.266	90.4799	97.0171	13.7915	27.4739	21.9211
BOKJ_0734100.1	sy867Ml	WtMl	2.3207	3.47895	5.33597e-10	8.24494e-09	Transcription factor AP-2	TF_AP-2		7.62397	8.18475	11.3347	7.50518	1.96581	6.23443	28.0421	27.09	29.9405	16.8044	17.1885	16.4063
BOKJ_1204500.1	sy867Ml	WtMl	2.31575	2.38403	0.000399133	0.00186802				39.8609	26.1975	53.9653	0	0	42.0629	111.312	116.42	133.701	97.3498	122.169	110.653
BOKJ_0246800.1	sy867Ml	WtMl	2.31302	7.39803	2.3559e-49	4.44551e-47	catalytic activity	AMP-binding,AMP-binding_C	Feminine	226.312	214.923	246.767	44.7169	46.0805	35.8436	195.507	161.085	194.175	85.2872	88.6483	89.4301
BOKJ_1359400.1	sy867Ml	WtMl	2.31004	2.00249	0.00191432	0.00716161				321.2	420.532	587.223	0	5.59115	5.01998	15.6601	16.0025	16.0398	170.016	188.454	181.096
BOKJ_0715600.1	sy867Ml	WtMl	2.30707	4.60393	6.61441e-19	2.4812e-17	BPTI/Kunitz family of serine protease inhibitors.	EGF_CA,Kunitz_BPTI	Feminine	18.1789	24.2617	23.5454	2.24814	3.41905	3.53887	15.4394	14.2088	13.6257	10.3738	16.83	16.9056
BOKJ_0330000.1	sy867Ml	WtMl	2.30565	0.692401	0.00178318	0.00675672				0.754736	0	2.92642	0	0	0	9.15762	10.3842	6.50908	5.82608	4.85303	5.85535
BOKJ_0737900.1	sy867Ml	WtMl	2.29894	2.49798	1.45971e-05	9.99954e-05	structural constituent of cuticle	-		3.81876	0.97978	12.8706	1.93891	0.898619	3.24024	11.8998	4.92641	7.76912	1.66256	1.08529	0.979488
BOKJ_0798800.1	sy867Ml	WtMl	2.28725	1.34627	0.000202189	0.00103034	aspartic-type endopeptidase activity	Asp		1.53029	0.954372	4.43497	2.14891	1.60567	0.45901	6.02243	3.72911	5.30751	0.502442	0.758788	1.07808
BOKJ_0179600.1	sy867Ml	WtMl	2.28631	0.547043	0.000568251	0.00255211	Belongs to the ligand-gated ion channel (TC 1.A.9) family	Neur_chan_memb		1.74626	2.39014	1.00652	0.79032	0.885386	2.50813	4.38595	4.38842	3.66059	1.82642	2.30006	3.03073
BOKJ_0719700.1	sy867Ml	WtMl	2.28502	4.15022	5.39215e-17	1.70441e-15	Transthyretin-like family	TTR-52		44.1203	31.8777	55.4355	36.5379	15.4593	21.1511	126.361	122.067	103.695	24.3697	25.4586	22.7466
BOKJ_1082700.1	sy867Ml	WtMl	2.2836	6.3661	9.39941e-21	3.98164e-19	Chitin-binding domain type 2	CBM_14	Feminine	524.082	549.573	389.124	3.75838	5.47161	7.84736	19.1021	34.2053	23.6013	479.288	451.443	423.93
BOKJ_0585800.1	sy867Ml	WtMl	2.28253	2.57289	0.000867025	0.00367526	sequestering of TGFbeta in extracellular matrix	EGF_CA,SEA,VWA		1.43042	0.551869	1.1737	0	0.789649	0.697661	2.21762	2.52208	1.65335	0.512383	0.39276	0.579989
BOKJ_0384000.1	sy867Ml	WtMl	2.27916	5.10462	7.44674e-24	3.96332e-22	Belongs to the histidine acid phosphatase family	His_Phos_2		34.0964	10.0791	25.5862	10.7718	14.6877	12.9311	60.4281	64.4088	55.6423	12.6385	10.3634	10.9341
BOKJ_0885600.1	sy867Ml	WtMl	2.27346	2.35522	0.00233832	0.00849766	Belongs to the peptidase A1 family	Asp		6.44095	3.09408	6.82943	0	4.55808	3.1765	12.1228	8.13393	10.9399	2.0264	3.58875	4.04664
BOKJ_0057600.1	sy867Ml	WtMl	2.2724	2.54121	1.52648e-05	0.000104169	ZIP Zinc transporter	Zip		9.39605	11.1706	7.37966	2.63114	4.39942	0.647152	12.145	13.9242	12.3735	11.4042	10.5891	11.4739
BOKJ_0563400.1	sy867Ml	WtMl	2.25823	4.46053	4.26527e-06	3.279e-05	Peptidase family M13	Peptidase_M13,Peptidase_M13_N		1.93697	0.753885	1.0546	0.29545	2.1203	0.686107	5.25031	4.25471	4.6622	1.64913	1.44958	1.8155
BOKJ_0646800.1	sy867Ml	WtMl	2.25197	8.40715	2.22165e-05	0.000146316				49.8116	21.5875	33.6639	35.7115	20.7125	1.56369	1100.02	928.237	869.495	83.4222	87.8623	67.2941
BOKJ_0048000.1	sy867Ml	WtMl	2.24028	3.90506	6.58627e-13	1.41423e-11	CYTH	CYTH	Feminine	207.914	305.349	254.128	6.97718	11.4526	13.2488	48.3745	53.9462	61.1816	213.759	214.401	191.083
BOKJ_1349200.1	sy867Ml	WtMl	2.23824	7.9325	1.98628e-20	8.24572e-19	Belongs to the peptidase C1 family	Peptidase_C1		456.311	162.705	473.766	77.2933	185.94	141.96	585.311	506.634	530.874	30.9296	24.4891	19.4811
BOKJ_0993200.1	sy867Ml	WtMl	2.23793	3.17334	5.85e-07	5.51103e-06	SURF4 family	SURF4	Masculine	0.427859	1.13517	1.20005	1.48981	14.4232	4.74945	36.0279	36.2906	31.44	1.20197	0.93287	0.887852
BOKJ_0990600.1	sy867Ml	WtMl	2.2282	6.2531	4.86295e-34	4.62315e-32	Transthyretin-like family	TTR-52		259.041	62.6472	151.43	95.6264	85.8789	71.5364	378.215	369.2	295.95	60.5733	50.1687	59.0651
BOKJ_1008400.1	sy867Ml	WtMl	2.22721	3.25368	4.88941e-05	0.000297061	glutathione hydrolase activity	G_glu_transpept		4.37803	9.11653	8.64915	1.54883	0	4.84066	9.67273	10.5996	11.8993	2.24736	1.88095	2.94678
BOKJ_0017400.1	sy867Ml	WtMl	2.22534	1.31879	0.00212098	0.00781585	carbohydrate transmembrane transporter activity	TMEM144		0.579953	0.641998	0.679909	0.865783	0	1.10754	5.31053	5.07705	5.74273	1.76135	2.19693	2.24287
BOKJ_1362900.1	sy867Ml	WtMl	2.21317	5.60358	3.59979e-36	3.7993e-34				34.6212	14.384	27.845	7.26253	7.79091	9.59287	41.6578	34.9793	37.4515	12.775	13.3479	15.5394
BOKJ_0350600.1	sy867Ml	WtMl	2.21227	4.94278	1.25045e-19	4.97541e-18	Lipase (class 3)	Lipase_3		42.6696	16.937	27.2612	21.1509	14.1435	9.79886	98.5583	123	92.1606	110.441	137.019	150.295
BOKJ_1191500.1	sy867Ml	WtMl	2.21126	0.512887	0.00265527	0.00946174	Reverse transcriptase (RNA-dependent DNA polymerase)	-		0.346355	0.504585	0	0	1.42616	0.737059	3.87009	2.75167	1.82964	0.083003	0.237126	0.364423
BOKJ_1291300.1	sy867Ml	WtMl	2.2004	2.03578	0.000254383	0.00125618				0	0	0	0	0	0	145.75	121.154	171.494	0	0	1.36272
BOKJ_0337200.1	sy867Ml	WtMl	2.1999	4.90132	4.32036e-09	5.95548e-08				26.1351	15.8805	12.9912	24.8146	14.2712	33.2683	113.168	190.861	73.4431	63.4961	19.5487	24.2615
BOKJ_0427300.1	sy867Ml	WtMl	2.19944	6.07147	3.133e-45	4.8773e-43	Belongs to the peptidase S10 family	Peptidase_S10		22.2109	10.7954	11.1021	3.80713	4.51285	3.8748	18.7226	16.7835	20.1703	12.8847	10.1022	10.2589
BOKJ_0558700.1	sy867Ml	WtMl	2.1892	9.51428	6.01746e-17	1.88295e-15				1.22947	0.855883	2.56497	309.756	621.33	787.626	2326.33	2243.31	2125.82	1.13331	1.52292	8.83628
BOKJ_1445200.1	sy867Ml	WtMl	2.18029	7.87679	4.34179e-17	1.37941e-15	Belongs to the type IV collagen family	C4,Collagen		58.5911	16.3229	31.0159	6.19551	12.9422	16.9747	50.0438	49.8015	54.8909	9.27808	8.25468	10.3917
BOKJ_0478800.1	sy867Ml	WtMl	2.17995	1.2961	0.000477911	0.00219708	Glutaredoxin	Glutaredoxin		2.95147	1.32673	2.56997	1.8321	1.61724	0.645823	7.5641	5.47069	6.78241	0.59365	2.1323	1.77778
BOKJ_1007300.1	sy867Ml	WtMl	2.17809	8.90165	1.95964e-18	7.07402e-17	defense response to Gram-positive bacterium	-		1012.47	488.204	746.303	387.704	635.974	282.698	1647	1398.45	1553.76	236.003	258.936	235.346
BOKJ_1333800.1	sy867Ml	WtMl	2.17728	7.18998	7.55025e-09	1.00568e-07	structural constituent of cuticle	-	Feminine	1135.96	53.344	236.111	15.5713	100.247	43.2632	215.013	244.99	184.201	87.3631	36.8513	48.2012
BOKJ_1196300.1	sy867Ml	WtMl	2.16826	6.75736	2.32462e-12	4.69982e-11	serine-type peptidase activity	Peptidase_S28		117.038	73.6477	137.7	67.5692	51.8571	21.4237	215.408	166.611	185.239	44.8358	58.6465	54.3313
BOKJ_0808000.1	sy867Ml	WtMl	2.16809	4.90509	8.16854e-16	2.31733e-14	Peptidase family M13	Peptidase_M13,Peptidase_M13_N		24.074	20.1987	14.5403	6.58915	8.46094	5.6771	28.1451	31.0511	28.6116	5.92559	9.80836	11.3373
BOKJ_0551300.1	sy867Ml	WtMl	2.16268	3.33276	3.33128e-08	3.97774e-07	Patched family	Patched	Feminine	54.4302	72.9823	49.7952	2.84686	1.47543	0.72782	5.87537	9.1099	8.65325	62.542	56.4455	54.7141
BOKJ_1032800.1	sy867Ml	WtMl	2.16069	2.72641	1.5514e-05	0.000105695	-	CUB	Feminine	23.6498	31.5671	49.407	2.49098	0	11.2178	23.687	23.3292	24.403	19.9534	26.0918	25.4006
BOKJ_1226300.1	sy867Ml	WtMl	2.15368	3.45259	0.000377101	0.00177558	Ground-like domain	Ground-like	Feminine	9.06387	2.15837	38.088	2.37588	2.66952	2.64059	19.2526	1.64452	11.0254	0.607895	0.796529	0.906781
BOKJ_1398200.1	sy867Ml	WtMl	2.14853	6.60305	2.30368e-12	4.66504e-11	Fibronectin type 3 domain	fn3		12.2537	3.08858	4.23726	1.73267	4.81307	3.4931	11.2901	17.9016	10.4421	2.68477	3.59481	3.30958
BOKJ_0199700.1	sy867Ml	WtMl	2.14808	2.24144	0.000899815	0.00379103				2.39755	2.06992	0	43.5318	0	0	32.8894	27.1033	34.0396	7.24373	6.94192	5.9047
BOKJ_0846600.1	sy867Ml	WtMl	2.1395	4.21781	6.04478e-13	1.30697e-11	Glyco_18	Glyco_hydro_18	Feminine	416.167	453.102	401.568	3.78636	2.1362	1.68302	11.1998	11.5312	8.51039	259.692	280.996	252.318
BOKJ_0976500.1	sy867Ml	WtMl	2.13509	2.28511	2.54281e-06	2.06981e-05				0	0	0	0	0	0	111.781	103.296	88.8681	22.792	20.7892	14.7573
BOKJ_0782000.1	sy867Ml	WtMl	2.13095	2.64859	3.82758e-06	2.99051e-05	Major Facilitator Superfamily	MFS_1		7.12533	7.20278	8.35893	1.47591	3.30784	3.3988	11.0229	10.1031	10.4602	5.71681	6.40179	7.33374
BOKJ_0257700.1	sy867Ml	WtMl	2.10546	1.38574	0.000205917	0.00104759				20.6508	3.44099	11.1135	3.79624	4.2925	10.4694	15.2005	17.3667	15.2065	13.2026	10.8275	8.92528
BOKJ_0535700.1	sy867Ml	WtMl	2.07736	5.41851	7.74122e-22	3.57071e-20	Sugar (and other) transporter	Sugar_tr	Feminine	613.889	716.079	477.154	12.0717	11.1705	12.3832	47.8794	64.825	55.4528	572.811	583.663	555.298
BOKJ_0600900.1	sy867Ml	WtMl	2.07642	4.64187	3.58551e-11	6.32492e-10	Sulfotransferase domain	Sulfotransfer_1	Feminine	1232	1485.06	1127.28	9.11094	28.2813	10.8519	48.1475	73.8387	55.6313	1275.47	1285.68	1165.83
BOKJ_1216900.1	sy867Ml	WtMl	2.07606	1.18386	0.00123409	0.00494351				30.7878	28.1459	27.1342	0.715226	1.2641	0.759458	2.67096	6.53639	3.49922	42.0294	43.8913	47.3639
BOKJ_0716800.1	sy867Ml	WtMl	2.07245	4.0829	1.77757e-09	2.5862e-08	Acetyltransferase (GNAT) family	Acetyltransf_1		88.4625	133.593	112.472	73.0613	26.741	48.8526	247.284	238.796	254.008	234.448	252.832	252.306
BOKJ_1043800.1	sy867Ml	WtMl	2.0701	4.08094	3.37402e-06	2.67134e-05				1400	2095.97	1659.2	13.122	1.23405	24.3364	56.9554	83.9312	79.1471	1376	1527.05	1337.16
BOKJ_0558800.1	sy867Ml	WtMl	2.06216	9.45716	9.26433e-20	3.72187e-18				0.298533	0.326116	0	337.305	582.021	707.899	2144.12	2082.69	1981.86	0.93421	1.78249	7.23043
BOKJ_0833700.1	sy867Ml	WtMl	2.06212	2.03203	1.56663e-05	0.0001065	Belongs to the short-chain dehydrogenases reductases (SDR) family	adh_short		8.14044	2.96424	5.62619	3.08643	2.19142	1.02571	9.50528	10.1468	10.4348	8.04272	8.68146	7.39032
BOKJ_0972600.1	sy867Ml	WtMl	2.05959	2.05759	1.86076e-05	0.000124524				0	0	0	0	0	0	35.5867	33.4047	32.8903	0.295688	0.333516	0.638424
BOKJ_0079000.1	sy867Ml	WtMl	2.05354	3.13793	3.07096e-07	3.09682e-06				46.203	32.1241	31.2385	69.9634	0	86.1887	148.372	149.971	160.767	23.4767	11.6662	19.5666
BOKJ_0288200.1	sy867Ml	WtMl	2.05297	8.84172	9.22037e-43	1.27589e-40	-	-	Feminine	3076.39	3672.43	3753.62	848.305	667.279	763.922	2561.86	2087.33	2475.72	1261.52	1667.01	1698.24
BOKJ_1191200.1	sy867Ml	WtMl	2.05294	1.84162	0.000108642	0.000600811				0	1.08811	0	10.3425	5.56373	0	17.0253	19.4988	13.5773	0.515844	1.02703	1.82495
BOKJ_1012200.1	sy867Ml	WtMl	2.04835	3.36856	4.27562e-09	5.90339e-08				798.731	1035.03	893.814	28.3276	53.9152	13.5374	135.437	197.784	170.091	2913.81	3138.9	2806.85
BOKJ_1258800.1	sy867Ml	WtMl	2.04745	3.78336	6.66629e-12	1.27334e-10	Major Facilitator Superfamily	MFS_1	Feminine	16.3194	29.1903	27.7561	6.58422	3.84123	4.55226	23.0976	19.8972	23.9336	6.11395	8.10762	9.944
BOKJ_0611100.1	sy867Ml	WtMl	2.0258	6.99127	4.50764e-18	1.5725e-16	Serine carboxypeptidase	Peptidase_S10		103.931	42.1417	71.0375	41.3261	44.4094	74.312	217.438	145.446	216.434	83.7956	84.8482	93.0292
BOKJ_1203800.1	sy867Ml	WtMl	2.02067	6.4972	4.84445e-26	2.94306e-24	Belongs to the argonaute family	PAZ,Piwi	Feminine	549.42	612.768	433.133	7.86948	10.1554	10.8266	30.2678	47.6724	38.4697	690.539	657.933	638.399
BOKJ_0094500.1	sy867Ml	WtMl	2.01842	4.48183	2.44395e-08	2.97815e-07	-	-		19.3922	18.6584	17.0994	19.4797	8.00643	7.96376	66.5962	92.7232	52.5219	11.451	11.4911	14.0386
BOKJ_0777200.1	sy867Ml	WtMl	2.01053	4.51259	1.00079e-09	1.49986e-08	Belongs to the peptidase C1 family	Inhibitor_I29,Peptidase_C1	Masculine	0	0	0.501182	7.09602	16.0834	13.709	43.7875	48.2354	41.7273	0.0355829	0	0.228887
BOKJ_1100600.1	sy867Ml	WtMl	2.00459	5.58335	2.49945e-22	1.18358e-20	-	-	Feminine	58.2422	25.0565	43.4342	3.59222	5.33401	6.91663	16.2906	19.4528	17.3766	12.7778	13.9582	15.9041
BOKJ_0559100.1	sy867Ml	WtMl	2.00365	6.03301	5.25867e-17	1.66645e-15				0	0	0	60.6291	77.9539	58.2793	260.732	260.666	238.111	0.37206	0.168343	1.04554
BOKJ_0534100.1	sy867Ml	WtMl	2.0033	3.12409	1.8614e-06	1.56634e-05	lipid metabolic process	Lipase_3		15.2928	7.26478	14.1224	0.964316	7.26669	7.50454	21.127	20.6765	17.2029	2.91008	2.48033	3.07579
BOKJ_1195300.1	sy867Ml	WtMl	2.00307	1.79935	0.00012903	0.000697457				6.13608	4.4963	5.86218	0.954603	1.87383	1.24785	5.21712	5.33563	4.98468	5.34222	5.5232	3.85793
BOKJ_1314600.1	sy867Ml	WtMl	-2.0001	4.58518	5.70816e-17	1.79067e-15				20.4381	23.9163	16.1478	37.4015	60.7478	99.1938	43.3985	52.5508	43.8608	23.2905	24.7261	29.5087
BOKJ_0466400.1	sy867Ml	WtMl	-2.00238	3.03261	1.91024e-06	1.60311e-05	Coiled-coil domain-containing protein 102A	-	Masculine	3.33585	3.14637	1.90329	29.6305	0	28.0788	9.57671	12.7286	8.12059	13.4811	10.4918	10.8797
BOKJ_0090200.1	sy867Ml	WtMl	-2.00507	5.98017	3.01809e-30	2.47285e-28	-	-		80.8735	56.6485	107.61	184.552	267.426	224.376	54.6278	52.9829	44.0947	91.8886	45.3859	60.2219
BOKJ_0012900.1	sy867Ml	WtMl	-2.00553	1.85565	0.000151168	0.000799086	Inosine-uridine preferring nucleoside hydrolase	IU_nuc_hydro		2.9264	6.20775	5.68959	5.45126	6.8163	9.03296	1.54442	2.21896	1.64999	2.63681	1.67416	2.69186
BOKJ_0400900.1	sy867Ml	WtMl	-2.00607	3.24636	7.86481e-10	1.19595e-08				6.4563	5.78862	5.69626	22.1983	44.2061	29.0687	6.60998	8.12029	7.26619	4.26405	5.29491	5.01078
BOKJ_1251300.1	sy867Ml	WtMl	-2.00696	8.20993	1.97281e-16	5.9061e-15	chitin binding	Glyco_hydro_18		221.45	306.881	202.639	547.397	883.763	472.843	135.975	207.002	120.129	94.6081	27.4073	93.2772
BOKJ_1263300.1	sy867Ml	WtMl	-2.00761	2.95521	3.10848e-08	3.72957e-07				72.0496	127.905	73.8626	275.877	87.9186	297.887	53.6498	70.1237	81.4265	59.5117	68.3998	57.818
BOKJ_0201100.1	sy867Ml	WtMl	-2.01077	1.61179	9.43118e-05	0.000529319	-	-		15.2383	0	3.16593	43.2741	28.915	8.13967	9.32865	8.13779	8.57495	5.24225	5.25155	6.0471
BOKJ_0981700.1	sy867Ml	WtMl	-2.01113	1.32307	0.000800481	0.00342231	Serpentine type 7TM GPCR chemoreceptor Srd	-	Masculine	0.194303	0.202756	1.8953	0	13.4464	1.57278	2.71946	1.16315	1.85922	0.981503	0.518213	0.914727
BOKJ_0239400.1	sy867Ml	WtMl	-2.0155	0.890848	0.000761557	0.00327049	Basic region leucine zipper	bZIP_2		0.992061	1.1768	2.83631	2.76275	0	0.331394	1.23836	1.3698	1.46744	0.660567	0.907445	0.470769
BOKJ_0055300.1	sy867Ml	WtMl	-2.02175	4.38083	7.26842e-13	1.55002e-11	Involved in the synthesis of catecholamines, such as dopamine. Has a role in serotonin signaling. Required for normal explorative and foraging behavior	Biopterin_H		6.435	6.58162	5.07687	22.0225	33.3484	16.0814	6.24051	6.10984	6.01053	7.12458	7.6758	8.0399
BOKJ_0321700.1	sy867Ml	WtMl	-2.02254	4.73397	4.68455e-18	1.62965e-16	Doublesex DNA-binding motif	DM	Masculine	4.76924	2.21175	1.91434	35.2834	29.5739	37.132	8.26878	9.80995	7.44428	1.83543	2.83459	3.02954
BOKJ_1028900.1	sy867Ml	WtMl	-2.02485	3.77579	8.11783e-12	1.53647e-10				8.97345	12.3801	14.3955	37.2654	29.0685	21.1099	6.98683	8.30893	7.00224	5.73212	5.81888	5.00599
BOKJ_0916800.1	sy867Ml	WtMl	-2.02525	1.85598	2.07936e-05	0.000137746				11.459	5.60889	36.3119	54.1968	119.269	71.4741	23.4426	16.1165	15.2852	14.7591	12.3035	10.1675
BOKJ_1423700.1	sy867Ml	WtMl	-2.02607	5.46073	1.11565e-24	6.25869e-23	Core component of nucleosome. Nucleosomes wrap and compact DNA into chromatin, limiting DNA accessibility to the cellular machineries which require DNA as a template. Histones thereby play a central role in transcription regulation, DNA repair, DNA replication and chromosomal stability. DNA accessibility is regulated via a complex set of post-translational modifications of histones, also called h…	CENP-T_C		899.697	1215.74	1381.96	367.716	464.771	380.408	98.9255	140.723	133.164	398.575	225.283	208.934
BOKJ_0390400.1	sy867Ml	WtMl	-2.02705	3.31777	1.28123e-06	1.1174e-05	regulation of canonical Wnt signaling pathway involved in osteoblast differentiation	-		15.6298	23.4913	27.0122	15.9427	24.9439	40.2887	5.95465	9.86552	6.7815	6.01574	7.15211	5.54911
BOKJ_0003100.1	sy867Ml	WtMl	-2.02822	2.07448	0.000155208	0.000816965				9.9606	7.41336	4.96314	32.18	0	40.928	13.604	15.3224	11.9219	13.5647	8.24669	15.3064
BOKJ_0339400.1	sy867Ml	WtMl	-2.0292	5.46451	1.06933e-28	7.92703e-27	-	-		34.7613	25.7011	23.2744	67.0396	31.7133	57.2653	41.2944	45.7746	35.5853	30.3055	22.3286	19.7007
BOKJ_1228100.1	sy867Ml	WtMl	-2.03141	1.83451	5.19706e-05	0.000313434				2.30086	2.77693	1.72998	7.76823	11.0372	6.17947	1.69808	2.70519	1.59583	0.867411	0.875283	1.14798
BOKJ_0466300.1	sy867Ml	WtMl	-2.03797	0.565398	0.00274461	0.00972278				0.135593	0.151531	0.640044	4.72302	0.730731	0	0.492645	0.620078	0.802557	0.0449735	0	0.0969402
BOKJ_0003600.1	sy867Ml	WtMl	-2.03906	3.28548	2.47725e-09	3.52188e-08	-	-		1.999	3.83011	5.9833	11.9025	21.794	16.2248	3.142	3.76287	2.76756	3.01557	2.29839	2.77658
BOKJ_0303800.1	sy867Ml	WtMl	-2.04022	2.44643	2.11294e-05	0.000139748	cellular oxidant detoxification	Thioredoxin_8		13.9095	8.60681	11.0138	55.4963	33.5727	25.678	5.87037	6.89311	9.67875	4.2367	5.47639	4.12691
BOKJ_0335500.1	sy867Ml	WtMl	-2.04042	4.62493	1.17109e-14	2.9228e-13	StAR-related lipid transfer (START) domain containing 5	START	Masculine	14.4459	10.0033	11.0604	57.5584	41.2773	83.3836	21.1752	26.127	18.3067	34.7619	20.1723	29.6779
BOKJ_0469300.1	sy867Ml	WtMl	-2.04119	1.10697	0.00063738	0.00281088	Tubulin is the major constituent of microtubules. It binds two moles of GTP, one at an exchangeable site on the beta chain and one at a non-exchangeable site on the alpha chain	Tubulin,Tubulin_C		1.14193	0.83446	0.269424	5.0574	2.13396	1.11617	0.686925	0.79286	0.662652	0.599067	0.355123	0.568259
BOKJ_0329100.1	sy867Ml	WtMl	-2.04748	4.67236	2.31051e-14	5.66438e-13				7.8064	4.16892	4.78002	10.2409	4.15833	4.28882	4.47528	3.93484	4.49487	6.05774	8.04611	9.41858
BOKJ_0198000.1	sy867Ml	WtMl	-2.04942	5.88237	1.54983e-20	6.45539e-19				16.5025	25.5987	17.311	58.3623	112.084	150.825	27.419	30.777	31.5256	26.5306	22.2741	31.4471
BOKJ_0930800.1	sy867Ml	WtMl	-2.04998	5.70463	1.39646e-16	4.24184e-15	c4 zinc finger in nuclear hormone receptors	Hormone_recep,zf-C4	Masculine	7.68546	5.1415	3.57803	69.9635	57.8925	33.9678	12.0597	11.9975	11.4999	3.829	3.59032	5.71353
BOKJ_0318200.1	sy867Ml	WtMl	-2.05056	5.12459	1.17245e-11	2.15683e-10	Lytic transglycolase	-		77.5561	47.9443	63.7396	210.701	291.034	231.46	40.5166	88.4631	45.3013	43.8114	15.3541	61.891
BOKJ_0434400.1	sy867Ml	WtMl	-2.05111	6.82566	9.10551e-33	8.27737e-31	-	-		59.306	52.9304	62.2073	201.713	153.069	200.664	53.3189	64.7694	52.8608	39.575	39.0746	40.6189
BOKJ_1366800.1	sy867Ml	WtMl	-2.0536	4.50074	1.42029e-16	4.29328e-15	-	-		54.1343	86.6159	45.7947	217.63	223.531	221.922	63.8499	53.6027	41.5915	26.2317	22.0196	36.0923
BOKJ_0277600.1	sy867Ml	WtMl	-2.05395	3.10088	1.01709e-06	9.07371e-06				2.54388	16.6558	12.6413	14.3636	16.6384	25.4305	4.27077	5.86488	2.71646	2.73956	4.2523	7.52904
BOKJ_1282500.1	sy867Ml	WtMl	-2.05676	6.38146	6.25929e-26	3.76586e-24				111.82	143.754	157.73	467.536	218.631	225.618	75.3423	93.9137	86.6646	159.238	150.059	145.019
BOKJ_1426500.1	sy867Ml	WtMl	-2.05791	7.10461	9.25987e-10	1.39278e-08	Sulfotransferase family	Sulfotransfer_2		38.1674	61.758	57.7494	18.7326	71.1579	35.317	32.5708	21.1319	32.9638	39.1431	44.9084	46.5619
BOKJ_0524300.1	sy867Ml	WtMl	-2.05918	3.65501	1.46403e-12	3.02874e-11	FERM adjacent (FA)	FA,FERM_C,FERM_M,FERM_N		1.74603	3.63048	2.66118	10.8701	10.3522	9.92101	2.03072	2.6064	2.39686	1.70279	1.37456	1.36646
BOKJ_1153100.1	sy867Ml	WtMl	-2.06045	4.16557	9.1653e-16	2.57663e-14				66.5209	70.078	63.9351	48.5034	67.6337	53.9936	19.9547	20.0109	20.4295	44.6923	48.0337	36.0914
BOKJ_0433300.1	sy867Ml	WtMl	-2.06211	4.12199	4.1512e-15	1.0907e-13				12.7575	57.3317	21.7239	0	454.552	225.181	187.137	147.562	162.398	86.7902	91.1614	83.6556
BOKJ_0566500.1	sy867Ml	WtMl	-2.06231	0.843794	0.00125452	0.00501243				0	0	0	0	0	10.8341	2.60514	3.99185	2.79541	0.657128	1.73268	1.17527
BOKJ_0662800.1	sy867Ml	WtMl	-2.06377	4.9885	1.94857e-21	8.7293e-20	Belongs to the aldehyde dehydrogenase family	Aldedh	Masculine	18.3342	7.47992	13.9546	70.5476	44.1993	50.0094	13.0681	12.5611	13.7302	6.25758	5.68501	6.18332
BOKJ_0117000.1	sy867Ml	WtMl	-2.06457	0.38639	0.00126088	0.00502819	c4 zinc finger in nuclear hormone receptors	Hormone_recep,zf-C4		0.847029	1.37327	0.643664	1.94251	0.180606	2.41664	0.691756	0.512958	1.12196	0.943348	1.12421	0.869195
BOKJ_0517100.1	sy867Ml	WtMl	-2.06488	2.3188	1.4528e-06	1.25125e-05	Belongs to the sodium solute symporter (SSF) (TC 2.A.21) family	SSF	Masculine	1.06051	1.27904	1.63456	6.60145	12.2514	7.77217	1.90015	1.74911	1.53129	0.531921	0.754888	0.926955
BOKJ_0033600.1	sy867Ml	WtMl	-2.06668	2.05918	8.53855e-06	6.10793e-05	GMP-PDE, delta subunit	GMP_PDE_delta		3.35939	7.74213	11.3717	11.2115	21.2748	19.6986	4.35068	3.32929	3.80254	1.24862	2.13483	2.61978
BOKJ_0649600.1	sy867Ml	WtMl	-2.06789	2.57605	1.17404e-07	1.27365e-06	-	-	Masculine	1.32868	1.23618	2.60088	1.1026	8.6259	8.2167	4.50028	4.67605	4.35535	1.31204	2.56887	2.54278
BOKJ_1186600.1	sy867Ml	WtMl	-2.06976	2.583	4.89412e-05	0.000297179				3.51244	3.11647	0	0	0	18.2765	11.8874	15.3968	12.3146	10.6934	14.8301	11.8461
BOKJ_0772200.1	sy867Ml	WtMl	-2.07145	2.85565	1.5627e-05	0.000106349				10.8852	19.8254	28.5503	109.581	1.77091	23.2818	25.5441	18.9851	23.0795	41.8718	36.2203	33.3587
BOKJ_1360900.1	sy867Ml	WtMl	-2.07491	3.56839	2.44458e-09	3.4794e-08				6.29229	17.128	11.1726	43.4167	0	241.936	57.4529	65.6603	54.4104	55.8637	51.3734	75.4336
BOKJ_0146400.1	sy867Ml	WtMl	-2.07522	7.24794	1.14451e-42	1.54932e-40	Flavin containing amine oxidoreductase	Amino_oxidase		74.8146	78.8382	74.9566	238.71	220.746	202.013	45.1497	51.5569	41.794	34.9089	25.479	36.7601
BOKJ_0272900.1	sy867Ml	WtMl	-2.07757	5.27753	6.10587e-19	2.29736e-17				32.6845	32.8332	31.3111	65.6789	55.0125	81.1923	56.5944	62.6443	53.2422	40.8577	50.0809	38.1663
BOKJ_0700700.1	sy867Ml	WtMl	-2.08403	6.83001	1.0874e-29	8.57117e-28	methyltransferase activity	-		109.209	98.5976	137.036	349.06	424.233	306.135	72.4329	99.0326	64.8038	48.0396	45.2462	43.796
BOKJ_0730700.1	sy867Ml	WtMl	-2.08416	0.882322	0.0019834	0.00736472				0	0	0	0	0	0	7.75165	5.16416	3.73216	6.34806	3.66045	11.7933
BOKJ_1222700.1	sy867Ml	WtMl	-2.08429	0.881526	0.000557009	0.00250977				1.98919	1.16412	2.84082	4.45076	5.06452	2.06147	1.00932	1.07303	0.90037	1.55495	1.05708	1.51404
BOKJ_1423500.1	sy867Ml	WtMl	-2.08744	3.95981	2.89538e-10	4.62889e-09	Histone H3	Histone	Feminine	590.877	812.239	688.707	67.6479	86.0116	143.794	20.6096	33.6411	23.4629	289.142	167.826	151.744
BOKJ_1028800.1	sy867Ml	WtMl	-2.08877	0.652746	0.000666265	0.00292377	Belongs to the thioredoxin family	Thioredoxin		0	12.173	0	2.10965	19.5822	18.4629	3.68619	3.20475	2.184	2.3513	2.68391	4.14211
BOKJ_1380300.1	sy867Ml	WtMl	-2.08979	2.31728	2.24025e-06	1.84038e-05	Belongs to the ligand-gated ion channel (TC 1.A.9) family	Neur_chan_LBD,Neur_chan_memb	Masculine	1.17948	1.16985	1.40098	3.72305	7.06532	5.13347	1.15433	1.32045	1.3002	0.600228	0.769321	0.820363
BOKJ_0120500.1	sy867Ml	WtMl	-2.09026	2.92079	5.72884e-09	7.74668e-08				7.18695	0	14.9787	0	20.2452	41.9528	32.1203	34.718	26.3301	24.0578	20.4637	16.3278
BOKJ_1312400.1	sy867Ml	WtMl	-2.09651	2.72125	2.22056e-07	2.28742e-06	Vacuolar sorting protein 9 (VPS9) domain	VPS9	Masculine	49.2486	4.93018	9.93148	315.237	104.073	109.647	50.7514	53.8411	40.1749	14.8838	34.191	23.2795
BOKJ_0276000.1	sy867Ml	WtMl	-2.09738	2.46432	3.69839e-06	2.90415e-05				24.8888	68.5257	46.3854	0	0	28.2065	26.582	35.6031	21.3272	44.8438	26.0341	36.3407
BOKJ_0114100.1	sy867Ml	WtMl	-2.10325	0.817287	0.00161109	0.00619274				2.26853	2.2009	0.795029	20.4139	20.5872	9.12927	2.52318	2.38383	2.66192	4.88069	3.36423	2.64595
BOKJ_0435900.1	sy867Ml	WtMl	-2.1091	4.07211	9.8908e-11	1.65787e-09	Serpentine type 7TM GPCR chemoreceptor Srj	7TM_GPCR_Str	Masculine	8.16562	9.14954	17.5639	62.8225	26.9842	66.5047	11.3715	14.9691	12.3629	11.8835	12.6149	18.747
BOKJ_1226400.1	sy867Ml	WtMl	-2.11206	1.63725	0.00068486	0.00299272	Carboxylesterase family	COesterase		1.21895	1.99149	0.734914	3.09428	7.19987	1.14306	0.759931	0.835517	1.23203	0.828446	1.15934	0.898752
BOKJ_1294000.1	sy867Ml	WtMl	-2.11293	1.42044	0.00125684	0.00501869	Alpha-ketoglutarate-dependent dioxygenase alkB homolog 4	-		2.33813	2.10344	0.788087	11.9094	1.78646	2.14257	1.15124	1.05526	0.722754	1.52435	1.56212	1.22409
BOKJ_0353100.1	sy867Ml	WtMl	-2.11545	0.848536	0.00193606	0.00722848		7TM_GPCR_Srt		1.05936	1.5816	1.4825	0	4.54685	10.299	1.54466	0.909193	1.08169	0.713465	1.14047	1.30201
BOKJ_1449200.1	sy867Ml	WtMl	-2.12521	6.40029	3.78997e-23	1.91094e-21	Cytochrome oxidase assembly protein	COX15-CtaA		361.353	355.757	341.651	569.808	463.196	310.772	116.297	75.536	133.407	161.481	157.386	122.522
BOKJ_0685700.1	sy867Ml	WtMl	-2.12832	5.75218	1.03791e-37	1.18588e-35	EAP30/Vps36 family	EAP30,Vps36_ESCRT-II		23.1564	36.0121	49.0146	83.4301	104.485	83.9059	21.8106	21.6406	22.4615	14.0837	10.9054	13.6032
BOKJ_1178000.1	sy867Ml	WtMl	-2.13136	2.04767	2.76602e-06	2.2282e-05	-	-	Masculine	1.38669	3.3699	2.37304	18.6873	13.4723	17.4849	4.47645	6.01488	4.06778	2.70033	3.04309	3.27015
BOKJ_1116800.1	sy867Ml	WtMl	-2.13269	3.59465	2.15182e-09	3.09812e-08	C-type lectin (CTL) or carbohydrate-recognition domain (CRD)	-	Masculine	0.604671	1.39764	0.902794	6.0678	10.2186	8.48757	2.63219	2.35011	2.33871	1.02159	1.0433	1.53024
BOKJ_0628000.1	sy867Ml	WtMl	-2.13469	6.62214	2.92946e-35	2.94222e-33	Protein of unknown function (DUF1075)	DUF1075		189.857	497.767	441.741	636.839	411.43	374.299	144.601	129.922	164.773	193.825	182.52	162.162
BOKJ_0268900.1	sy867Ml	WtMl	-2.14098	7.74564	1.19049e-33	1.10645e-31	Glutathione S-transferase, C-terminal domain	GST_C_3,GST_N	Masculine	246.059	70.5144	99.349	619.571	1052.79	889.999	196.895	210.147	181.215	57.4872	53.46	53.2234
BOKJ_0430100.1	sy867Ml	WtMl	-2.14167	0.44014	0.000499977	0.00228252	structural constituent of cuticle	-		9.39689	8.46544	9.18825	4.1385	4.79623	2.868	0.829501	0.780475	0.391724	2.66001	1.89196	2.99627
BOKJ_0422200.1	sy867Ml	WtMl	-2.14367	1.17299	0.00111185	0.00454054	Reverse transcriptase (RNA-dependent DNA polymerase)	Exo_endo_phos_2	Masculine	0.261644	0.282358	0.150405	3.91853	1.88842	0.416075	0.321887	0.617726	0.752481	0.238803	0.217559	0.0778642
BOKJ_0002900.1	sy867Ml	WtMl	-2.14539	0.832751	0.000678347	0.00296798				0	0.682451	0	20.8779	8.97434	4.85156	1.8497	0.996853	1.75729	0.832794	0.19008	1.28443
BOKJ_0657400.1	sy867Ml	WtMl	-2.14656	0.342463	0.00113721	0.00462686	Aminopeptidase P, N-terminal domain	AMP_N,Peptidase_M24		1.37053	0.745395	3.4847	3.48437	1.14541	1.52223	0.620664	0.448714	0.202237	0.227089	0.0639499	0.243266
BOKJ_0172200.1	sy867Ml	WtMl	-2.14894	2.00308	5.12073e-06	3.86976e-05	Belongs to the globin family	Globin	Masculine	2.27403	1.85357	1.2088	6.94351	7.86385	11.3637	2.12743	1.98455	2.67606	2.0134	2.63327	3.53188
BOKJ_0455400.1	sy867Ml	WtMl	-2.16022	5.00876	1.23912e-25	7.24506e-24				7.88759	6.10486	34.0969	74.8747	245.027	157.505	99.6993	100.33	94.1486	62.908	53.5629	56.9219
BOKJ_0384500.1	sy867Ml	WtMl	-2.16048	2.47806	3.39968e-07	3.3926e-06	N-acylneuraminate-9-phosphatase activity	HAD_2		9.15011	6.28133	10.689	11.0844	10.7344	14.7859	5.52044	4.78029	4.19671	1.19704	1.17295	2.47546
BOKJ_0759200.1	sy867Ml	WtMl	-2.16066	3.33093	5.20218e-10	8.06823e-09				9.83513	11.0824	9.76105	38.0065	33.4722	6.91555	8.16071	11.6693	9.20018	6.72931	6.2014	7.8189
BOKJ_0301700.1	sy867Ml	WtMl	-2.16088	6.83896	3.64885e-06	2.87249e-05				126.477	52.8248	18.5253	284.68	115.578	100.778	19.2884	65.4389	18.8173	34.1032	21.2413	23.3452
BOKJ_0551400.1	sy867Ml	WtMl	-2.16463	6.02142	6.25204e-35	6.22903e-33				246.952	279.93	296.132	403.952	677.559	685.689	243.392	328.714	270.727	198.507	185.04	179.352
BOKJ_1260300.1	sy867Ml	WtMl	-2.16725	-0.0483391	0.00201724	0.00747256	-	-	Masculine	0	0.272668	0.442863	0	5.20265	1.18833	0.176492	0.520783	0.722005	0.230915	0.106049	0.361852
BOKJ_0601300.1	sy867Ml	WtMl	-2.16827	3.6186	6.61212e-10	1.0104e-08				17.4671	12.996	6.28758	112.13	233.82	90.5026	37.9205	35.2974	30.0188	13.6161	15.397	15.2897
BOKJ_1005400.1	sy867Ml	WtMl	-2.17367	0.846537	0.000304685	0.00147247				0.4167	3.91444	3.08861	9.35586	13.0116	3.73456	2.13852	2.5764	2.35342	2.01646	0.574974	1.3744
BOKJ_0301400.1	sy867Ml	WtMl	-2.17638	1.33182	0.000692744	0.00302081				1.55364	1.04592	0.511374	1.27695	6.33167	6.6087	1.05289	0.823086	0.612241	0.251568	1.17626	0.821062
BOKJ_0751600.1	sy867Ml	WtMl	-2.17689	5.14773	9.47825e-14	2.19409e-12				80.3957	74.0491	68.2167	232.593	243.807	355.181	86.3024	189.84	86.3053	263.17	140.078	199.909
BOKJ_0820400.1	sy867Ml	WtMl	-2.17979	7.70266	7.0831e-52	1.49513e-49				191.105	278.216	282.14	402.385	347.913	426.3	107.17	93.6529	94.4255	54.4253	46.5187	53.828
BOKJ_0351400.1	sy867Ml	WtMl	-2.18301	5.03658	2.12759e-18	7.59225e-17	Belongs to the protein-tyrosine phosphatase family. Non-receptor class dual specificity subfamily	DSPc		17.3813	21.8942	16.8819	74.318	38.0702	56.3536	18.4556	17.4134	10.5433	10.9454	7.17799	12.2973
BOKJ_1128600.1	sy867Ml	WtMl	-2.1885	0.74769	0.0017567	0.00667064	DNA binding	Homeobox		1.84226	0.56228	0	0	0	3.84163	0.340271	1.78399	4.90608	1.1315	0	1.68911
BOKJ_0812200.1	sy867Ml	WtMl	-2.18934	3.34511	3.55909e-10	5.62499e-09				9.83573	4.43675	3.91505	31.2277	23.1191	16.7137	7.05248	4.56185	3.59159	1.31032	1.06282	1.52836
BOKJ_0033900.1	sy867Ml	WtMl	-2.1963	2.3278	5.97349e-07	5.61887e-06	-	Claudin_3	Masculine	6.93137	4.55671	3.56176	41.9846	26.5903	23.4782	5.17003	6.34968	5.70796	4.16322	2.4843	3.32959
BOKJ_0868500.1	sy867Ml	WtMl	-2.20108	0.63669	0.000598541	0.00266508				0.421244	0.24452	0	0	6.90559	0.891948	0.690638	1.19233	1.25703	0.636136	0.0796634	0.534219
BOKJ_0437900.1	sy867Ml	WtMl	-2.20404	0.108349	0.0015691	0.00605671				0	3.14779	0.830613	0	0	0	2.15165	1.91068	1.6524	0.894481	0.607187	1.92907
BOKJ_0830000.1	sy867Ml	WtMl	-2.20458	4.50154	3.52496e-18	1.24011e-16				3.56037	25.4281	5.05892	35.8794	112.017	95.0022	72.939	68.7035	87.7979	75.2377	71.0227	98.0415
BOKJ_0268800.1	sy867Ml	WtMl	-2.20715	6.97231	1.56307e-40	1.96631e-38	Glutathione S-transferase, C-terminal domain	GST_C_3		200.236	299.814	197.309	247.165	449.522	315.254	477.812	564.346	440.792	1409.85	1513.7	1307.87
BOKJ_0629000.1	sy867Ml	WtMl	-2.20795	0.662816	0.000372982	0.00175831	Belongs to the ligand-gated ion channel (TC 1.A.9) family	Neur_chan_LBD,Neur_chan_memb	Masculine	0.138303	0.443068	0.306671	0.628278	4.44755	2.49006	0.623416	1.42168	0.66028	0.973139	0.944482	0.950078
BOKJ_0819400.1	sy867Ml	WtMl	-2.21811	3.79423	5.50507e-16	1.57973e-14	-	-		18.9893	15.1973	20.4776	66.5647	19.7545	37.4464	23.1501	20.4419	19.5193	17.3209	16.3769	14.4729
BOKJ_0534400.1	sy867Ml	WtMl	-2.22059	1.81583	0.00020548	0.00104579		ShK	Masculine	10.2736	6.00876	6.4158	9.95599	37.0739	27.6215	5.24161	14.43	4.74114	7.64672	2.17636	10.7401
BOKJ_1130300.1	sy867Ml	WtMl	-2.22063	2.61381	0.00166679	0.00636364	steroid hormone receptor activity	-	Masculine	1.42483	3.35143	2.81241	6.22888	38.3116	16.2493	5.23064	5.63841	5.47157	2.28532	2.8069	2.07483
BOKJ_0158600.1	sy867Ml	WtMl	-2.22082	8.04093	3.91313e-56	9.74682e-54				1847.82	1207.6	1222.46	2381.91	2243.37	2333.1	489.628	456.497	454.121	1155.62	950.604	875.556
BOKJ_0716000.1	sy867Ml	WtMl	-2.22358	3.06506	3.25514e-09	4.57041e-08				0	11.2379	0	29.0253	0	29.2278	16.6129	11.2042	11.2551	2.84251	0	3.02689
BOKJ_0545400.1	sy867Ml	WtMl	-2.22502	0.753654	0.000179837	0.000931265				0	0	0	0	0	0	3.58716	2.50214	0.993518	0.873142	1.96371	2.32788
BOKJ_0914300.1	sy867Ml	WtMl	-2.22832	4.03198	2.87813e-17	9.35881e-16		Acyl_transf_3		1.72029	6.08192	5.72602	10.3954	9.01822	10.7652	1.97064	2.04727	1.74333	2.68412	2.754	3.18009
BOKJ_0113300.1	sy867Ml	WtMl	-2.22891	1.2067	0.000234027	0.00117192	-	-	Masculine	3.74623	0	11.6945	0	214.538	0	15.2615	10.6442	11.6892	13.4796	12.4321	20.1611
BOKJ_0079100.1	sy867Ml	WtMl	-2.23068	7.8688	1.41531e-38	1.69483e-36				501.994	547.562	455.385	1795.57	1094.53	1180.31	314.925	286.776	300.223	332.447	258.375	234.745
BOKJ_1184900.1	sy867Ml	WtMl	-2.23122	1.01554	0.000828544	0.00353259				3.6754	1.60381	4.60557	4.37558	5.55198	0.666798	1.33293	1.4783	1.23467	7.49189	7.72118	5.94975
BOKJ_0400600.1	sy867Ml	WtMl	-2.23418	2.32676	0.00090485	0.00381096	transmembrane transport	MFS_1	Masculine	0.399898	0.867756	1.36503	18.8373	1.76588	5.36828	2.17856	1.62923	1.4471	0.268129	0.425044	0.288567
BOKJ_0088100.1	sy867Ml	WtMl	-2.23447	6.07714	9.99206e-23	4.89926e-21	Glutathione S-transferase, C-terminal domain	GST_C_6,GST_N_4	Masculine	21.3838	20.2164	21.8688	188.247	130.541	103.711	41.9388	45.6384	39.7058	24.9039	23.859	27.0631
BOKJ_0179400.1	sy867Ml	WtMl	-2.24159	3.1235	3.11373e-10	4.96523e-09	-	-	Masculine	5.30102	8.95812	7.54724	17.1283	39.8116	41.016	6.97118	9.96319	7.64407	5.2295	4.68491	7.61968
BOKJ_0940800.1	sy867Ml	WtMl	-2.2424	2.04752	5.32609e-06	4.00067e-05				4.43659	2.78947	1.53867	4.49492	5.85509	5.4646	2.46863	2.13092	1.89234	2.15186	1.44532	1.50362
BOKJ_1337300.1	sy867Ml	WtMl	-2.24307	0.993649	0.000147121	0.00077968				0	0	0	0	0	0	8.39124	19.3181	6.80741	19.0765	10.7355	2.54508
BOKJ_0892300.1	sy867Ml	WtMl	-2.24342	4.21075	8.97491e-18	3.04977e-16				3.84335	4.94717	7.11413	13.8418	17.2854	4.32229	10.5871	9.03843	11.0637	8.9782	6.84355	6.89355
BOKJ_1149800.1	sy867Ml	WtMl	-2.24446	2.50246	1.48386e-07	1.58355e-06				1.57591	1.37362	1.32596	5.45401	3.27869	5.29534	0.835256	1.42586	0.88534	0.946484	0.744224	0.670811
BOKJ_0885200.1	sy867Ml	WtMl	-2.24802	-0.0810466	0.000735309	0.00317355	Serpentine type 7TM GPCR chemoreceptor Srd	-	Masculine	0.101491	0	0.11333	1.4935	2.44788	0.976267	0.280712	0.355891	0.389775	0.261894	0.0741224	0.246761
BOKJ_0956500.1	sy867Ml	WtMl	-2.24836	4.9098	2.36561e-24	1.29216e-22	transmembrane transport	MFS_1		41.3332	44.706	49.3188	42.9656	65.0488	58.944	11.772	12.9026	10.8423	32.2446	33.0405	35.7955
BOKJ_1345900.1	sy867Ml	WtMl	-2.24914	-0.133314	0.000677612	0.00296729	-	-		0.533576	0.52157	0.414933	1.12967	0.157715	0.853804	0.171835	0.250073	0.183394	0.11161	0.316216	1.44897
BOKJ_0522900.1	sy867Ml	WtMl	-2.24953	1.89013	0.00187226	0.00704871	Coiled-coil domain-containing protein 154	CCDC154		3.24364	4.67932	4.73543	0.631874	8.06193	3.46636	0.538919	0.670105	0.656616	0.171889	0.336414	0.237197
BOKJ_0553800.1	sy867Ml	WtMl	-2.25069	2.15179	0.000466726	0.00215282	Thaumatin family	Thaumatin	Masculine	0	1.33319	0.200921	4.15108	7.49538	1.87109	1.90477	2.06133	0.947086	0	0.101188	0.064598
BOKJ_0293400.1	sy867Ml	WtMl	-2.25339	4.03371	8.26392e-16	2.33906e-14	-	-		33.5931	32.8616	31.6721	193.461	107.562	93.7498	30.7795	26.352	25.7143	16.428	14.9904	15.3578
BOKJ_0868400.1	sy867Ml	WtMl	-2.25744	3.9978	6.20866e-07	5.81811e-06		ShK		34.7169	23.9539	25.7181	39.9737	43.8004	28.0294	2.89274	11.881	3.69474	5.53982	0.941481	7.9553
BOKJ_1370700.1	sy867Ml	WtMl	-2.25769	-0.114612	0.00180131	0.00682076				0	0	0	0	0	0	4.84832	6.52705	7.8349	1.33431	0	4.35212
BOKJ_0535200.1	sy867Ml	WtMl	-2.25976	1.84634	1.12799e-05	7.90547e-05				2.11225	3.75202	1.3275	19.1395	0	14.3732	2.95755	3.72864	4.51482	2.67782	1.9874	1.66821
BOKJ_1140200.1	sy867Ml	WtMl	-2.26121	3.57386	6.65574e-12	1.27328e-10	-	-		24.9052	15.223	15.073	91.3887	49.2029	41.7503	9.83174	11.5017	11.2569	8.17305	7.85893	6.32262
BOKJ_1251600.1	sy867Ml	WtMl	-2.26353	3.68406	4.63276e-12	9.04331e-11				12.0936	5.87788	11.3152	27.0066	37.4032	46.2133	13.9887	19.0006	18.9306	7.7483	9.77382	11.5495
BOKJ_0715900.1	sy867Ml	WtMl	-2.26651	5.28324	1.17357e-28	8.59744e-27	Doublesex DNA-binding motif	DM		22.5621	17.7283	20.1252	52.4993	67.863	51.0286	11.5441	14.8975	11.1778	11.1025	10.6543	9.29722
BOKJ_0528800.1	sy867Ml	WtMl	-2.26798	0.243899	0.00183603	0.00693099	Zinc finger C-x8-C-x5-C-x3-H type (and similar)	zf-CCCH,zf-CCHC		2.10449	2.63222	3.45589	5.83198	6.99348	4.27228	0.868414	2.85351	0.502597	1.31123	1.80378	1.93483
BOKJ_1259000.1	sy867Ml	WtMl	-2.2712	8.26463	1.7973e-59	5.2055e-57	Domain in cystathionine beta-synthase and other proteins.	CBS		180.586	246.764	232.404	352.471	319.247	335.211	65.1353	66.1989	71.3339	86.0289	72.4022	74.907
BOKJ_0596200.1	sy867Ml	WtMl	-2.2713	5.65128	7.21483e-35	7.13123e-33	prohibitin homologues	Band_7		20.1222	28.9759	24.3623	71.9396	58.2245	61.3248	15.4066	14.6895	13.2098	12.3881	11.4775	9.94659
BOKJ_0572300.1	sy867Ml	WtMl	-2.28484	3.65042	1.64595e-13	3.74064e-12	-	-	Masculine	3.72522	2.62435	3.72902	17.6722	21.3874	23.3003	4.34613	5.04922	4.50279	1.33258	1.63456	1.64781
BOKJ_0965800.1	sy867Ml	WtMl	-2.28684	2.35485	1.55266e-07	1.64849e-06	-	-		1.42127	0.495641	1.77014	3.40748	3.74132	2.83945	0.527868	0.729084	0.702202	1.54666	0.772879	0.907337
BOKJ_0915200.1	sy867Ml	WtMl	-2.28797	3.59309	4.15618e-07	4.07247e-06				8.3259	9.42486	6.25221	64.6457	17.5546	37.2817	15.7422	31.993	19.833	20.742	11.3264	15.2428
BOKJ_1038600.1	sy867Ml	WtMl	-2.29051	4.37625	1.62467e-09	2.38323e-08				28.6625	24.7724	41.7057	111.273	0	12.3971	43.5889	42.0844	41.0794	46.1312	44.0526	30.2392
BOKJ_0418000.1	sy867Ml	WtMl	-2.29945	3.89561	8.05275e-17	2.49475e-15				34.8916	32.3275	13.6274	124.617	113.929	112.034	30.2615	33.2225	29.2859	40.3841	49.2432	41.698
BOKJ_0646700.1	sy867Ml	WtMl	-2.30267	4.93786	1.60576e-08	2.0208e-07				9.30853	19.6732	5.51829	362.72	183.887	69.4993	69.4955	76.2053	56.3877	3.12843	7.46972	6.02649
BOKJ_1110500.1	sy867Ml	WtMl	-2.30524	0.884395	5.98877e-05	0.000356691				48.3592	6.70623	46.5137	288.339	0	216.97	15.2128	18.652	21.0119	17.7327	20.8339	10.7623
BOKJ_0593700.1	sy867Ml	WtMl	-2.31002	2.01156	1.46759e-05	0.00010043				0	0	0	0	65.3387	38.4425	16.2931	13.8126	13.9725	10.1102	5.9475	12.3109
BOKJ_0809600.1	sy867Ml	WtMl	-2.31401	1.77516	3.25774e-06	2.58894e-05	Glycosyl-transferase for dystroglycan	Glyco_transf_49	Masculine	0.517383	1.71109	0.381274	4.34249	6.16545	3.53288	0.87038	0.92116	0.802299	1.12105	0.558068	1.14922
BOKJ_0804800.1	sy867Ml	WtMl	-2.32423	8.14434	9.90652e-32	8.56777e-30	Aldo/keto reductase family	Aldo_ket_red	Masculine	65.2963	124.805	151.705	566.589	960.473	963.648	150.222	119.541	148.656	43.7007	48.4143	51.7421
BOKJ_1085600.1	sy867Ml	WtMl	-2.325	2.41352	1.7664e-05	0.000118656	Ras family	Ras	Masculine	0.659848	1.66896	0.448774	6.67916	12.835	5.23759	1.6895	2.86486	1.28616	1.65254	1.26259	2.2244
BOKJ_0731700.1	sy867Ml	WtMl	-2.32527	1.48867	5.19223e-05	0.000313295	Belongs to the globin family	Globin	Masculine	0.862456	0.3376	1.10612	10.8117	14.7987	11.4985	1.5283	2.92288	2.21486	3.26413	1.9365	1.98892
BOKJ_0528500.1	sy867Ml	WtMl	-2.33885	5.31947	1.3363e-32	1.19728e-30	Belongs to the universal ribosomal protein uS12 family	Ribosom_S12_S23		145.762	138.025	116.07	369.644	317.763	400.362	68.9823	66.5714	79.1012	100.947	97.7795	90.9865
BOKJ_1209100.1	sy867Ml	WtMl	-2.34051	5.59072	5.72702e-37	6.42562e-35				54.7882	13.0715	37.7883	26.2418	55.3942	45.951	104.829	97.1894	93.4795	99.7386	97.2005	81.5118
BOKJ_1230800.1	sy867Ml	WtMl	-2.34117	2.43465	5.66344e-07	5.37186e-06	Glycosyl-transferase for dystroglycan	Glyco_transf_49		2.67207	2.36814	4.24735	6.98993	10.6733	11.6633	1.13714	2.63699	2.05938	3.50984	2.54286	2.20578
BOKJ_0935400.1	sy867Ml	WtMl	-2.34209	4.56463	1.92723e-24	1.0715e-22				137.429	134.392	124.625	355.214	416.645	542.908	78.3456	81.2779	70.87	64.4762	57.0483	55.3624
BOKJ_0237300.1	sy867Ml	WtMl	-2.34346	2.26999	1.72273e-06	1.45835e-05				7.29677	29.6808	68.2108	6.10803	71.3811	81.083	31.4178	51.6811	26.557	22.2814	22.3704	20.3815
BOKJ_1266900.1	sy867Ml	WtMl	-2.35439	-0.0363896	0.00152132	0.00589499				6.20153	0	1.21512	21.7609	0	11.8964	2.01279	2.5687	1.65831	2.14755	0.808401	1.79977
BOKJ_0552800.1	sy867Ml	WtMl	-2.35446	-0.193846	0.00195984	0.00729068	detection of chemical stimulus involved in sensory perception of smell	7TM_GPCR_Srj	Masculine	0	0	0.51029	6.4276	0	4.75533	0.306334	0.867951	1.18171	0.761852	0.288108	0.551985
BOKJ_1100500.1	sy867Ml	WtMl	-2.36407	5.93585	5.97617e-43	8.36261e-41	-	-		54.4997	83.118	85.5258	210.493	269.87	209.546	43.173	44.937	42.9156	34.4905	32.5538	37.1628
BOKJ_1343700.1	sy867Ml	WtMl	-2.37293	1.84241	4.19133e-05	0.000258794	-	-	Masculine	3.98484	4.62072	5.3124	0	29.7571	16.7325	4.60786	3.6088	2.07863	3.34408	2.50821	2.52366
BOKJ_0753800.1	sy867Ml	WtMl	-2.37396	2.1539	6.76042e-07	6.25515e-06				34.0851	15.1663	58.3253	33.5198	55.5998	71.9887	13.2757	12.1948	13.4311	9.01385	10.3379	11.8372
BOKJ_0190700.1	sy867Ml	WtMl	-2.37513	2.56205	1.40106e-08	1.78413e-07				7.40193	12.303	20.9404	37.9203	36.162	30.8339	7.69373	7.67767	9.03123	6.30622	5.1524	7.04988
BOKJ_1277900.1	sy867Ml	WtMl	-2.37904	6.08617	1.606e-25	9.34629e-24	transferase activity, transferring acyl groups	-	Masculine	49.4999	10.5015	17.1585	157.033	110.697	79.9052	27.3921	29.3561	24.9131	10.6049	6.63949	12.0819
BOKJ_0387100.1	sy867Ml	WtMl	-2.37988	0.266781	0.000319749	0.00153977	protein kinase activity	-	Masculine	0	0.332691	0.527142	3.04099	0	0	0.35548	0.72313	0.810623	0.195897	0.438979	0.207894
BOKJ_0448600.1	sy867Ml	WtMl	-2.38534	3.27912	5.68084e-11	9.83994e-10				11.6168	5.32167	16.4166	43.9301	31.7384	24.5584	7.14176	9.64766	7.05164	10.5664	10.7571	13.7881
BOKJ_1115100.1	sy867Ml	WtMl	-2.38574	5.22344	1.74323e-35	1.76506e-33				168.905	235.963	273.721	713.064	949.027	947.619	145.797	162.183	119.717	77.6294	77.498	71.7875
BOKJ_0572100.1	sy867Ml	WtMl	-2.38593	5.28732	2.08093e-15	5.6585e-14				76.011	76.8284	75.5227	91.6422	165.81	157.526	19.6501	38.5149	22.9661	22.9784	3.84093	27.5837
BOKJ_1353200.1	sy867Ml	WtMl	-2.38728	5.37748	1.47149e-29	1.15258e-27				220.406	286.053	336.743	481.41	294.748	493.258	199.401	174.716	192.239	138.739	135.479	159.876
BOKJ_0649800.1	sy867Ml	WtMl	-2.38988	4.9992	8.48318e-16	2.39568e-14	Transmembrane amino acid transporter protein	Aa_trans		29.8261	13.4638	24.9596	43.6863	71.5468	78.9528	10.302	13.8847	6.96699	12.7241	8.98383	12.6389
BOKJ_1423600.1	sy867Ml	WtMl	-2.39053	3.60263	3.98067e-13	8.77438e-12	Histone H2A	Histone,Histone_H2A_C		49.1993	67.8448	69.4365	35.9538	78.9227	42.8862	15.4124	21.3671	15.0706	25.9172	23.2193	17.6076
BOKJ_0160100.1	sy867Ml	WtMl	-2.39476	4.05806	1.38653e-14	3.44668e-13	Belongs to the G-protein coupled receptor 1 family	7tm_1		8.26401	9.94208	12.4215	45.2577	51.4989	30.7806	7.03394	7.78097	6.85494	2.99391	3.012	4.40612
BOKJ_0516100.1	sy867Ml	WtMl	-2.39678	5.89847	3.49664e-44	5.24665e-42	FMRFamide related peptide family	-	Masculine	61.5766	44.585	60.6561	118.47	134.733	198.998	75.9372	102.154	84.5966	60.3821	70.6989	56.0248
BOKJ_1041300.1	sy867Ml	WtMl	-2.39838	0.98539	0.000259611	0.00127823				7.85791	6.49527	38.3986	0	0	0	13.4644	9.31921	14.122	9.77971	13.9607	6.58301
BOKJ_1065100.1	sy867Ml	WtMl	-2.39868	4.20385	5.75854e-19	2.17324e-17				11.152	16.8763	10.015	58.3425	150.607	0	53.3273	71.1372	42.5965	30.0786	29.1105	35.114
BOKJ_1151400.1	sy867Ml	WtMl	-2.40667	0.932081	0.00142837	0.00559576				2.73147	0	0.685592	0	54.8003	0	1.24646	1.66287	1.76628	0.499577	0.385619	0.562834
BOKJ_0383400.1	sy867Ml	WtMl	-2.40684	8.90366	1.08218e-42	1.48105e-40	Ecdysteroid kinase	DUF1679	Masculine	123.59	223.912	336.024	1109.39	965.906	941.91	160.076	217.052	153.478	143.418	150.797	136.749
BOKJ_1295500.1	sy867Ml	WtMl	-2.40874	4.67579	8.47071e-09	1.1199e-07	Belongs to the glycosyl hydrolase 18 family	Glyco_hydro_18		23.903	19.1238	12.6897	63.518	27.4637	13.5951	5.10637	5.75317	5.94492	20.6595	16.9591	20.7236
BOKJ_0570200.1	sy867Ml	WtMl	-2.41154	11.0844	2.91052e-49	5.4101e-47	N,N-dimethylaniline monooxygenase activity	FMO-like	Masculine	1.69431	3.31856	0.770394	3000.95	2351.3	2696.83	444.387	551.573	450.145	3.17375	1.10157	2.72772
BOKJ_0237800.1	sy867Ml	WtMl	-2.41548	1.44119	8.71519e-06	6.21643e-05	-	-	Masculine	2.34296	0	0	6.39558	16.6967	6.91103	2.83578	4.232	2.73532	2.6774	3.45573	2.54319
BOKJ_0652700.1	sy867Ml	WtMl	-2.42341	-0.485015	0.00092083	0.00386707	chondroitin 4-sulfotransferase activity	Sulfotransfer_2	Masculine	0.412347	0.243244	0	3.10728	3.38236	0.803609	0.645885	0.326626	0.234424	0.407242	0.153447	0.508626
BOKJ_0859400.1	sy867Ml	WtMl	-2.4261	3.05082	2.34912e-08	2.87669e-07				30.273	22.5493	32.0194	121.278	110.795	93.2275	29.5554	27.2094	34.0969	31.0822	14.3705	21.5881
BOKJ_1363100.1	sy867Ml	WtMl	-2.42736	0.464997	0.000152933	0.000806364				0	1.86893	1.55413	5.13079	9.21058	9.65044	1.12758	2.26863	1.75764	0.45676	0.779783	1.24405
BOKJ_1316900.1	sy867Ml	WtMl	-2.42846	8.74963	1.15757e-09	1.72651e-08	Glycoside hydrolase family 45 protein	Glyco_hydro_45	Masculine	407.403	360.809	344.967	1031.9	3774.9	1339.1	246.556	435.241	210.177	78.8322	35.7753	90.657
BOKJ_0762500.1	sy867Ml	WtMl	-2.43187	1.24763	0.000928167	0.00389468	transposition, RNA-mediated	-	Masculine	0	0.104441	0.2161	11.4142	3.98068	1.37449	0.733977	0.954367	0.635679	0.901524	0.912183	0.724957
BOKJ_0229000.1	sy867Ml	WtMl	-2.43821	2.57191	4.59141e-09	6.28368e-08	Sodium-phosphate symporter which plays a fundamental housekeeping role in phosphate transport	PHO4		5.22345	9.58319	4.00575	19.9068	12.4252	14.1821	3.01655	3.25426	2.96446	5.5667	5.73561	5.50558
BOKJ_0390500.1	sy867Ml	WtMl	-2.44128	2.53197	0.000128963	0.000697395				26.6756	11.316	17.9512	0.71004	7.05428	9.86843	0.981331	0.699756	1.48914	0.188311	1.44039	1.35223
BOKJ_0419600.1	sy867Ml	WtMl	-2.44131	1.57197	6.98885e-05	0.000406725				1.54647	0.762479	0.99595	2.51577	5.71245	5.89171	1.62691	1.92107	1.19674	0.999511	0.85819	0.771737
BOKJ_0817000.1	sy867Ml	WtMl	-2.44703	7.89936	5.1635e-21	2.2643e-19	-	-	Masculine	100.25	91.3681	118.711	314.046	656.535	473.165	76.3423	99.5507	60.1278	24.0585	43.1103	43.1242
BOKJ_0764700.1	sy867Ml	WtMl	-2.44909	6.25855	4.35314e-41	5.58907e-39				357.018	372.511	324.779	2344.16	1666.96	1699.64	258.67	225.458	209.808	299.937	106.779	181.624
BOKJ_0154600.1	sy867Ml	WtMl	-2.45114	3.13902	2.8583e-06	2.29956e-05	-	-		5.16019	4.3401	0.334305	4.77479	18.3849	5.35588	1.63502	1.37956	1.26909	0.528667	0.668493	0.88117
BOKJ_0975800.1	sy867Ml	WtMl	-2.45385	3.63002	7.65354e-06	5.52563e-05				18.1529	15.3557	19.8108	55.7902	88.5047	18.8921	8.54802	25.081	11.4823	17.7692	7.46853	15.37
BOKJ_0178100.1	sy867Ml	WtMl	-2.45841	-0.314618	0.00238659	0.00865034				0.502313	1.06765	1.68377	3.26355	1.06552	2.84648	0.190623	0.617018	0.615579	1.0888	0.409974	0.723693
BOKJ_1378800.1	sy867Ml	WtMl	-2.46067	5.87978	5.90497e-55	1.38756e-52	ATP-dependent serine protease that mediates the selective degradation of misfolded and unassembled polypeptides in the peroxisomal matrix. Necessary for type 2 peroxisome targeting signal (PTS2)-containing protein processing and facilitates peroxisome matrix protein import	AAA,LON_substr_bdg	Masculine	11.5671	9.29436	10.309	69.4294	62.9374	67.254	11.1863	11.3523	11.6516	4.39095	4.90818	6.4325
BOKJ_0964700.1	sy867Ml	WtMl	-2.4612	0.66111	0.00219059	0.00802635	-	-		0.527014	0	1.88478	16.2518	10.9809	1.3807	1.8822	1.16666	2.12673	0.181156	1.84801	1.08282
BOKJ_0273200.1	sy867Ml	WtMl	-2.46745	2.97279	9.25398e-08	1.02262e-06				0	5.31994	10.3126	0	0	0	18.1178	30.9314	23.6202	18.9388	13.0432	17.0427
BOKJ_0560500.1	sy867Ml	WtMl	-2.47036	6.13176	1.43456e-52	3.24838e-50	Belongs to the UDP-glycosyltransferase family	UDPGT	Masculine	8.65753	9.21822	7.50465	114.698	113.119	87.6244	19.4436	20.8228	18.8665	38.4436	21.3374	27.4296
BOKJ_0421000.1	sy867Ml	WtMl	-2.47495	3.09599	2.456e-12	4.94935e-11	Belongs to the two pore domain potassium channel (TC 1.A.1.8) family	Ion_trans_2	Masculine	5.56769	2.55582	2.53535	26.5664	12.5985	25.6167	4.27598	3.98068	4.39692	3.1282	2.59464	2.2736
BOKJ_1451700.1	sy867Ml	WtMl	-2.47583	3.84799	1.01944e-07	1.11761e-06				3.09294	4.45882	0.371317	39.1459	7.78202	10.9962	3.9678	4.03598	3.21666	2.33778	3.05757	3.79409
BOKJ_0773700.1	sy867Ml	WtMl	-2.47934	0.246411	0.000484373	0.00222024	Galactosyltransferase	Galactosyl_T		0.763387	1.6779	0.904098	2.1636	4.86756	2.59992	0.633583	0.549599	0.35171	1.02677	0.702617	0.749348
BOKJ_1214900.1	sy867Ml	WtMl	-2.48027	1.11751	0.000843114	0.00358856	chitinase activity	Glyco_hydro_19		1.15797	0.302233	1.48725	6.3353	9.23548	0.937564	0.597983	0.867099	0.961419	0.675875	1.02512	0.978331
BOKJ_1250200.1	sy867Ml	WtMl	-2.48689	0.921793	0.000110292	0.000608583	-	-	Masculine	1.0577	0	0.663013	0.674228	3.9195	2.7036	0.731811	0.985628	0.234232	0.753632	0.0896435	0.515315
BOKJ_0910900.1	sy867Ml	WtMl	-2.49631	1.43206	7.31228e-06	5.30077e-05	microtubule binding	-	Masculine	0.329167	0.735321	1.32887	4.84144	10.6271	2.46776	1.05529	0.891262	1.11488	0.595556	0.672518	0.845191
BOKJ_1094700.1	sy867Ml	WtMl	-2.4964	1.98267	1.17408e-06	1.03263e-05				23.9902	4.31635	0	68.9003	47.9858	241.106	13.8355	27.7445	24.2276	17.4427	20.5126	13.1196
BOKJ_1004000.1	sy867Ml	WtMl	-2.50227	0.258546	0.000149115	0.000789575	Partial alpha/beta-hydrolase lipase region	Abhydro_lipase	Masculine	0.312866	0.341371	0.987069	0.906695	0	1.66045	0.174074	0.38702	0.377051	0.384187	0.514076	0.6821
BOKJ_1133300.1	sy867Ml	WtMl	-2.50371	6.35796	3.96382e-63	1.3342e-60				37.4534	46.8761	42.2877	205.409	146.215	251.233	100.169	116.382	101.031	60.7228	61.8699	46.6946
BOKJ_0690000.1	sy867Ml	WtMl	-2.51589	4.80988	4.86587e-31	4.12242e-29	oxygen carrier activity	-		17.2616	9.35317	13.7994	43.0443	32.9826	53.455	13.2781	12.0321	10.6798	21.8489	16.6087	19.9795
BOKJ_1018200.1	sy867Ml	WtMl	-2.52444	0.046403	0.00126992	0.00505775				0.247447	0.284439	0.306187	1.84426	14.1342	0.984476	0.766375	0.697289	0.277159	0.628881	0.356522	0.0848137
BOKJ_0661200.1	sy867Ml	WtMl	-2.53035	2.35835	2.46994e-07	2.52343e-06		7TM_GPCR_Srt	Masculine	0.327528	0.686792	2.34946	8.01799	10.3094	14.4677	1.40477	3.13687	3.14948	0.428549	0.423543	1.74191
BOKJ_1379000.1	sy867Ml	WtMl	-2.53326	4.86793	5.82702e-26	3.5228e-24	ATP-dependent serine protease that mediates the selective degradation of mutant and abnormal proteins as well as certain short-lived regulatory proteins. Required for cellular homeostasis and for survival from DNA damage and developmental changes induced by stress. Degrades polypeptides processively to yield small peptide fragments that are 5 to 10 amino acids long. Binds to DNA in a double-stran…	Lon_C	Masculine	12.738	7.99726	11.5748	146.08	121.632	64.329	25.0194	32.1474	32.389	13.1501	11.6675	15.1488
BOKJ_0004400.1	sy867Ml	WtMl	-2.53874	2.90998	5.82932e-09	7.87401e-08				30.5077	16.021	37.7536	314.167	655.803	236.388	50.4477	44.5578	31.9943	33.5528	30.0009	36.333
BOKJ_0533200.1	sy867Ml	WtMl	-2.54132	2.9817	4.61947e-12	9.03153e-11	cellular response to lipid	Hormone_recep,zf-C4	Masculine	4.7301	3.02793	3.31977	16.0977	20.2149	14.7067	2.82218	3.14386	2.39073	1.61298	1.27606	2.1831
BOKJ_1437900.1	sy867Ml	WtMl	-2.54375	6.75445	2.04357e-38	2.40101e-36	Cytochrome oxidase assembly protein	COX15-CtaA		319.196	360.045	279.708	459.049	485.076	326.842	76.0964	55.1118	87.7556	101.426	98.6817	82.0959
BOKJ_0532700.1	sy867Ml	WtMl	-2.54478	9.92871	3.81503e-57	1.0109e-54	Elongation of very long chain fatty acids protein	ELO		1237.27	1222.23	1926.55	2211.11	2928.02	2519.81	512.562	468.636	511.589	511.198	506.135	463.113
BOKJ_0830800.1	sy867Ml	WtMl	-2.54803	1.68434	2.56797e-05	0.000166138				0.996255	0.599728	2.50541	17.5757	0	3.19297	3.13575	3.36405	4.19784	0.698427	1.56196	1.77277
BOKJ_0654900.1	sy867Ml	WtMl	-2.54864	2.04849	1.30821e-05	9.0564e-05				3.10025	0.798111	4.17957	21.276	47.371	17.6868	6.28165	3.7345	6.38591	2.84432	2.40619	4.35222
BOKJ_0617700.1	sy867Ml	WtMl	-2.55706	6.51257	8.08338e-61	2.51676e-58	Costars	Costars		45.6147	135.093	189.621	298.228	391.642	368.309	92.1586	80.165	79.6088	45.4684	43.895	48.9687
BOKJ_0421200.1	sy867Ml	WtMl	-2.55938	3.71071	5.51094e-14	1.29253e-12	Belongs to the two pore domain potassium channel (TC 1.A.1.8) family	-	Masculine	2.93731	3.17969	3.94523	40.1335	22.0328	23.0215	3.54066	4.80383	3.20153	2.97703	3.01347	2.70184
BOKJ_0327400.1	sy867Ml	WtMl	-2.56049	5.36834	4.84843e-30	3.87066e-28	F-box LRR-repeat protein	-		22.5555	33.7958	29.3578	98.3142	63.4806	63.4026	10.0471	11.5532	9.49253	14.3626	12.0288	13.8894
BOKJ_1008000.1	sy867Ml	WtMl	-2.57064	3.18949	4.32752e-14	1.02657e-12				1.34517	3.41101	0.849844	8.29289	6.69431	9.9665	3.34779	4.4454	3.20703	4.82749	2.84045	4.17619
BOKJ_1130200.1	sy867Ml	WtMl	-2.57456	2.26388	0.000189586	0.000976471	steroid hormone receptor activity	zf-C4	Masculine	2.35701	1.58031	0	0	0	0	6.39438	5.4638	6.47556	4.39501	1.78215	2.05554
BOKJ_1245800.1	sy867Ml	WtMl	-2.57617	6.04948	9.13899e-35	8.89195e-33	PHR domain	BACK,PHR		18.5069	28.4148	28.4261	64.1147	62.2116	34.5284	7.99758	9.18586	8.47401	6.15412	5.3598	4.78709
BOKJ_0380500.1	sy867Ml	WtMl	-2.58087	4.03951	3.01671e-09	4.24521e-08				30.6719	21.2035	19.2876	24.7382	37.403	26.4823	1.93244	6.85843	2.17186	4.98191	0.563452	6.62291
BOKJ_1445800.1	sy867Ml	WtMl	-2.58167	2.13127	3.5329e-08	4.19835e-07	Belongs to the peptidase A1 family	Asp	Masculine	1.15291	1.02809	0.110238	13.4043	7.15013	11.3134	1.46051	1.91756	1.32516	0.498362	0.151126	1.05278
BOKJ_1466100.1	sy867Ml	WtMl	-2.58934	0.455599	2.8725e-05	0.000183551	Tubulin is the major constituent of microtubules. It binds two moles of GTP, one at an exchangeable site on the beta chain and one at a non-exchangeable site on the alpha chain	Tubulin,Tubulin_C		1.02922	0.159902	0.86934	3.62517	3.44967	2.17415	0.512026	0.387628	0.36753	0.177759	0.462847	0.19542
BOKJ_0745400.1	sy867Ml	WtMl	-2.59257	3.85865	4.78887e-14	1.12956e-12	hydrolase activity	DLH	Masculine	3.57373	4.41207	4.99044	26.4904	66.9934	53.1839	7.00444	6.72195	6.96423	4.95661	4.35293	4.14645
BOKJ_1228200.1	sy867Ml	WtMl	-2.59717	6.92781	2.54673e-38	2.9642e-36				84.7661	89.2416	87.0719	131.629	184.57	186.12	30.614	41.8087	28.334	93.4786	98.6953	77.4095
BOKJ_0635600.1	sy867Ml	WtMl	-2.61868	3.60308	2.5111e-15	6.7691e-14	Belongs to the small GTPase superfamily. Rho family	Ras	Masculine	4.01278	2.16916	4.47858	35.4984	28.5426	22.2711	4.49916	4.55132	3.56637	4.15049	4.47597	4.53203
BOKJ_1047700.1	sy867Ml	WtMl	-2.63938	-0.035115	0.000411789	0.00192076				0	0	0	0	0	0	5.74146	6.83165	1.35625	2.30765	4.02629	5.22597
BOKJ_0180200.1	sy867Ml	WtMl	-2.64303	6.90471	4.94081e-12	9.58455e-11		ShK		256.536	234.735	261.711	359.476	689.873	438.646	33.1693	112.872	39.8352	48.0548	7.63642	47.498
BOKJ_0174500.1	sy867Ml	WtMl	-2.64427	6.1137	3.23814e-56	8.23017e-54				0	0	0	472.854	468.318	393.851	86.7384	108.678	82.3016	0	0	0.639441
BOKJ_0764600.1	sy867Ml	WtMl	-2.64635	2.52824	5.77262e-07	5.45879e-06	Galactosyltransferase	Galactosyl_T	Masculine	0.846818	3.66707	2.22852	11.2752	24.9685	8.1333	3.30537	2.43594	2.04393	2.53354	2.45144	3.34924
BOKJ_0047900.1	sy867Ml	WtMl	-2.65575	0.419021	0.000156686	0.000824055	-	-		0	0	2.34822	14.1464	0	2.54906	2.05122	2.08968	0.98315	2.97262	2.39452	0.459115
BOKJ_0672300.1	sy867Ml	WtMl	-2.65742	6.91002	2.07928e-16	6.19506e-15		ShK		87.4562	57.3857	56.9194	143.73	156.13	128.262	9.89108	32.1404	15.7344	20.9041	3.56211	26.7796
BOKJ_0882400.1	sy867Ml	WtMl	-2.66467	3.13798	2.00443e-08	2.4839e-07				7.31646	4.32925	9.99402	12.7859	57.0426	27.3345	4.73274	5.5492	3.5777	2.96345	1.93524	2.04147
BOKJ_0938000.1	sy867Ml	WtMl	-2.67072	0.738296	7.01441e-06	5.10265e-05				1.7489	0.473104	0.495524	2.56702	1.0173	3.35238	0.399699	0.523135	0.242926	0.457434	0.202512	0.659149
BOKJ_1159200.1	sy867Ml	WtMl	-2.6721	4.59278	2.23126e-24	1.22956e-22	7 transmembrane receptor (Secretin family)	7tm_2,HRM		10.5088	14.3334	15.809	28.2376	45.224	22.0065	4.79226	6.67782	5.69599	6.75473	8.3689	10.8839
BOKJ_1407300.1	sy867Ml	WtMl	-2.67525	8.16395	6.12601e-40	7.62934e-38		Oxidored_FMN	Masculine	125.448	21.9701	15.6492	570.37	457.485	325.855	58.9972	70.4528	55.1734	18.2844	22.0463	22.7498
BOKJ_0189500.1	sy867Ml	WtMl	-2.67536	0.416732	1.52934e-05	0.000104264				1.56437	1.91581	1.37855	8.2784	10.5265	6.32731	0.750409	0.983484	1.00372	0.914015	2.08135	1.31675
BOKJ_1012400.1	sy867Ml	WtMl	-2.67887	1.56974	4.7846e-06	3.64003e-05	-	-	Masculine	0.567581	0.266888	0.840118	5.23623	5.75712	4.06437	0.597547	0.749912	0.940058	0.355718	0.216672	0.381883
BOKJ_1066600.1	sy867Ml	WtMl	-2.68579	2.31001	0.00114426	0.00464794				1.89198	2.64642	1.47223	0.400759	5.01962	13.0819	0.695935	1.14987	0.885006	1.35809	0.622796	2.39787
BOKJ_0564500.1	sy867Ml	WtMl	-2.68833	1.8431	2.40838e-06	1.96682e-05	Belongs to the UDP-glycosyltransferase family	UDPGT	Masculine	1.26494	2.35394	2.99076	6.89276	19.2795	13.0266	1.7323	1.26962	1.84942	1.34492	1.04576	2.48725
BOKJ_1151800.1	sy867Ml	WtMl	-2.69429	-0.777743	0.000508955	0.00231756	Acyl CoA binding protein	Ank_5		1.33161	1.89733	4.23845	1.60047	0.255103	4.07486	0.226759	0.490738	0.964255	1.11891	1.12051	1.13299
BOKJ_0528600.1	sy867Ml	WtMl	-2.69584	0.124826	0.00011454	0.000627851	Ras of Complex, Roc, domain of DAPkinase	Roc		0.657192	0.631502	1.75037	0.619602	1.11348	0.792194	0.553896	0.451343	0.497325	0.41037	0.539255	0.404756
BOKJ_0385300.1	sy867Ml	WtMl	-2.69799	5.45685	3.17862e-28	2.24923e-26	This protein promotes the GTP-dependent binding of aminoacyl-tRNA to the A-site of ribosomes during protein biosynthesis	GTP_EFTU,GTP_EFTU_D2,GTP_EFTU_D3	Masculine	33.5155	3.58884	8.2684	47.4736	71.5915	67.1171	8.55025	12.5443	9.29683	33.3941	5.89556	7.95822
BOKJ_1035200.1	sy867Ml	WtMl	-2.70813	7.02468	8.84584e-40	1.09075e-37	-	-		84.5956	90.9572	66.6982	413.019	203.374	257.867	49.1029	50.0738	38.8495	42.9256	21.9013	49.9634
BOKJ_0336100.1	sy867Ml	WtMl	-2.71323	1.22865	1.13998e-05	7.98053e-05	-	-	Masculine	4.01298	1.42908	0.755783	39.4648	10.6795	27.4752	1.98833	4.00942	2.307	2.97364	2.81145	2.13921
BOKJ_0912300.1	sy867Ml	WtMl	-2.7191	3.68684	2.19404e-19	8.4859e-18	Belongs to the universal ribosomal protein uS12 family	Ribosom_S12_S23		47.3053	28.7739	34.1381	54.2277	56.0105	88.1972	22.8943	21.0225	19.4511	28.2111	28.7751	28.9809
BOKJ_1478300.1	sy867Ml	WtMl	-2.73832	1.07195	3.86263e-06	3.01411e-05	Nop53 (60S ribosomal biogenesis)	Nop53		5.33402	4.48915	4.70471	10.0706	21.4028	7.98769	1.53082	0.873013	1.35266	3.67509	2.28999	2.17277
BOKJ_0324700.1	sy867Ml	WtMl	-2.73854	3.31663	3.26533e-10	5.18044e-09				13.5566	10.8625	15.5586	39.1761	11.1672	21.0261	6.35764	7.50297	5.50476	10.8329	7.58697	7.67941
BOKJ_0588600.1	sy867Ml	WtMl	-2.73981	6.41349	1.23431e-44	1.89779e-42	carboxylic ester hydrolase activity	-		79.0044	33.5455	42.9225	136.989	91.1581	103.771	14.1613	19.1506	14.3499	30.7914	23.5179	25.7415
BOKJ_0563700.1	sy867Ml	WtMl	-2.74287	1.2964	7.13458e-05	0.000414045				0.32691	0.366235	1.57114	6.13788	28.8786	1.75073	1.39728	1.8431	0.730564	1.45335	0.822113	1.00694
BOKJ_0298300.1	sy867Ml	WtMl	-2.74449	1.70751	5.66538e-06	4.23763e-05	belongs to the flavoprotein pyridine nucleotide cytochrome reductase family	FAD_binding_1,Flavodoxin_1,NAD_binding_1		7.41649	9.41734	55.7615	11.0577	1.84942	4.13512	0.894014	0.816125	0.614529	3.21961	2.64726	13.9531
BOKJ_0632500.1	sy867Ml	WtMl	-2.75387	4.38745	1.51382e-24	8.45431e-23	-	-	Masculine	4.5751	10.5886	3.41992	0	94.2024	15.8648	46.3736	41.8725	34.1705	45.3497	37.3344	41.9979
BOKJ_0565300.1	sy867Ml	WtMl	-2.75408	1.76541	8.68706e-08	9.62532e-07				1.37308	1.84122	1.28179	13.1958	19.4205	14.7748	2.5574	2.37467	1.66995	1.43726	1.97554	2.11528
BOKJ_0446900.1	sy867Ml	WtMl	-2.75511	-0.432033	0.000239753	0.00119531				0	0.235837	0	4.05112	0	0	0.571459	0.398262	0.158991	0.337774	0.303866	0.215687
BOKJ_0154800.1	sy867Ml	WtMl	-2.75669	1.54625	6.06875e-06	4.49615e-05	Belongs to the short-chain dehydrogenases reductases (SDR) family	adh_short		3.6316	5.93503	4.53336	5.91757	11.1693	11.0963	0.940795	1.98653	1.21819	1.22091	1.03693	1.37917
BOKJ_1464200.1	sy867Ml	WtMl	-2.75833	1.67368	1.66289e-06	1.40978e-05	May function in recognizing stalled ribosomes and triggering endonucleolytic cleavage of the mRNA, a mechanism to release non-functional ribosomes and degrade damaged mRNAs	eRF1_1,eRF1_2,eRF1_3		1.17009	0.774416	1.63774	9.25412	4.8067	7.44393	1.52974	0.652997	1.34695	0.907958	0.602102	0.67641
BOKJ_0612500.1	sy867Ml	WtMl	-2.76094	1.43959	9.53343e-06	6.75366e-05	-	-	Masculine	3.34297	3.49645	1.25909	12.9002	22.1538	11.0344	3.09279	2.40558	1.36924	1.27273	2.39798	2.17533
BOKJ_0817200.1	sy867Ml	WtMl	-2.76812	8.05708	3.41582e-32	3.03861e-30	-	-	Masculine	93.8356	107.227	97.5239	332.687	629.985	463.987	51.3438	65.6248	44.7576	16.0711	17.9447	19.9487
BOKJ_0834400.1	sy867Ml	WtMl	-2.77149	-0.823788	0.000538477	0.00243861				1.6701	7.13138	0.511834	0.133495	2.09706	0.843993	0.189465	0.6917	0.275995	0.348704	0.394369	0.334106
BOKJ_1472800.1	sy867Ml	WtMl	-2.77878	2.53225	2.32034e-11	4.17594e-10				41.3523	10.0359	4.81352	182.112	232.935	262.502	55.4839	43.7823	40.7717	0	0.963605	0.961295
BOKJ_1383200.1	sy867Ml	WtMl	-2.78695	2.71105	6.91306e-09	9.25755e-08	BPTI/Kunitz family of serine protease inhibitors.	Kunitz_BPTI		15.4854	26.3783	16.3301	29.3415	21.2544	6.55125	3.22329	2.75817	4.24249	15.9519	10.9528	11.2654
BOKJ_0720800.1	sy867Ml	WtMl	-2.79595	4.58585	1.12065e-16	3.43758e-15		Oxidored_FMN	Masculine	3.95106	0.830657	0.196207	22.3715	62.2601	33.311	5.94538	6.19889	5.47179	0.393798	0.737173	0.581642
BOKJ_0618400.1	sy867Ml	WtMl	-2.81057	0.930484	1.42223e-05	9.76969e-05	BTB/POZ domain	BTB_2	Masculine	1.31419	0.499238	3.00756	6.79239	10.7465	6.06448	1.00139	1.39386	0.869942	0.594828	0.25419	0.810908
BOKJ_0885900.1	sy867Ml	WtMl	-2.81497	2.71909	1.00667e-07	1.10654e-06				1.01395	1.36853	0	0	0	0	5.3742	5.73067	2.58155	2.82258	1.27979	2.44654
BOKJ_1376700.1	sy867Ml	WtMl	-2.81693	1.26274	5.17946e-05	0.000312676				0	0	0.228958	0	0	0.982339	0	0.0566883	0.137558	0.0577231	0.0648204	0.183697
BOKJ_0449200.1	sy867Ml	WtMl	-2.81724	4.19158	2.16648e-21	9.67072e-20				18.7313	42.2816	28.7848	56.6658	97.5138	68.05	10.1275	11.3818	15.3835	12.3809	7.27517	10.5579
BOKJ_1196200.1	sy867Ml	WtMl	-2.8245	8.32371	7.88972e-52	1.6108e-49	alcohol dehydrogenase (NAD) activity	ADH_N,ADH_zinc_N	Masculine	6.23826	4.57202	4.793	509.213	601.908	626.131	78.9659	103.976	71.874	4.19783	3.03935	3.17914
BOKJ_0028000.1	sy867Ml	WtMl	-2.84459	8.4855	3.75433e-28	2.62676e-26	catalytic activity	AMP-binding,AMP-binding_C	Masculine	35.8704	28.1325	34.0311	310.197	675.388	742.269	75.7129	74.9793	69.5821	27.263	29.3783	32.5568
BOKJ_0205800.1	sy867Ml	WtMl	-2.84665	3.86888	2.98254e-18	1.05524e-16	Family of unknown function (DUF5332)	DUF5332		35.4275	11.0266	34.2664	58.2042	66.7859	95.586	9.31869	9.33311	6.39075	18.4142	15.8758	23.1043
BOKJ_1109500.1	sy867Ml	WtMl	-2.85084	4.12987	2.12916e-23	1.10486e-21	-	-		27.6196	23.1151	12.9109	94.8643	135.404	95.4675	31.5654	31.8065	32.227	22.6976	26.4817	24.4464
BOKJ_0531100.1	sy867Ml	WtMl	-2.85591	8.84793	3.51624e-46	5.83884e-44	-	-		564.793	509.205	781.554	1240.98	1831.49	2252.24	786.456	847.805	833.384	736.009	1144.83	1232.01
BOKJ_0912200.1	sy867Ml	WtMl	-2.86387	1.75078	3.11101e-06	2.48044e-05	Ras of Complex, Roc, domain of DAPkinase	Roc		0.844962	0.526252	3.38406	3.22193	15.1711	2.64065	0.809541	0.763812	1.36764	0.68395	0.962955	0.515145
BOKJ_1445400.1	sy867Ml	WtMl	-2.86521	5.1883	8.77002e-46	1.38256e-43	c4 zinc finger in nuclear hormone receptors	Hormone_recep,zf-C4		38.5149	40.9815	37.567	55.8243	60.8952	56.3787	9.07705	8.36319	7.19041	3.79269	4.72774	4.75535
BOKJ_0419800.1	sy867Ml	WtMl	-2.87331	1.84174	1.34607e-07	1.44641e-06				0	9.51697	0	43.9835	56.07	0	7.50123	14.1729	11.2586	9.6804	3.9178	7.49995
BOKJ_0301800.1	sy867Ml	WtMl	-2.87639	2.93201	6.55273e-12	1.25602e-10				4.15867	3.27142	0.785256	15.8122	9.0398	13.2301	1.61091	1.88587	1.12334	1.11781	1.01527	1.65343
BOKJ_1455600.1	sy867Ml	WtMl	-2.88186	0.0515804	0.000214473	0.00108623				2.19484	1.83476	1.64068	8.08176	7.46414	0.610265	0.456399	0.515979	0.883002	0.520407	0.92783	0.805368
BOKJ_1084600.1	sy867Ml	WtMl	-2.88754	7.35249	6.63336e-27	4.25834e-25	PLD-like domain	PLDc_2		104.994	116.907	93.1893	376.306	185.49	151.937	32.2694	31.912	30.0712	47.7319	32.0228	30.7227
BOKJ_0564400.1	sy867Ml	WtMl	-2.8903	1.59603	6.94828e-08	7.83112e-07	Belongs to the UDP-glycosyltransferase family	UDPGT	Masculine	0.57797	2.35373	2.16507	17.96	32.464	13.4856	1.55307	1.51145	1.71113	2.80144	1.5777	3.07189
BOKJ_0844000.1	sy867Ml	WtMl	-2.9048	5.41437	1.13869e-39	1.39032e-37	Immunoglobulin	ig	Masculine	14.3499	25.1729	34.9125	158.314	92.1503	93.2618	20.346	18.5405	19.4925	14.3636	10.0811	10.6598
BOKJ_0298000.1	sy867Ml	WtMl	-2.90986	0.00301211	0.000158584	0.000830881	procollagen-proline 4-dioxygenase activity	2OG-FeII_Oxy_3,P4Ha_N		1.04417	1.51075	4.99256	2.60441	0.627429	4.52975	0.299288	0.383258	0.411567	0.0801629	0.0682141	0.02178
BOKJ_0779400.1	sy867Ml	WtMl	-2.90992	4.48487	6.73868e-23	3.37042e-21	START domain	-	Masculine	0.815179	3.50941	1.27121	22.224	34.8949	39.8271	3.41018	3.33661	4.50689	3.49347	2.95998	4.56548
BOKJ_0472600.1	sy867Ml	WtMl	-2.91479	0.965462	2.15249e-06	1.77413e-05				0.549052	3.33104	0	22.0212	51.1699	31.3486	3.03096	2.77924	1.87208	2.08971	1.00044	0.969459
BOKJ_1253900.1	sy867Ml	WtMl	-2.92293	0.857621	1.10159e-06	9.76844e-06				0.459907	0.328234	0.351926	1.30762	1.87718	1.97531	0.939566	0.710654	0.721064	0.455208	0.68774	0.220477
BOKJ_0920700.1	sy867Ml	WtMl	-2.9282	2.3983	2.24881e-08	2.762e-07				12.7557	0	0	15.2356	0	0	10.594	17.3024	7.05742	11.7736	8.79711	10.7461
BOKJ_1282700.1	sy867Ml	WtMl	-2.93726	5.03951	1.33301e-22	6.45967e-21				5.96433	4.75122	7.43836	33.643	30.0158	27.9282	2.49684	6.06569	3.18174	4.72419	1.16352	4.79227
BOKJ_0359900.1	sy867Ml	WtMl	-2.94841	3.36617	1.05125e-14	2.64489e-13	Belongs to the cytochrome P450 family	p450	Masculine	3.37446	3.6439	5.48411	31.2012	40.1225	20.5768	2.8558	3.527	3.53349	2.84939	2.78389	3.06544
BOKJ_0042700.1	sy867Ml	WtMl	-2.94959	1.35731	2.18961e-07	2.2574e-06	monooxygenase activity	p450	Masculine	0.498639	0.153801	0.576242	0.525171	0.684865	1.93502	0.507904	0.532578	0.40805	0.408634	0.596286	0.517158
BOKJ_0225600.1	sy867Ml	WtMl	-2.96112	9.44373	8.10405e-49	1.48423e-46	NAD+ binding	3HCDH,3HCDH_N		913.525	1495.13	1504.83	1284.32	2278.2	1668.12	196.756	196.842	221.192	142.879	127.264	121.669
BOKJ_1236700.1	sy867Ml	WtMl	-2.97708	3.35786	3.59015e-15	9.51312e-14	Enoyl-(Acyl carrier protein) reductase	adh_short_C2	Masculine	3.64833	5.84996	7.43596	39.108	33.114	27.7526	4.13778	4.59185	5.29352	4.75425	7.1406	4.39516
BOKJ_1366100.1	sy867Ml	WtMl	-2.98017	3.09225	4.82163e-12	9.38259e-11		adh_short_C2	Masculine	3.33246	0.829435	0.703267	20.7425	33.8098	23.974	4.7987	3.46792	1.8422	0.947152	0.71544	0.453829
BOKJ_0812500.1	sy867Ml	WtMl	-2.98749	-0.315911	2.54072e-05	0.000164717	Belongs to the peptidase S33 family	-	Masculine	0	0	0	0	0	0	0	2.00253	5.89188	4.06337	6.85925	0
BOKJ_0693800.1	sy867Ml	WtMl	-2.99553	6.60041	1.70379e-68	7.07301e-66	suppressors of cytokine signalling	Ank,Ank_2		41.4288	41.8971	43.9721	186.694	139.503	150.121	19.1423	18.0715	19.341	25.1924	19.2491	18.2294
BOKJ_0797700.1	sy867Ml	WtMl	-2.99623	1.8185	7.19089e-08	8.07532e-07	Belongs to the ligand-gated ion channel (TC 1.A.9) family	Neur_chan_LBD,Neur_chan_memb	Masculine	0.629506	0.135676	0.432616	5.38374	5.47798	10.1649	0.932418	0.961767	0.651211	0.671489	0.711267	0.452324
BOKJ_0190800.1	sy867Ml	WtMl	-2.99651	2.73831	3.7704e-11	6.62293e-10				0	0	0	0	0	0	0	0	0	0	0	0
BOKJ_0345000.1	sy867Ml	WtMl	-3.00511	0.600415	1.49952e-06	1.28883e-05	protein kinase activity	-	Masculine	0.283206	0	0	3.02742	4.27551	2.04311	0.22353	0.723183	0.489494	0.22967	0.206914	0.44102
BOKJ_0444500.1	sy867Ml	WtMl	-3.01154	1.39935	2.46907e-08	2.99999e-07	Cysteine-rich venom protein	TIL	Masculine	8.73128	4.4844	0	22.1337	209.241	39.5613	12.6657	8.90596	12.0725	3.53013	8.01156	16.0138
BOKJ_0472200.1	sy867Ml	WtMl	-3.01972	1.68958	2.49363e-09	3.54113e-08				0.0721409	0.038944	0.0422982	3.8901	8.13596	3.1747	0.377163	0.347859	0.430812	0	0.209989	0.0156255
BOKJ_0114200.1	sy867Ml	WtMl	-3.02643	9.49902	1.60996e-43	2.30465e-41				408.158	530.651	414.363	1392.36	934.328	793.608	108.233	157.338	114.582	244.159	198.792	267.616
BOKJ_0972000.1	sy867Ml	WtMl	-3.04356	0.453438	2.03786e-05	0.000135425		Branch		2.67839	1.79356	5.30678	3.51437	0.692584	4.56585	0.343004	0.139402	0.252107	0.535047	0.0399367	0.226958
BOKJ_1461600.1	sy867Ml	WtMl	-3.04569	5.79273	3.69982e-50	7.19963e-48				10.9627	10.86	16.7639	97.9051	104.839	98.3442	12.4923	18.5644	13.5995	21.2751	16.9418	19.0965
BOKJ_1208000.1	sy867Ml	WtMl	-3.07049	6.11807	7.79192e-14	1.81384e-12				74.3474	142.891	122.305	569.027	193.363	156.368	64.9711	65.3366	61.229	207.033	176.999	242.125
BOKJ_1462900.1	sy867Ml	WtMl	-3.07715	1.64169	6.6847e-08	7.56142e-07	NmrA-like family	NAD_binding_10		2.33174	1.68734	2.49337	5.28346	7.79786	8.71194	0.544241	0.820459	0.934391	0.404926	0.559861	0.477123
BOKJ_1185000.1	sy867Ml	WtMl	-3.0953	5.05731	6.43135e-46	1.04021e-43	Glutathione S-transferase, C-terminal domain	-	Masculine	13.2416	2.11509	4.80012	108.472	106.64	119.702	13.7974	19.2837	18.6886	7.66821	10.1189	13.3353
BOKJ_1338400.1	sy867Ml	WtMl	-3.09985	2.59201	5.04651e-10	7.86599e-09	histone acetyltransferase activity	zf-TAZ	Masculine	0.883578	0.540272	2.27091	24.8538	49.345	39.3937	4.72831	6.61197	3.48246	0.947187	1.9859	1.59601
BOKJ_1042000.1	sy867Ml	WtMl	-3.10094	1.39217	7.82681e-05	0.000450023	Belongs to the peptidase A1 family	Asp	Masculine	0.63963	0.780157	0.275836	0	9.39539	4.66865	0.366912	0.887301	0.160674	0.484267	0.183415	0.613912
BOKJ_1389400.1	sy867Ml	WtMl	-3.11889	2.27438	4.12599e-06	3.18964e-05	defense response to Gram-negative bacterium	Thaumatin	Masculine	0	0	0.236877	11.0757	8.84889	3.4616	0.0844678	5.88795	0.162455	0.136237	0.230894	0.147928
BOKJ_0703200.1	sy867Ml	WtMl	-3.13089	0.893362	5.09507e-07	4.87732e-06	5' nucleotidase family	5_nucleotid		2.15842	5.61857	2.72255	4.14297	4.02815	3.22583	0.342365	0.449896	0.489169	1.05474	0.823301	5.42762
BOKJ_0395900.1	sy867Ml	WtMl	-3.13266	2.04474	3.76836e-09	5.23786e-08	transmembrane transport	MFS_1		2.72236	1.53106	1.52672	11.3455	6.34322	6.4986	0.618665	1.0988	1.11186	1.62104	2.39558	2.18062
BOKJ_0616400.1	sy867Ml	WtMl	-3.13833	8.45399	1.71318e-71	7.62e-69	Belongs to the short-chain dehydrogenases reductases (SDR) family	adh_short	Masculine	307.832	176.522	176.455	1066.05	1605.65	1476.39	135.205	139.085	129.216	124.601	152.454	163.119
BOKJ_0821900.1	sy867Ml	WtMl	-3.16501	3.44725	7.07641e-21	3.06006e-19	START domain	-		12.6528	8.3023	10.5665	33.3411	41.9794	44.5222	5.39377	4.42527	4.31244	7.09166	3.77781	7.13547
BOKJ_0447400.1	sy867Ml	WtMl	-3.17489	-0.655013	0.00226759	0.00826957	structural constituent of cuticle	Collagen		1.04775	0.255067	0.366748	0.290071	0	1.53126	0.238923	0.13848	0.0331476	0	0.125135	0.119587
BOKJ_1458900.1	sy867Ml	WtMl	-3.17542	-0.0992792	3.23384e-05	0.000204231	SET domain and mariner transposase fusion gene	-	Masculine	1.00696	3.71785	0	26.7376	15.8012	2.22492	0.756378	1.23469	0.908644	1.56381	0.884893	0.844759
BOKJ_0654300.1	sy867Ml	WtMl	-3.18389	2.73513	3.96904e-10	6.24911e-09	KR domain	adh_short_C2	Masculine	2.95134	0.989031	3.33234	12.0393	21.4884	29.3616	3.53088	2.00754	3.25836	0.718249	1.34113	1.35871
BOKJ_1428500.1	sy867Ml	WtMl	-3.19741	1.50843	8.40308e-09	1.11332e-07	c4 zinc finger in nuclear hormone receptors	Hormone_recep,zf-C4		11.7736	12.5805	8.89446	7.2459	10.2256	9.56198	0.487041	0.933269	0.901296	3.46523	2.20868	2.6563
BOKJ_1446200.1	sy867Ml	WtMl	-3.20265	-0.64002	8.86503e-05	0.000501842				0	0	0	0	0	0	0	0	0	0	0	0
BOKJ_0867900.1	sy867Ml	WtMl	-3.20305	4.17506	0.00131895	0.00522467	L-lysine 6-monooxygenase (NADPH-requiring)	FMO-like	Masculine	0.394852	0	0.332612	0.283602	60.4462	10.5132	3.04314	1.40981	3.17971	0.223045	0.370209	0.133943
BOKJ_1334200.1	sy867Ml	WtMl	-3.25737	2.03677	1.10337e-11	2.04484e-10				5.8182	0	0	0	0	0	14.5235	22.1334	12.4341	20.2509	38.2336	36.4858
BOKJ_0027600.1	sy867Ml	WtMl	-3.26677	3.68606	1.10209e-25	6.50629e-24				4.24239	7.51568	7.46859	25.3316	10.1831	19.8757	5.36855	5.47383	5.34192	4.56833	4.51941	3.69183
BOKJ_0335600.1	sy867Ml	WtMl	-3.28972	-1.06717	0.00192876	0.00720478	Serpentine type 7TM GPCR chemoreceptor Srd	7TM_GPCR_Str	Masculine	0	0	0	3.82713	0	0.970096	0.123058	0.249855	0.180208	0.254729	0.39984	0.432813
BOKJ_1138700.1	sy867Ml	WtMl	-3.29171	6.04919	1.27473e-49	2.44239e-47	F-box only protein 25	-	Masculine	96.2281	103.338	75.6636	758.002	443.91	430.86	80.7195	75.4633	70.4418	127.309	72.1426	67.1627
BOKJ_1138800.1	sy867Ml	WtMl	-3.30056	7.09267	5.50094e-56	1.34331e-53	F-box only protein 25	-	Masculine	88.2124	112.897	124.009	887.088	511.027	474.206	47.4832	54.4774	47.0453	76.0568	48.1695	42.3666
BOKJ_0260000.1	sy867Ml	WtMl	-3.32235	1.79718	3.13338e-06	2.49668e-05	Lissencephaly type-1-like homology motif	WD40		1.63577	7.51021	0.889855	2.19414	16.8386	1.38337	0.478248	0.487722	0.400295	0.614817	0.358158	0.271556
BOKJ_0790500.1	sy867Ml	WtMl	-3.32345	1.11337	8.63078e-08	9.57148e-07				2.44345	0	1.50343	5.56112	0	7.04435	1.62846	0.95306	1.42628	2.52911	0.550779	0.66158
BOKJ_1464500.1	sy867Ml	WtMl	-3.33859	0.0823737	3.26245e-06	2.58958e-05	Transcription elongation factor implicated in the maintenance of proper chromatin structure in actively transcribed regions	Elf1		3.41595	9.07113	3.82833	7.21377	3.53334	11.3341	1.15265	0.374849	1.31195	0.377843	0.649065	1.04091
BOKJ_1053500.1	sy867Ml	WtMl	-3.3468	4.6096	2.64028e-24	1.4359e-22				3.18061	9.95568	7.29505	880.212	491.381	522.768	45.1819	35.2435	22.8293	6.73282	4.31602	2.52461
BOKJ_0396700.1	sy867Ml	WtMl	-3.36287	1.56273	5.11512e-10	7.96296e-09		Col_cuticle_N,Collagen		8.98658	1.17124	1.15297	1.94985	3.12684	3.24084	0.317278	0.341933	0.365182	0.136428	0.219086	0.487893
BOKJ_0703100.1	sy867Ml	WtMl	-3.36734	0.210741	1.53386e-06	1.31471e-05	ribosomal protein, L28	-		1.40638	0.706891	0.889623	6.07299	3.09752	3.83381	0.271718	0.571523	0.371939	0.222591	0.151835	0.531658
BOKJ_0270900.1	sy867Ml	WtMl	-3.38944	-0.0928223	3.02425e-05	0.000192065	Lipase (class 3)	Lipase_3	Masculine	0.301762	0.165589	0	4.93275	0	1.16457	0.489682	0.148528	0.293991	0.396841	0.730593	0.432769
BOKJ_1183100.1	sy867Ml	WtMl	-3.40959	5.57711	1.36635e-44	2.07518e-42	protein modification by small protein conjugation or removal	BTB	Masculine	11.1269	20.5707	21.0005	131.784	109.283	69.0991	11.5272	10.7659	8.64435	14.2539	7.73118	6.94165
BOKJ_1476200.1	sy867Ml	WtMl	-3.4333	3.55659	2.49217e-25	1.4303e-23				28.6314	18.0753	17.6167	26.74	21.1407	29.5279	2.27846	3.13724	2.69869	9.2454	7.84591	9.6412
BOKJ_0175900.1	sy867Ml	WtMl	-3.4429	1.8655	1.19809e-06	1.05078e-05	-	-		5.17667	6.16879	1.19705	40.1364	1.97149	18.8642	0.810458	2.87197	2.32417	2.61371	0.895699	1.4378
BOKJ_1320600.1	sy867Ml	WtMl	-3.44577	4.33545	3.30193e-22	1.55178e-20	Glycosyl transferase family 8	-		62.2814	68.6945	82.3566	52.5091	17.6811	49.3243	3.66537	4.35105	3.45941	16.4592	22.5279	17.9239
BOKJ_1197900.1	sy867Ml	WtMl	-3.44906	-0.265666	0.000132333	0.000711605				0.608462	0	0	3.26042	8.69011	1.00196	0.50897	0.136933	0.245936	0.139535	0	0.151895
BOKJ_0117700.1	sy867Ml	WtMl	-3.47717	1.8771	1.72591e-08	2.15592e-07				0.777158	3.42293	3.11753	4.30747	4.44967	1.39517	0.509657	0.276603	0.600867	0.0565354	0.475855	0.390802
BOKJ_1459600.1	sy867Ml	WtMl	-3.50619	6.12048	8.72079e-42	1.14325e-39				61.2208	54.8714	68.4659	323.745	173.863	211.557	25.2382	39.1851	25.9192	27.1118	22.8628	29.252
BOKJ_1246000.1	sy867Ml	WtMl	-3.51209	4.67112	6.64098e-34	6.26567e-32	Belongs to the arginase family	Arginase		41.4678	25.4942	34.577	34.0948	87.3923	55.0887	5.45263	5.05153	4.25823	3.87376	2.20454	2.94448
BOKJ_0577600.1	sy867Ml	WtMl	-3.51294	-1.37605	0.00123353	0.00494284	Worm-specific repeat type 1	-		0	0	0	0	0	0	0	0.220123	0.527021	1.14282	0.771887	1.21825
BOKJ_0318600.1	sy867Ml	WtMl	-3.53731	1.14361	1.55627e-08	1.9677e-07	Frag1/DRAM/Sfk1 family	Frag1		1.21911	0.132838	4.67038	7.99366	5.88432	6.72435	0.294599	0.476226	0.712124	0.198449	0.630737	0.172562
BOKJ_1043300.1	sy867Ml	WtMl	-3.54487	10.0315	1.91544e-88	1.13595e-85				383.445	211.567	267.011	1605.19	1175.51	1152.5	110.613	132.434	120.914	173.669	139.036	124.743
BOKJ_0739200.1	sy867Ml	WtMl	-3.56777	-0.0551997	0.000587314	0.00262541	Belongs to the amiloride-sensitive sodium channel (TC 1.A.6) family	ASC		0	1.22964	1.05825	11.9566	2.92458	0	0.361037	0.365753	0.523878	0.368125	0.500772	0.398445
BOKJ_0713800.1	sy867Ml	WtMl	-3.5784	-0.120085	1.33706e-05	9.24068e-05	Serpentine type 7TM GPCR chemoreceptor Srd	7TM_GPCR_Srd	Masculine	0.542481	0.290473	0.152836	1.26195	1.04186	0	0.210144	0.170292	0.305558	0.384978	0.0482495	0.137888
BOKJ_0724000.1	sy867Ml	WtMl	-3.58082	-0.104969	7.27414e-05	0.000421555	Serpentine type 7TM GPCR chemoreceptor Srsx	7TM_GPCR_Srsx	Masculine	0	0	0	7.40699	0.444335	5.81935	0.416832	0.22555	0.339483	0.461046	1.0366	0.491088
BOKJ_1316200.1	sy867Ml	WtMl	-3.63823	9.50224	8.96026e-90	5.87321e-87	Glycoside hydrolase family 45 protein	Glyco_hydro_45	Masculine	366.813	386.304	434.22	3365.02	3558.82	3128.88	184.658	259.711	184.254	154.001	90.6938	129.888
BOKJ_0564300.1	sy867Ml	WtMl	-3.6416	4.01026	1.87729e-27	1.23703e-25	Belongs to the UDP-glycosyltransferase family	UDPGT	Masculine	1.37381	2.39383	1.59136	17.9608	29.5157	18.0227	2.21409	1.85277	2.0748	3.91919	3.28988	4.21496
BOKJ_0998800.1	sy867Ml	WtMl	-3.64384	1.0854	1.46467e-06	1.26061e-05	Amidase	Amidase	Masculine	0	0	0	3.26535	0.845129	0.134099	0.0450956	0.363445	0.25973	0	0	0.0392268
BOKJ_0144100.1	sy867Ml	WtMl	-3.64531	8.63151	3.58056e-91	2.47735e-88	Fatty acid desaturase	FA_desaturase	Masculine	82.12	81.8057	128.545	1086.64	955.17	1117.7	66.5901	91.6067	68.3575	33.5926	41.2578	32.0889
BOKJ_0820200.1	sy867Ml	WtMl	-3.65405	5.60381	1.2826e-55	3.07182e-53	Belongs to the short-chain dehydrogenases reductases (SDR) family	adh_short	Masculine	5.67715	1.0791	3.77159	86.7188	96.6437	127.561	8.17893	12.1079	7.59911	5.61903	5.80719	5.87287
BOKJ_1462800.1	sy867Ml	WtMl	-3.65649	1.42658	7.72959e-08	8.61812e-07	Cullin	Cullin,Cullin_Nedd8		0.316737	2.39741	1.73138	0.494782	2.63407	3.49541	0.087847	0.0317474	0.0673621	1.9408	0.0637239	2.09262
BOKJ_0297600.1	sy867Ml	WtMl	-3.68069	2.40823	9.96852e-16	2.78984e-14	Fumarase C C-terminus	FumaraseC_C,Lyase_1		2.45043	8.18166	2.28842	6.78974	8.66863	15.0789	1.30611	1.15155	1.09191	1.04261	1.79714	1.08663
BOKJ_1147700.1	sy867Ml	WtMl	-3.69079	2.05386	6.90149e-10	1.05203e-08				0	0	0	33.7124	35.0987	88.6403	8.91248	4.14149	5.48355	2.11387	1.19488	1.71184
BOKJ_1468000.1	sy867Ml	WtMl	-3.70911	-0.559412	7.06094e-05	0.000410345	Dephospho-CoA kinase	CoaE		0.495211	0.617866	0.644548	1.95283	11.0667	1.39748	0.9732	0.156803	0.561895	0.319924	0.549049	0.708584
BOKJ_1280800.1	sy867Ml	WtMl	-3.71642	2.54103	2.89542e-17	9.37832e-16				2.32787	3.73439	2.23751	24.4702	28.1164	28.0254	2.26553	2.06903	2.62017	0.67413	0.830178	1.54598
BOKJ_1420400.1	sy867Ml	WtMl	-3.74247	-0.709108	5.37136e-06	4.03224e-05				0.717567	0	1.89001	14.87	26.8476	0	0.512899	0.411529	0.982655	1.66774	0	1.38753
BOKJ_1478200.1	sy867Ml	WtMl	-3.74448	0.565469	1.49594e-08	1.89719e-07				5.051	4.42482	4.27127	7.97794	10.881	6.09023	0.587837	0.355899	0.488875	0.474377	0.47299	0.455485
BOKJ_1478900.1	sy867Ml	WtMl	-3.75184	1.80758	3.97973e-12	7.8176e-11	NADH-ubiquinone oxidoreductase subunit 10	NDUFB10		2.93476	5.38925	4.47514	13.1513	13.2417	19.0487	0.999006	1.0238	0.900736	0.434016	1.66626	1.06518
BOKJ_0666800.1	sy867Ml	WtMl	-3.76816	-0.736822	7.89305e-05	0.000453542	Serpentine type 7TM GPCR chemoreceptor Sra	7TM_GPCR_Srab	Masculine	0	0.152019	0	2.3629	4.96551	0	0	0.195413	0.058289	0.0489008	0	0.159389
BOKJ_1397600.1	sy867Ml	WtMl	-3.773	0.469749	1.16495e-06	1.02605e-05	Belongs to the peptidase C1 family	Peptidase_C1	Masculine	2.77842	0.756655	1.22076	5.98219	9.29739	31.7464	0.507215	0.246433	0.981122	1.26493	0.555746	0.48767
BOKJ_0082000.1	sy867Ml	WtMl	-3.77984	0.877818	3.3385e-07	3.33421e-06				3.8752	0	2.50016	19.2278	14.5779	19.7402	2.83405	1.0122	1.20924	4.94553	1.18733	2.27897
BOKJ_1316300.1	sy867Ml	WtMl	-3.78731	9.57135	1.75373e-84	9.49608e-82	Glycoside hydrolase family 45 protein	Glyco_hydro_45	Masculine	375.64	373.086	443.019	3926.94	4033.15	3105.02	180.364	259.681	183.767	170.225	94.4445	141.098
BOKJ_1345100.1	sy867Ml	WtMl	-3.81039	-0.81145	4.41859e-06	3.37809e-05				0	0	0	0	0	0	0.178863	0.434167	0.171449	0.297449	0	0.648187
BOKJ_0592000.1	sy867Ml	WtMl	-3.81696	5.59287	3.82243e-75	1.83094e-72		adh_short_C2	Masculine	8.66635	0.919423	0.199494	177.931	175.45	118.184	10.8307	13.1003	11.9822	2.63238	3.45924	3.19458
BOKJ_0318000.1	sy867Ml	WtMl	-3.82372	10.4131	3.76918e-85	2.1337e-82	Lytic transglycolase	-	Masculine	791.448	623.565	645.85	8389.81	7616.98	7211.98	361.637	566.443	394.691	384.024	185.202	315.769
BOKJ_0396800.1	sy867Ml	WtMl	-3.84215	2.33449	2.78593e-14	6.76336e-13		Col_cuticle_N,Collagen		1.83754	0.0836326	0.480241	2.38227	1.08197	1.50408	0.0352229	0.0854106	0.0663394	0.0545256	0	0.0304672
BOKJ_0620100.1	sy867Ml	WtMl	-3.85899	3.80043	7.54582e-35	7.39966e-33	process utilizing autophagic mechanism	-		3.93523	12.0142	21.3223	38.3691	54.0716	48.4039	3.33609	3.22073	4.70819	5.60391	6.14847	9.44383
BOKJ_1453600.1	sy867Ml	WtMl	-3.91958	2.86815	6.77904e-16	1.93195e-14	Lipopolysaccharide kinase (Kdo/WaaP) family	Pkinase		5.76623	4.02758	4.54305	7.0394	19.8816	9.61895	1.13841	0.947462	0.865606	1.9033	1.3381	2.10222
BOKJ_1406000.1	sy867Ml	WtMl	-3.92773	9.5424	5.63373e-46	9.2319e-44	Aldo/keto reductase family	Aldo_ket_red	Masculine	276.428	336.999	197.464	2038.41	1222.16	1358.98	72.672	130.797	66.6498	46.8911	33.3232	27.4754
BOKJ_1205900.1	sy867Ml	WtMl	-3.93851	3.98498	1.10387e-32	9.96201e-31	Protein of unknown function (DUF1679)	EcKinase	Masculine	1.98878	1.56072	1.6601	25.7423	36.012	44.4033	1.8628	2.33053	2.39946	0.231666	0.486517	0.893548
BOKJ_1461800.1	sy867Ml	WtMl	-3.94006	2.94045	2.5646e-18	9.0996e-17	Aspartate aminotransferase	Aminotran_1_2		4.08541	5.1866	5.78902	11.9589	18.4661	16.5003	1.01673	0.693002	1.50017	0.563248	0.674084	0.610952
BOKJ_0371000.1	sy867Ml	WtMl	-3.94915	3.58337	5.12262e-21	2.25431e-19	Belongs to the short-chain dehydrogenases reductases (SDR) family	adh_short	Masculine	0.136049	0.147693	0.156003	14.0129	36.0265	46.2458	2.39649	2.522	1.55934	0.633031	0.409563	0.78584
BOKJ_0117600.1	sy867Ml	WtMl	-3.97258	3.35826	8.09159e-21	3.45112e-19	Protein tyrosine kinase	Pkinase_Tyr	Masculine	5.51004	6.85425	6.57615	26.9328	16.5537	34.7068	1.48858	1.58276	2.10967	1.59135	1.68879	1.57059
BOKJ_0308800.1	sy867Ml	WtMl	-3.98047	0.618842	0.000193213	0.000992276				0	0	0	0	0	70.2353	3.70513	6.85395	3.62298	7.88644	1.74564	4.91973
BOKJ_0298100.1	sy867Ml	WtMl	-4.03986	-0.792181	8.44393e-05	0.000481726	positive regulation of vulval development	Pkinase_Tyr		5.93309	8.52077	0.477605	0.0730632	1.79881	1.15677	0.130718	0.10542	0.050472	0.271715	0.427748	0.31926
BOKJ_0534700.1	sy867Ml	WtMl	-4.0769	1.7561	1.23788e-11	2.26714e-10		ShK	Masculine	2.48844	4.19095	0	35.9968	25.6081	28.7882	0.645466	1.95552	1.21897	2.49321	1.13774	2.97341
BOKJ_0817100.1	sy867Ml	WtMl	-4.10601	5.43314	1.87466e-51	3.70588e-49	-	-	Masculine	9.70576	6.67529	6.62754	49.4202	103.365	65.7894	5.04379	5.42792	3.95048	1.19737	1.87178	1.91295
BOKJ_0628500.1	sy867Ml	WtMl	-4.12608	4.08154	6.65271e-42	8.81414e-40	transmembrane protein 53	DUF829	Masculine	0.164844	0.743165	0	55.3913	37.3931	73.1104	3.31975	3.02787	3.0746	0.169995	0.127882	0.428093
BOKJ_1466300.1	sy867Ml	WtMl	-4.12997	1.46927	7.28311e-07	6.69401e-06	Ubiquitin homologues	ubiquitin		1.12902	0.601402	1.20188	0.985113	1.32281	47.1444	0.246499	0.227649	0.270807	0.335554	0.318146	0.549668
BOKJ_0400300.1	sy867Ml	WtMl	-4.13661	5.18331	6.16493e-42	8.2557e-40				7.94475	10.0577	9.87389	129.848	56.9142	48.2062	3.9377	3.63892	4.20399	6.6654	3.95726	2.94718
BOKJ_0970100.1	sy867Ml	WtMl	-4.18171	3.92264	8.43241e-31	7.04814e-29				328.678	144.19	136.996	1099.59	1257.69	2536.27	51.3265	89.2362	49.169	71.5661	36.9726	54.4338
BOKJ_0554100.1	sy867Ml	WtMl	-4.20491	0.97897	7.7825e-05	0.000448097				2.49484	0	0	0	54.6479	36.2881	1.61729	1.63826	1.95659	0.339388	0.766685	0.36561
BOKJ_1389500.1	sy867Ml	WtMl	-4.22538	1.94581	7.45305e-09	9.93793e-08	defense response to Gram-negative bacterium	Thaumatin	Masculine	0	0	0	1.00688	9.13434	1.33138	0.0844678	0.273858	0.0812276	0.136237	0	0
BOKJ_1196000.1	sy867Ml	WtMl	-4.23978	9.97111	1.91107e-122	2.38004e-119	transferase activity, transferring acyl groups	Carn_acyltransf	Masculine	18.2309	12.523	20.0767	1003.96	1166.48	1188.85	55.7329	69.7074	52.2937	8.48759	11.2724	13.2865
BOKJ_1460400.1	sy867Ml	WtMl	-4.25689	-1.00745	8.85763e-06	6.3036e-05	Eukaryotic-type carbonic anhydrase	Carb_anhydrase		0.196748	0.856846	0.66545	0	4.58495	0.69914	0.229676	0.061839	0.0746862	0.252824	0.286678	0.271369
BOKJ_1225500.1	sy867Ml	WtMl	-4.34855	6.63086	4.39715e-75	2.02823e-72				9.72972	12.1772	11.4429	164.197	82.4618	79.6737	19.5113	16.8409	20.4281	36.577	32.8712	27.2004
BOKJ_1332100.1	sy867Ml	WtMl	-4.35353	0.0471125	1.7504e-05	0.000117708				0	0	0	3.51169	0	2.36298	0.144434	0	0.842688	0	0	0
BOKJ_1464400.1	sy867Ml	WtMl	-4.39457	-0.270751	1.50377e-07	1.60342e-06				2.62213	10.6623	9.33865	3.60477	8.90409	1.91673	0.247007	0.149692	0.17771	0.249556	0.170518	0.109048
BOKJ_1234200.1	sy867Ml	WtMl	-4.41215	1.2125	4.57374e-11	7.98897e-10	Belongs to the UDP-glycosyltransferase family	-	Masculine	4.11636	0	0	0	36.3846	31.3195	7.10838	4.77546	4.58361	0.986485	2.23891	2.12338
BOKJ_1223000.1	sy867Ml	WtMl	-4.47624	0.708563	2.198e-08	2.70761e-07	Serpentine type 7TM GPCR chemoreceptor Srd	7TM_GPCR_Srd	Masculine	0.159873	0	0.548144	7.80675	6.21373	0.965158	0.0616585	0.19944	0.359655	0.507682	0.285666	0.486652
BOKJ_1282400.1	sy867Ml	WtMl	-4.49004	-0.605494	9.34096e-05	0.000525202	Belongs to the CRISP family	CAP	Masculine	0	0	0	11.4261	0	0	0.164777	0.133619	0	0	0.308077	0.73468
BOKJ_0658100.1	sy867Ml	WtMl	-4.49024	4.08371	2.40592e-36	2.6055e-34	DSBA-like thioredoxin domain	DSBA	Masculine	0.990109	0.577076	1.5379	72.0811	52.1451	45.7238	2.69374	3.91223	3.27664	2.97128	2.0749	2.73446
BOKJ_0529100.1	sy867Ml	WtMl	-4.50233	4.80569	7.18789e-44	1.06569e-41				105.869	62.834	59.9963	284.768	253.715	216.344	5.31031	13.7171	6.68892	7.70887	0.976511	8.24896
BOKJ_0586300.1	sy867Ml	WtMl	-4.53758	9.83914	4.05611e-47	7.01594e-45	pectate lyase activity	Pectate_lyase		1011.12	855.197	1024.38	2301.63	4451	2768.58	123.9	215.223	105.031	37.2731	43.5752	83.0177
BOKJ_1475600.1	sy867Ml	WtMl	-4.54534	0.0648431	1.0175e-07	1.11647e-06	NEUZ	Neuralized		0.868	1.33125	0.99267	1.60542	1.14881	0.925701	0.26065	0.211363	0.202958	0.725569	0.770273	0.688753
BOKJ_1316700.1	sy867Ml	WtMl	-4.6063	5.23401	1.33828e-08	1.71118e-07	Glycoside hydrolase family 45 protein	Glyco_hydro_45		121.368	141.356	141.014	96.2832	198.987	127.931	0.587469	10.7756	1.1709	4.50885	1.20996	2.09015
BOKJ_0911700.1	sy867Ml	WtMl	-4.62021	2.87356	3.23089e-23	1.64908e-21				21.04	11.7379	10.0074	90.5103	108.58	117.616	2.32939	5.40444	2.90372	3.29003	0.194547	3.50022
BOKJ_1476300.1	sy867Ml	WtMl	-4.7293	1.75334	1.83724e-15	5.01777e-14	RNA polymerase I specific transcription initiation factor RRN3	RRN3	Masculine	1.04114	0.619688	1.10173	7.94692	7.4887	35.0322	0.367631	0.231767	0.43634	0.33374	0.414648	0.541026
BOKJ_1285100.1	sy867Ml	WtMl	-4.75159	0.678414	4.46399e-08	5.21524e-07				5.73802	18.4429	17.1591	0	0	0	0.561555	0.454958	0.271428	0.467941	1.05721	22.727
BOKJ_0251100.1	sy867Ml	WtMl	-4.76753	0.389826	8.77128e-10	1.32409e-08	FAD linked oxidases, C-terminal domain	-		0.346171	1.28314	1.68406	4.82794	6.65826	1.73694	0.145663	0.117507	0.0931316	0.116645	0	0.0850867
BOKJ_0444600.1	sy867Ml	WtMl	-4.79822	1.5426	1.02339e-08	1.3318e-07	Fc fragment of IgG binding protein	TIL	Masculine	0	0	4.73481	0	0	0	1.76644	2.16175	2.54422	0	3.37062	8.86099
BOKJ_1316800.1	sy867Ml	WtMl	-4.83087	4.78903	4.55398e-07	4.40678e-06	Glycoside hydrolase family 45 protein	Glyco_hydro_45		79.4463	99.0297	85.808	41.3072	195.721	79.9054	0.364819	6.36191	0.47945	3.37645	1.06804	1.879
BOKJ_0310000.1	sy867Ml	WtMl	-4.83971	0.947712	2.75792e-10	4.42048e-09				0	0	0	154.397	0	0	1.33582	2.19777	0	1.13268	0	0
BOKJ_0926200.1	sy867Ml	WtMl	-4.87562	3.92577	1.08764e-12	2.28422e-11	SCP / Tpx-1 / Ag5 / PR-1 / Sc7 family of extracellular domains.	CAP	Masculine	2.11079	0	0.66986	4.82262	38.1414	9.59238	0.117783	0.158058	0.150413	0	0	0.0345215
BOKJ_1199600.1	sy867Ml	WtMl	-4.91037	0.398013	1.88954e-07	1.97584e-06	Homeodomain-like domain	DUF4817		0.647524	0.501776	0.758266	1.28184	8.53198	2.33879	0.25834	0.138852	0	0.473968	0.232536	0.112869
BOKJ_1316600.1	sy867Ml	WtMl	-5.19659	5.25377	1.3619e-46	2.29204e-44	Glycoside hydrolase family 45 protein	Glyco_hydro_45	Masculine	7.61885	11.7104	6.25758	210.482	263.666	140.296	2.47603	6.41429	4.29043	12.6174	2.06746	8.316
BOKJ_1453500.1	sy867Ml	WtMl	-5.21335	0.704728	2.71154e-12	5.42048e-11				23.7115	19.8405	9.72979	49.6822	41.5154	80.2612	0.850905	1.04553	0.413136	1.42486	1.19302	1.12872
BOKJ_1042100.1	sy867Ml	WtMl	-5.31402	3.47658	1.0013e-28	7.51214e-27	ShK toxin domain	ShK	Masculine	2.34036	3.37501	0	73.7931	63.2862	27.9381	1.86573	2.0477	0.89667	1.40973	0.370929	1.42919
BOKJ_1485000.1	sy867Ml	WtMl	-5.32779	13.2269	3.25707e-184	8.11272e-181	Thioredoxin-dependent peroxide reductase	-		11618.5	14368.4	27767.3	51256	54923.1	43658	1811.27	1515.07	2038.28	1363.15	1173.41	896.116
BOKJ_0804600.1	sy867Ml	WtMl	-5.34436	4.93961	8.15765e-32	7.10457e-30	Glycosyl hydrolase family 45	Glyco_hydro_45	Masculine	15.856	5.98907	5.54754	64.348	139.402	224.193	2.37841	4.81697	2.12344	2.8277	0.58154	0.982719
BOKJ_0856600.1	sy867Ml	WtMl	-5.44292	3.45135	2.70202e-06	2.18513e-05				0	0	0	59.6329	302.373	13.6657	0.532936	8.10418	1.02227	0	0.249941	0.242145
BOKJ_1360600.1	sy867Ml	WtMl	-5.46245	5.3497	2.53888e-92	1.9762e-89				99.2752	33.8417	53.3683	149.742	193.571	130.523	4.04324	2.73054	2.7893	5.39444	4.61655	4.95555
BOKJ_1234400.1	sy867Ml	WtMl	-5.49499	1.31534	2.96074e-15	7.92969e-14	Belongs to the UDP-glycosyltransferase family	UDPGT	Masculine	3.65701	0	0	37.4414	0	0	1.66135	1.3444	1.06515	1.80867	1.03087	1.48965
BOKJ_1042200.1	sy867Ml	WtMl	-5.60126	1.66283	1.27549e-16	3.89337e-15				0.18437	0.397287	0	17.648	4.80268	14.7842	0.293773	0.234362	0.209317	0.120041	0.341306	0.59004
BOKJ_0392900.1	sy867Ml	WtMl	-5.78215	4.14373	3.13135e-52	6.72377e-50				13.0282	11.5715	22.3777	75.7407	50.852	72.846	4.52626	3.27266	1.56438	5.98073	6.64096	5.1204
BOKJ_1043200.1	sy867Ml	WtMl	-5.79547	3.53616	9.29551e-37	1.03363e-34				4.26948	3.8972	0	19.2048	130.225	14.6516	4.0039	1.08022	3.85869	8.93985	4.20735	3.21627
BOKJ_0926300.1	sy867Ml	WtMl	-5.85898	3.85034	4.82051e-13	1.05324e-11	SCP / Tpx-1 / Ag5 / PR-1 / Sc7 family of extracellular domains.	CAP	Masculine	0.479726	0.938966	1.00479	3.99925	57.0824	13.2051	0.314088	0.18967	0.225619	0.0315275	0	0.0345215
BOKJ_0004300.1	sy867Ml	WtMl	-5.89488	0.356643	6.79692e-06	4.95548e-05				0	0	0	0	0	6.0873	0.933143	0	0	0	0	0
BOKJ_0726300.1	sy867Ml	WtMl	-5.95175	2.10522	2.29737e-18	8.17469e-17				4.88755	2.6448	6.76836	24.8972	26.7391	55.3548	0.198846	0.321707	0.188504	1.7305	0.539585	0.695964
BOKJ_1068000.1	sy867Ml	WtMl	-6.08519	-1.10528	6.25881e-08	7.12497e-07	Domain of unknown function (DUF3449)	DUF3449,SF3A3,SF3a60_bindingd,Telomere_Sde2_2		0.67994	0.867758	0.855871	1.03662	0.665377	0.548298	0	0	0	0	0	0.0241277
BOKJ_0586400.1	sy867Ml	WtMl	-6.08539	7.26197	5.5304e-130	1.14793e-126	pectate lyase activity	Pectate_lyase	Masculine	30.2724	13.309	12.2076	519.565	524.768	639.279	4.91647	10.2773	11.3522	7.65387	3.54463	8.21156
BOKJ_0984100.1	sy867Ml	WtMl	-6.12665	6.54183	2.6555e-24	1.43789e-22	Belongs to the peptidase C1 family	Inhibitor_I29,Peptidase_C1	Masculine	37.5895	53.3998	58.6981	93.3628	561.27	133.111	3.7328	2.61124	2.95882	1.10661	2.85832	2.06402
BOKJ_1287600.1	sy867Ml	WtMl	-6.22534	5.66	3.2487e-121	3.67812e-118	N-terminal half of MaoC dehydratase	MaoC_dehydratas	Masculine	0.131866	0	0	181.073	209.213	149.788	2.11447	2.96308	1.34461	0.180076	0.153456	0.0978068
BOKJ_0991900.1	sy867Ml	WtMl	-6.25982	7.80018	3.07377e-17	9.91727e-16	Belongs to the peptidase C1 family	Inhibitor_I29,Peptidase_C1	Masculine	56.7133	42.0354	46.9749	133.158	1259.21	187.968	3.88679	8.35857	5.37787	2.39729	3.36254	4.131
BOKJ_1135200.1	sy867Ml	WtMl	-6.4253	-0.0377873	1.98937e-06	1.65834e-05	Ubiquitin homologues	ubiquitin	Masculine	0	0.0859146	0	18.8157	0	2.81615	0.140857	0.0569124	0	0	0.190887	0
BOKJ_0942500.1	sy867Ml	WtMl	-6.44702	5.16707	4.88544e-59	1.3828e-56				9.12088	2.66985	2.97504	239.203	668.922	259.245	7.42538	2.90314	5.49915	1.33744	5.33757	2.4465
BOKJ_1369800.1	sy867Ml	WtMl	-6.45023	2.92776	9.46508e-37	1.04317e-34	-	-	Masculine	0.15094	0.544262	0.300527	8.96601	12.2849	13.6083	0.06717	0.126408	0.0854009	0.281373	0.200704	0.174584
BOKJ_0998700.1	sy867Ml	WtMl	-6.50057	2.08759	9.87243e-20	3.94075e-18	aspartic-type endopeptidase activity	Asp	Masculine	0	0	0	16.7342	14.6184	16.9279	0.372127	0.0503246	0.121367	0	0	0.0543239
BOKJ_0154700.1	sy867Ml	WtMl	-6.59737	0.0678245	1.4985e-10	2.47839e-09	-	-	Masculine	0	0.163279	0	1.17802	1.8066	1.17432	0	0.0361165	0	0.0175858	0.0200704	0
BOKJ_0984200.1	sy867Ml	WtMl	-6.62079	5.86374	2.39359e-23	1.23181e-21	Belongs to the peptidase C1 family	Inhibitor_I29,Peptidase_C1	Masculine	7.38659	6.35576	9.63227	19.0157	154.824	26.9307	0.563211	0.457982	0.317722	0.268016	0.43155	0.412357
BOKJ_1390800.1	sy867Ml	WtMl	-6.73459	1.44702	9.16565e-18	3.10187e-16				0	0	0.478475	0	0.542294	0	0	0.250383	0	0	0	0.564792
BOKJ_1407500.1	sy867Ml	WtMl	-6.88437	7.40577	8.54021e-123	1.19197e-119		Oxidored_FMN	Masculine	3.56243	1.05332	0.780836	306.157	409.866	216.796	2.48107	3.25018	2.09341	1.18744	0.573042	0.61024
BOKJ_1349500.1	sy867Ml	WtMl	-6.90094	3.59493	2.84083e-14	6.88322e-13	DUF167	Stanniocalcin	Masculine	3.78302	5.9034	11.5147	19.8396	33.1225	229.452	1.19278	0.240555	0.574467	3.84634	2.82184	1.61545
BOKJ_0713700.1	sy867Ml	WtMl	-6.93709	8.60685	7.53129e-21	3.2343e-19	SCP / Tpx-1 / Ag5 / PR-1 / Sc7 family of extracellular domains.	CAP	Masculine	72.064	73.8912	96.3191	165.984	1589.36	227.262	4.74311	4.7449	4.51608	2.15511	4.23109	4.55098
BOKJ_0406100.1	sy867Ml	WtMl	-6.98525	1.38978	1.16963e-10	1.94741e-09				1.34913	2.70404	1.16387	5.20998	47.8984	5.60423	0	0.130471	0.155964	0	0.149043	0.142362
BOKJ_0943000.1	sy867Ml	WtMl	-7.076	4.42196	9.25409e-52	1.85888e-49				0.398803	4.47549	3.14057	93.9351	275.43	143.474	0.29955	1.33114	1.14912	0.609102	0.416473	1.72944
BOKJ_1043500.1	sy867Ml	WtMl	-7.15189	4.48249	7.74356e-52	1.60731e-49				22.4486	14.1083	26.9946	499.702	578.779	308.266	0	13.1893	8.76059	12.3537	10.2529	15.9765
BOKJ_1054200.1	sy867Ml	WtMl	-7.30562	-1.35481	1.51676e-05	0.000103619				0.93932	2.38161	0	0	0	5.04655	2.29052	2.39894	2.95776	0.156453	1.0642	1.27516
BOKJ_0814600.1	sy867Ml	WtMl	-7.6079	5.34931	1.58798e-59	4.70875e-57				15.1088	18.7718	12.6625	47.7284	183.13	57.0724	0.469743	0.671272	1.80516	4.05206	11.5202	12.5583
BOKJ_0042800.1	sy867Ml	WtMl	-7.63452	3.23274	2.13873e-52	4.67295e-50	monooxygenase activity	p450	Masculine	0	0	0	21.6809	22.2292	18.142	0.10518	0.0570361	0.0690714	0.028584	0.0642101	0
BOKJ_1370800.1	sy867Ml	WtMl	-8.0654	4.16174	2.9703e-16	8.72454e-15	Belongs to the peptidase C1 family	Inhibitor_I29,Peptidase_C1	Masculine	0.206272	1.23732	0.965723	10.1709	139.337	17.28	0.0863467	0.244581	0.0841449	0.104918	0.0791507	0.416708
BOKJ_0713600.1	sy867Ml	WtMl	-8.35399	4.88194	3.69903e-22	1.73187e-20	Belongs to the CRISP family	CAP	Masculine	6.81702	2.05231	2.73339	17.0319	159.709	22.1338	0.155724	0.125759	0.187043	0.249956	0.177369	0
BOKJ_0814700.1	sy867Ml	WtMl	-10.6366	5.20284	2.96483e-79	1.5385e-76				0.868439	1.53463	0.571629	78.3627	245.962	170.232	0.0873949	0.0714122	0	0.212764	0.398867	0.304079
BOKJ_0814400.1	sy867Ml	WtMl	-11.4686	4.46701	6.38123e-69	2.74041e-66				0	0.511944	0	36.0022	89.5231	43.3995	0.0875314	0	0	0	0.159793	0.0761405
