# Supplementary material for: Possible stochastic sex determination in Bursaphelenchus nematodes
Source: Nat Commun. 2022 May 11;13:2574. doi: 10.1038/s41467-022-30173-2 (PMC9095866; doi:10.1038/s41467-022-30173-2)
Supplement: Supplementary file 8 — Supplementary Data 6 [file 41467_2022_30173_MOESM8_ESM.xlsx]

## Sheet: Data 6
Supplmentary Data 6. Significantly enriched GO terms for genes that were differentially expressed (DEs) between the wildtype male and tra-mutant (sy867) male (tra/tra).
Upregulated in wildtype male
GO ID	over represented pvalue	number of DEs	number of genes in genome	GO term	Category	over represented FDR	gene ids
GO:0060102	0.000228271	3	6	collagen and cuticulin-based cuticle extracellular matrix	CC	0.780916	BOKJ_1104700.1, BOKJ_1214700.1, BOKJ_1214800.1
GO:0042302	0.00166232	4	20	structural constituent of cuticle	MF	1	BOKJ_0151100.1, BOKJ_0396900.1, BOKJ_0441000.1, BOKJ_1148000.1
GO:0045892	0.00637515	2	5	negative regulation of transcription, DNA-templated	BP	1	BOKJ_0125300.1, BOKJ_1176000.1
GO:0043170	0.00740913	2	7	macromolecule metabolic process	BP	1	BOKJ_0252000.1, BOKJ_0837900.1
Upregulated in sy867 male
GO ID	over represented pvalue	number of DEs	number of genes in genome	GO term	Category	over represented FDR	gene ids
GO:0008810	1.69012e-07	6	8	cellulase activity	MF	0.00057819	BOKJ_1316200.1, BOKJ_1316300.1, BOKJ_1316600.1, BOKJ_1316700.1, BOKJ_1316800.1, BOKJ_1316900.1
GO:0005975	0.000190994	6	27	carbohydrate metabolic process	BP	0.326695	BOKJ_1316200.1, BOKJ_1316300.1, BOKJ_1316600.1, BOKJ_1316700.1, BOKJ_1316800.1, BOKJ_1316900.1
GO:0005881	0.00888141	2	5	cytoplasmic microtubule	CC	1	BOKJ_0469300.1, BOKJ_1466100.1
